# Supplementary material for: Computational identification and characterization of glioma candidate biomarkers through multi-omics integrative profiling
Source: Biol Direct. 2020 Jun 15;15:10. doi: 10.1186/s13062-020-00264-5 (PMC7294636; doi:10.1186/s13062-020-00264-5)
Supplement: Supplementary file 1 — Additional file 1: Table S1. 15,176 genes’ RNA expression levels across 30 normal human tissues. Table S2. Tissue specificity τ values and maximum expression levels of the top 100 brain-specific protein-coding genes. Table S3.PRKCG-like genes and their annotations. [file 13062_2020_264_MOESM1_ESM.xls]

## Sheet: Table S1
Table S1. 15,176 genes’ RNA expression levels across 30 normal human tissues.
Gene ID	Gene Symbol	Adipose	Adrenal Gland	Artery	Bladder	Brain	Breast	Cervix	Colon	Esophagus	Fallopian Tube	Heart	Kidney	Liver	Lung	Minor Salivary Gland	Muscle	Nerve	Ovary	Pancreas	Pituitary	Prostate	Skin	Small Intestine	Spleen	Stomach	Testis	Thyroid	Uterus	Vagina	Whole Blood
ENSG00000121410.7	A1BG	3.00975	1.3755	5.59633	1.487	4.48015	4.836	9.45	1.581	1.589	7.079	2.20095	1.618	450.2	4.271	2.64	0.43035	7.4705	3.333	1.283	14.48	3.908	2.2115	2.383	6.3045	1.301	1.522	4.532	7.648	5.752	1.57
ENSG00000148584.10	A1CF	0.0078995	0.019735	0.0142933	0.02721	0.007351	0.01073	0.025325	2.87455	0.00999167	0.03094	0.0072855	2.256	36.86	0.01528	0.02648	0.01458	0.011155	0.01334	4.304	0.03586	0.017145	0.01309	8.99	0.01158	0.25665	0.04548	0.01807	0.009968	0.01251	0.007638
ENSG00000175899.10	A2M	666.275	155.5	1376	931.3	62.7535	517.5	379.675	253.35	368.467	462.5	188.55	253.9	356.1	3386	217.3	63.685	473.1	130.9	51.42	227.9	424	98.61	240.9	305.4	167.45	66.48	444.8	635	263.2	1.612
ENSG00000166535.15	A2ML1	0.11915	0.13165	0.174533	1.346	1.13492	0.17525	0.5956	0.1328	218.583	0.3005	0.106085	0.08016	0.09934	0.1347	1.115	0.066535	3.208	0.4755	0.095355	1.043	0.49375	81.04	0.1263	0.1485	0.14365	7.969	0.1527	0.3682	245.9	0.07303
ENSG00000128274.11	A4GALT	43.5725	12.59	53.9967	49.83	2.49435	39.7	54.3025	27.9075	48.1583	49.53	36.67	46.54	1.178	33.03	40.81	9.147	89.035	7.637	2.875	21.14	47.28	23.125	18.72	19.85	21.215	10.18	37.435	49.5	52.68	0.4037
ENSG00000094914.8	AAAS	40.8	72.91	58.5367	55.49	26.6981	47.69	66.1425	51.105	54.4867	61.22	22.045	37.05	23.58	45.26	38.7	22.365	61.38	67.46	21.485	113.5	62.03	37.305	41.75	56.62	38.305	84.04	66.23	74.74	52.08	14.54
ENSG00000081760.12	AACS	6.1165	3.0665	3.19367	3.855	4.24615	8.0465	5.00675	3.59	6.2585	4.876	1.77	2.77	0.8086	4.095	14.39	1.081	4.56	4.604	2.8235	5.703	4.655	20.595	4.627	3.0795	4.371	10.66	5.1585	4.423	7.9	0.7409
ENSG00000114771.9	AADAC	5.6985	331.4	0.11301	0.5971	0.0139369	4.066	0.158	0.10837	0.402682	0.2766	0.109555	0.03158	114.9	2.207	0.3783	0	0.056715	0.1524	22.105	0.06986	0.0883	7.1005	22.21	0.06517	13.175	0.5157	0.3574	0.1002	0.3588	0.04038
ENSG00000197953.5	AADACL2	0.479315	0.01171	0.0304567	0.145	0	0.046365	0	0.16115	0.165767	0.2896	0.01322	0	0	0.04434	0.03132	0	0.02787	0.02493	0	0.04203	0	32.65	0.1322	0	0.044395	0.06461	0.01526	0.03038	0.3017	0
ENSG00000109576.9	AADAT	4.376	2.1605	9.651	13.04	6.71492	4.4685	14.4725	7.24225	5.79517	13.93	1.5685	3.517	13.49	6.254	2.366	1.4415	14.25	6.995	3.5295	10.43	16.36	1.946	2.462	2.297	3.3785	12.75	9.1715	18.47	9.996	0.02628
ENSG00000158122.7	AAED1	20.27	5.0175	16.6433	13.35	3.46273	17.4	15.7425	9.73975	10.8773	19.73	7.354	4.428	2.748	17.21	5.744	7.842	17.62	9.363	3.612	5.645	9.688	7.3345	7.758	9.491	5.3395	9.474	16.555	15.67	9.043	2.023
ENSG00000103591.8	AAGAB	16.5975	23.23	17.8233	25.79	14.9913	20.075	21.2375	18.67	20.015	22.3	8.704	17.28	8.164	23.48	19.31	17.805	17.965	12.99	9.563	33.08	24.125	18.83	20.67	23.58	20.595	33.72	32.74	23.04	20.43	8.117
ENSG00000115977.14	AAK1	2.08575	2.086	1.77267	2.499	10.9276	2.003	1.7765	1.2675	1.30967	1.91	2.232	0.8778	0.393	2.082	1.315	1.6165	2.0755	1.246	1.0155	3.854	1.843	1.0031	1.291	1.042	1.6635	2.791	4.1425	2.112	1.629	0.7947
ENSG00000087884.10	AAMDC	14.8725	27.845	16.8567	12.09	3.75631	13.39	13.1118	10.4362	13.844	12.45	12.825	6.054	3.301	11.13	6.728	16.055	14.585	15.13	2.815	6.105	8.7715	10.3315	5.316	5.964	9.519	11.3	10.995	13.76	10.08	0.9101
ENSG00000127837.5	AAMP	119.275	96.635	106.6	147.7	74.3504	129.75	138	105.275	106.025	130.1	47.485	67.46	55.1	102.4	96.87	60.675	135.4	190.1	50.69	130	126.9	124.2	96.33	104.15	121.1	131	145.8	147.7	120	29.69
ENSG00000131043.7	AAR2	30.5925	26.985	39.55	46.41	11.1752	32	36.92	32.79	37.6983	39.65	10.7055	14.85	12.16	29.46	21.61	14.96	38.47	32.75	10.825	15.77	33.445	34.385	23.49	28.49	23.065	32.98	29.22	42.47	26.17	8.472
ENSG00000205002.3	AARD	0.306495	1.15	0.0737467	12.25	0.632935	2.433	0.345975	3.9955	12.546	0.3962	0.03238	0.4412	0	1.477	3.147	0.040625	0.214	0.1118	0.043335	0.1286	0.5919	1.8275	0.3816	0.2033	0.6899	45	0.08286	0.5277	0.08179	0.01582
ENSG00000090861.11	AARS	78.5175	85.25	91.7333	86.64	105.958	81.485	116.475	78.6675	77.8967	98.08	39.64	53.94	53.35	91.54	77.01	48.545	114.55	83.93	50.16	106.7	91.4	50.885	53.89	73.7	69.365	63.09	134.55	113.6	67.92	11.31
ENSG00000124608.4	AARS2	8.47475	8.068	6.92867	11.47	9.52327	10.595	17.675	9.439	10.5545	15.59	4.656	6.708	5.493	10.14	11.16	3.3205	13.98	20.69	4.9595	14.07	16.36	11.36	13.75	14.54	7.8295	10.84	15.885	17.94	16.88	2.473
ENSG00000266967.2	AARSD1	35.945	28.995	49.04	39.62	36.8065	40.615	55.66	39.4425	38.1283	45.77	24.875	20.04	16.67	33.85	31.15	44.33	47.525	62.33	21.71	53.54	48.175	29.955	27.05	32.265	30.16	172.8	48.125	60.12	42.2	8.162
ENSG00000157426.9	AASDH	7.21125	8.547	7.17733	10.47	5.27873	8.717	11.255	6.313	6.8975	11.2	2.623	4.271	3.709	7.74	7.453	3.1445	12.185	13.98	2.872	11.44	9.4325	9.831	6.343	8.7915	5.475	9.568	12.04	11.29	9.828	1.65
ENSG00000149313.6	AASDHPPT	21.45	23.07	20.6967	22.9	45.5696	22.47	26.4825	15.8525	18.1767	28.64	11.63	15.44	13.19	19.55	17.65	19.21	28.6	33.75	13.145	25.6	21.475	20.1	13.19	19.03	12.765	33.65	25.395	34.57	26.26	4.036
ENSG00000008311.10	AASS	26.665	9.154	33.1567	35.07	4.84835	29.1	37.78	14.2035	27.2017	44.08	9.1175	8.437	15.72	28.56	11.21	7.1375	84.55	87.15	12.865	14.75	22.795	10.72	12	7.5285	12.26	10.61	18.94	51.06	21.38	0.1807
ENSG00000181409.7	AATK	3.6135	4.2825	4.79967	5.374	74.3919	3.9	6.70925	10.3985	11.3807	6.3	3.107	1.421	0.7312	22.28	3.695	0.4073	504.1	1.38	12.85	44.61	8.9195	2.6785	40.51	27.47	8.5035	2.502	9.369	2.569	5.462	41.29
ENSG00000183044.7	ABAT	3.65	10.04	6.87267	12.32	74.5365	5.284	6.41875	5.869	6.58733	7.958	3.6535	14.52	99.29	5.59	5.958	0.8031	16.695	12.54	22.41	74.68	12.995	3.1065	8.711	5.33	5.1855	18.56	23.935	6.39	5.174	3.658
ENSG00000165029.11	ABCA1	29.615	58.485	13.0867	27.54	3.86273	23.56	15.0098	21.23	13.5687	19.09	3.0485	3.245	18.98	22.46	8.931	6.872	32.165	14.11	2.8295	3.713	7.5485	15.7	12.17	13.505	6.2905	5.885	11.565	13.26	15.28	4.528
ENSG00000154263.13	ABCA10	15.285	2.1725	4.935	6.963	1.57892	17.825	4.52825	3.5175	4.7775	20.56	3.9645	1.193	1.889	5.269	7.195	4.2135	53.41	46.1	2.097	3.593	2.3605	5.3415	3.942	1.152	2.327	7.298	11.74	9.212	5.331	0.08094
ENSG00000144452.10	ABCA12	0.01304	0.008848	0.0232367	0.07378	0.0420727	0.08395	0.0265075	0.106692	0.665263	0.01425	0.008275	0.07281	0.004148	0.02875	0.03096	0.008645	0.028575	0.04858	0.008538	0.7059	0.077965	32.385	0.01169	0.012665	0.02944	1.004	0.02183	0.01729	4.68	0.004946
ENSG00000107331.12	ABCA2	16.09	12.935	21.3667	20.86	124.965	16.945	17.87	17.69	13.5427	17.89	9.509	13.33	10.4	18.48	13.2	6.5345	234.1	10.33	7.682	86.07	24.125	14.45	16.76	30.185	20.6	14.32	50.685	14.44	14.92	28.3
ENSG00000167972.9	ABCA3	10.67	14.635	16.3333	7.473	38.0804	11.265	6.60675	10.6922	11.3647	8.633	4.2625	7.028	0.8223	148.4	10.05	4.8365	29.265	7.244	9.8065	23.54	9.463	7.6905	6.139	6.7645	5.3185	22.83	51.73	10.4	3.955	1.199
ENSG00000154265.11	ABCA5	14.9075	11.955	7.48433	10.74	10.9576	18.26	16.59	9.411	10.0258	14.1	4.099	7.558	13.49	8.451	12.89	29.065	15.12	12.51	16.125	30.49	15.28	25.1	18.62	8.612	9.86	15.55	14.325	9.813	16.37	0.9432
ENSG00000154262.8	ABCA6	35.1075	3.7815	13.4203	22.34	1.4543	29.21	19.7843	9.317	14.1937	13.84	10.396	1.834	17.92	16.34	12.73	3.755	56.135	46.54	1.5755	2.568	4.504	9.6015	6.59	2.68	4.2595	1.985	16.525	14.4	12.4	0.08265
ENSG00000064687.8	ABCA7	8.881	5.869	3.851	12.03	9.53338	9.367	4.2365	6.16825	8.19933	7.768	2.277	6.406	3.24	27.14	20.81	5.0835	4.6045	1.4	6.59	94.67	12.52	14.47	13.66	63.54	6.468	5.145	21.825	4.16	9.244	76.49
ENSG00000141338.9	ABCA8	51.0375	52.345	25.2567	44.21	7.85608	40.52	14.9332	21.8325	27.2473	41.18	28.56	3.728	13.88	30.41	21.78	7.309	194.6	94.01	2.1805	11.02	16.71	10.166	10.01	17.32	12.335	29.68	37.215	23.85	24.37	0.07265
ENSG00000154258.12	ABCA9	52.3825	4.552	14.89	17.79	3.47388	40.855	26.5933	13.9515	20.6637	34.74	14.1545	2.099	7.512	14.22	12.13	8.3895	90.535	56.34	2.2085	7.176	4.7455	11.7425	6.791	1.965	4.1175	6.589	21.66	25.81	19.57	0.06305
ENSG00000085563.10	ABCB1	4.17625	172.85	1.63417	3.916	10.0752	7.171	8.1175	4.9925	3.16417	9.282	0.99855	9.093	7.976	2.937	1.728	0.1957	11.395	3.921	0.9124	1.379	6.395	1.255	38.32	4.9655	1.76	2.646	5.7265	16.34	4.504	1.145
ENSG00000135776.4	ABCB10	12.575	7.725	17.1667	12.23	7.54558	10.995	12.7325	12.65	12.6883	12.48	4.7135	4.299	7.336	13.48	9.486	9.482	13.77	10.72	4.311	6.849	12.105	8.9615	12.74	11.305	6.616	6.044	11.35	15.8	12.73	2.77
ENSG00000073734.8	ABCB11	1.03015	0.01653	0.0222	0.1026	0.010862	0.4878	0.0358325	0.342775	0.0205077	0.05459	0.0429665	0	12.37	0.01873	0.04581	0.01291	0.051155	0	0.006475	0.02057	0.0142	0.38915	0.0674	0.03222	0.01996	6.302	0.02543	0	0.05123	0.01342
ENSG00000005471.11	ABCB4	0.540775	5.945	1.15713	0.6652	0.169504	0.5022	0.3205	0.71755	0.5063	0.2254	1.3955	0.1829	30.82	0.1361	0.4478	0.93605	2.0285	0.4003	0.041645	0.2257	0.58835	0.72925	1.145	5.229	0.1512	1.137	0.7156	0.2729	0.5937	0.2003
ENSG00000115657.8	ABCB6	34.5575	33.185	41.0667	65.52	40.8038	32.635	44.3625	27.305	37.7733	57.41	17.155	19.81	25.49	31.71	21.71	35.99	55.895	98.27	9.0785	58.42	62.705	26.835	24	24.74	26.25	99.92	69.045	58.33	46.43	7.934
ENSG00000131269.11	ABCB7	20.155	19.56	18.99	20.81	7.31396	21.325	22.02	20.5225	18.27	20.17	15.635	10.63	10.25	20.04	15.94	21.64	23.155	24.98	6.882	16.17	16.29	21.055	18.53	19.14	15.525	9.337	20.615	26.25	20.71	5.924
ENSG00000197150.8	ABCB8	10.2922	17.335	9.97267	11.24	15.7533	10.485	21.2425	14.1725	13.16	20.21	6.8035	11.99	10.25	15.47	8.89	4.8425	19.055	21	4.966	31.91	17.74	12.185	12.64	14.61	10.21	22.56	26.17	25.33	15.14	4.636
ENSG00000150967.13	ABCB9	2.22225	2.2245	2.78167	2.07	6.29058	3.2515	3.51175	1.95025	2.06483	3.839	1.3749	1.845	0.7987	2.181	3.499	0.4405	4.126	4.638	0.9809	8.249	4.1045	2.328	2.676	4.38	2.02	14.54	3.696	4.136	3.211	0.7032
ENSG00000103222.14	ABCC1	18.6275	17.73	32.9833	39.62	4.42888	17.43	24.395	23.545	48.5783	18.96	8.6875	7.436	1.574	34.18	16.45	15.235	14.805	19.15	6.4825	14.38	32.96	17.2	20.28	31.11	19.94	34.11	51.01	24.67	26.29	6.958
ENSG00000124574.10	ABCC10	8.70925	12.52	11.49	18.47	9.70062	10.125	17.775	12.0025	11.4133	15.63	4.2425	7.12	3.368	13.52	13.26	3.585	14.99	23.9	7.453	22.15	19.495	10.5	11.57	13.91	9.365	11.32	18.69	20.75	17.43	4.989
ENSG00000140798.11	ABCC12	0	0	0	0.0164	0.4656	0.01392	0.0079935	0	0	0.008673	0.00756	0	0.02071	0.01697	0	0.09346	0	0	0.0080385	0.01117	0.02524	0.014488	0	0	0.10935	13.05	0.01177	0	0	0
ENSG00000023839.6	ABCC2	2.08175	0.59705	0.828067	2.442	0.246879	1.407	1.0985	0.79635	0.686767	1.482	0.1699	5.892	61.25	1.179	0.8496	0.65755	3.6995	0.6739	0.77315	0.2278	0.82175	1.54	6.535	2.334	0.8427	1.788	0.9949	1.132	0.9421	1.283
ENSG00000108846.11	ABCC3	6.93625	169.35	16.881	60.41	0.315591	12.265	8.13025	37.256	7.9228	5.056	0.5991	17.6	71.55	22.59	19.06	0.1757	2.707	2.811	31.615	0.8316	34.055	18.87	42.07	15.89	43.505	5.008	20.905	2.568	15.5	3.58
ENSG00000125257.9	ABCC4	2.71325	0.8127	2.268	30.76	1.10905	2.0645	4.125	10.325	2.39317	7.037	1.1586	7.163	0.4252	9.102	1.82	2.947	2.2735	5.89	1.17	1.901	17.005	3.2875	6.132	3.111	4.273	4.078	4.182	5.2	2.364	1.102
ENSG00000114770.12	ABCC5	12.28	13.545	15.04	36.6	27.2347	11.545	24.2675	17.9075	21.63	14.12	15.525	15.88	2.775	14.38	13.8	42.63	33.345	25.24	3.884	35.9	23.29	10.3515	17.69	34.04	28.34	20.04	14.62	27.47	33.68	4.994
ENSG00000091262.10	ABCC6	1.623	1.6895	0.723067	0.3769	0.324992	1.9625	0.57355	2.00845	0.548133	0.5821	0.323	6.205	40.4	6.103	1.556	0.6057	0.68045	0.4172	5.1245	0.4529	1.6965	0.34065	5.611	0.5962	3.2305	0.6983	3.903	0.3606	0.4759	0.4827
ENSG00000006071.7	ABCC8	0.445475	0.3676	0.170333	0.3631	29.1205	1.6605	5.64375	1.25925	0.39295	1.288	1.2391	0.4732	0.08421	5.678	0.07919	1.1105	5.0085	0.57	9.9355	72.2	3.96	0.20895	1.574	0.20355	6.833	1.03	7.096	2.079	2.12	0.02287
ENSG00000069431.6	ABCC9	15.025	2.6755	8.84367	5.841	1.62658	10.375	10.6275	5.825	9.90167	15.68	8.1115	1.201	9.233	6.603	4.075	16.31	7.9215	7.64	1.3535	2.351	5.2735	2.916	1.694	1.8775	1.7935	0.5203	8.49	21.88	5.483	0.02248
ENSG00000101986.8	ABCD1	18.2	38.08	18.3467	18.71	2.70954	15.645	17.7225	18.275	14.4077	21.67	7.35	6.454	8.082	13.55	8.235	12.855	13.015	9.574	6.9445	17.09	17.22	5.8705	21.11	22.76	6.394	40.04	11.68	31.7	9.37	12.66
ENSG00000117528.7	ABCD3	11.8275	14.335	15.4	18.75	9.91835	14.735	18.835	17.555	15.4933	14.66	9.9985	11.03	23.83	16.51	15.58	8.3095	37.39	12.45	9.6725	14.89	15.1	20.97	17.95	9.192	16.96	14.42	16.92	15.98	18.34	1.567
ENSG00000119688.16	ABCD4	33.325	21.835	22.3467	29.08	19.4215	35.16	42.435	23.7525	20.865	32.45	8.9835	23.75	15.35	28.88	20.96	6.78	44.28	47.99	9.3865	31.95	29.7	21.395	29.53	38.91	16.555	28.62	43.95	43.42	32.16	6.439
ENSG00000164163.6	ABCE1	35.7625	23.395	28.0033	30.64	17.4708	35.02	34.4575	21.985	27.5117	39.69	13.175	12.76	13.7	30.5	26.67	21.91	37.63	41.4	18.015	21.87	25.955	30.455	20.05	28.375	19.365	32.94	30.74	35.87	34.15	3.598
ENSG00000204574.8	ABCF1	45.58	34.47	44.8067	52.52	20.6458	46.645	59.0825	47.58	49.4117	47.84	22.86	29.25	20.42	53.84	42.68	67.655	52.05	47.22	21.015	44.1	53.065	57.94	45.43	50.695	37.395	75.28	58.74	63.55	50.35	14.18
ENSG00000033050.3	ABCF2	26.48	23.57	29.4333	26.28	20.9469	26.54	28.415	26.9	29.77	36.16	17.33	15.8	7.324	28.42	21.86	46.495	36.3	28.39	9.4295	26.74	28.785	28.065	20.11	26.98	17.76	38.6	29.145	36.3	25.76	8.833
ENSG00000161204.7	ABCF3	42.5875	128	37.5	44.97	37.4927	45.865	56.2775	35.985	38.2417	50.77	31.825	34.67	29.12	50.24	48.05	42.54	57.505	70.73	25.42	70.25	57.195	46.3	44.26	56.635	37.255	63.28	65.59	58.42	51.81	20.03
ENSG00000160179.14	ABCG1	17.6	40.75	6.19333	22.8	6.97942	17.685	7.62575	10.6705	7.57983	9.633	3.8735	6.158	1.629	36.41	16.48	7.834	12.185	5.687	1.449	15.58	8.9525	16.545	18.49	38.395	8.006	2.53	13.185	6.033	7.464	7.985
ENSG00000118777.6	ABCG2	2.80875	2.585	1.785	2.281	13.0007	3.62	21.22	2.3915	1.33217	12.65	0.68635	1.468	3.887	3.258	1.293	0.1714	6.8385	7.563	0.18265	13.08	7.448	0.70995	16.7	0.69455	0.9214	2.764	7.484	26.89	6.312	0.2765
ENSG00000172350.5	ABCG4	0.250275	0.2176	0.292333	0.2217	10.1587	0.19445	0.36485	0.404625	0.734917	0.4578	0.50255	0.2099	0.06537	0.2029	0.1001	0.044695	0.1882	0.2058	0.03364	0.4023	0.4576	0.32405	0.233	0.141	0.18805	11.84	1.424	0.9265	0.5179	0.01138
ENSG00000138075.7	ABCG5	0.0900375	0.12935	0.05989	0.02517	0.174108	0.085985	0.076555	0.065835	0.052545	0.2854	0.02526	0.08756	58.45	0.08085	0.05609	0.01343	0.08437	0.1614	0.024605	0.1993	0.094425	0.077405	1.964	0.18435	0.038435	0.3339	0.11925	0.1773	0.05573	0.009886
ENSG00000143921.6	ABCG8	0.0370025	0.069265	0	0	0.272162	0.028505	0.0044425	0.075725	0.010115	0.03984	0.0074385	0.03193	50.05	0.01503	0.01392	0	0	0.04285	0	0.05405	0.01328	0.01561	5.95	0.08279	0.0266	0.1503	0.01681	0.02906	0	0
ENSG00000143994.9	ABHD1	1.6395	1.701	0.743533	0.5513	2.20565	2.042	0.8638	0.6952	0.546617	1.438	1.8485	1.084	2.501	0.4906	2.487	2.5735	3.0975	2.368	0.32	2.467	2.26	0.4594	0.6473	1.0465	0.54115	170.7	1.515	1.394	0.8352	0.2837
ENSG00000144827.4	ABHD10	15.48	31.02	17.6367	20.75	26.2427	16.96	22.4875	15.99	13.9917	23.39	13.79	20.02	17.53	16.48	20.4	8.605	24.54	30.49	10.12	55.1	26.52	14.325	16.2	25.265	15.195	32.77	32.285	22.76	17.6	4.715
ENSG00000106077.14	ABHD11	12.38	18.465	12.6133	24.49	14.4546	28.06	19.9	34.6	14.295	20.49	12.95	42.45	10.19	25.28	36.37	6.286	13.445	9.902	22.465	39	58.495	23.125	41.19	21.415	11.95	15.44	85.95	15.15	16.65	7.745
ENSG00000100997.14	ABHD12	29.84	31	33.5467	60.93	67.6712	31.18	46.5325	28.25	32.335	33.63	12.7	27.96	12.43	39.4	36.46	6.4375	91.99	38.32	36.035	51.62	41.48	49.655	32.16	25.505	35.585	29.46	109.9	34.54	39.86	8.301
ENSG00000131969.10	ABHD12B	0.349625	0.10085	0.137733	0.2084	1.77405	0.19915	0.2551	0.40855	0.12878	0.5269	0.040225	0.1747	0.05518	0.2539	0.1417	0.015595	0.35835	0.2885	0.025615	0.1778	0.08366	12.95	0.07455	0.21025	0.04721	0.4471	0.11435	0.3243	0.2633	0.3724
ENSG00000139826.5	ABHD13	8.47625	5.952	9.21067	9.175	4.43935	8.457	9.6905	7.33575	8.31583	10.8	3.1475	3.209	4.613	11.06	7.903	3.5455	9.567	8.948	2.9385	8.134	8.129	7.4335	8.18	9.2235	6.1405	7.65	10.51	11.15	9.315	4.689
ENSG00000248487.4	ABHD14A	24.8775	47.035	19.0267	26.18	58.3915	23.97	39.23	18.2075	13.517	34.93	17.88	20	12.98	21.4	21.72	15.01	31.935	38.79	11.62	72.69	27.73	8.95	13.91	19.91	15.99	21.75	48.655	29.19	25.09	6.557
ENSG00000114779.15	ABHD14B	67.1975	78.2	47.7933	67.94	13.0207	75.815	77.845	51.3625	40.375	66.4	12.9675	62.08	70.34	50.39	48.17	10.6	60.585	66.39	28.95	46.51	61.12	44.58	66.42	55.555	40.245	14.02	75.855	62.49	53.53	22.34
ENSG00000168792.4	ABHD15	22.1925	6.105	9.58367	15.4	2.42759	14.405	10.8887	9.1915	7.88633	12.93	3.81	7.835	13.9	12.22	8.647	2.017	22.435	6.907	5.806	17.97	9.908	7.295	15.53	17.98	8.9675	4.751	13.575	10.09	9.625	5.177
ENSG00000204427.7	ABHD16A	29.75	33.835	33.8967	45.88	33.5323	30.885	52.8925	42.075	37.2533	50.84	15.165	24.26	23.87	45.14	32.03	21.95	44.92	44.12	15.545	100.1	52.14	31.325	37.07	52.28	31.91	81.88	60.74	59.22	41.75	50.73
ENSG00000183260.5	ABHD16B	7.1025	8.816	6.12933	10.35	5.97873	7.233	11.073	5.10275	7.10567	9.682	3.752	7.396	3.978	10.72	6.327	2.7725	8.943	10.74	3.073	14.9	13.135	5.0815	6.841	19.005	4.8875	50.59	12.04	10.44	8.933	9.066
ENSG00000129968.11	ABHD17A	34.885	24.685	37.07	35.45	48.3815	36.225	41.5	30.8425	34.2717	42.81	17.85	19.17	12.21	50.93	29.31	13.89	54.445	37.88	13.135	34.23	41.105	61.225	33.09	64.105	25.715	30.32	41.97	44.65	38.1	46.68
ENSG00000107362.9	ABHD17B	11.22	8.6295	12	20.66	16.7402	12.155	16.19	9.59	11.6002	15.36	3.8785	6.586	7.301	14.81	13.79	9.3515	13.155	12.26	3.562	9.887	12.91	16.655	14.4	11.805	7.7125	21.8	15.345	14.44	16.43	5.603
ENSG00000136379.7	ABHD17C	2.3845	4.4645	2.38	11.8	10.4812	4.3145	3.6795	17.079	16.6617	5.211	1.45	6.746	2.499	25.38	23.26	0.7729	2.8405	2.546	3.093	7.513	15.015	19.86	20.69	8.744	12.175	6.685	9.7075	3.495	23.99	0.815
ENSG00000140526.12	ABHD2	20.305	39.105	42.8633	30.16	17.7652	18.435	19.6225	17.735	17.255	28.3	16.665	11.04	38.72	38.43	17.5	11.325	18.14	24.33	23.5	22.35	30.315	13.09	19.96	20.365	34.28	39.64	16.72	27.51	16.6	29
ENSG00000158201.5	ABHD3	13.31	7.1865	13.4567	14.5	9.27142	13.35	17.16	21.4675	13.2083	19.53	3.396	7.696	15.9	22.4	16.41	7.3695	16.01	17.68	6.2975	15.6	13.58	5.984	33.56	30.235	19.095	8.467	26.05	16.37	18.14	13.77
ENSG00000100439.6	ABHD4	49.1775	54.88	80.2967	76.09	16.8235	45.32	78.62	39.2725	60.4317	48.07	18.065	38.51	19.51	49.53	40.86	20.785	58.31	40.9	13.75	31.09	51.45	39.405	39.82	36.465	44.575	117.3	64.14	79.18	68.47	35.5
ENSG00000011198.3	ABHD5	30.26	10.8	10.2763	19.15	5.29688	22.41	8.36975	8.46525	17.3783	6.321	5.5245	7.029	5.84	21.75	30.43	7.3085	9.718	6.004	6.1895	6.638	8.9415	37.39	8.017	10.805	8.6285	16.59	14.39	6.643	19.42	58.9
ENSG00000163686.9	ABHD6	13.1975	15.005	6.52867	9.548	17.0423	10.545	6.75025	13.385	7.70883	9.554	2.928	6.368	19.64	8.455	4.138	2.4055	11.385	5.851	1.2725	23.52	6.513	22.16	12.36	27.83	6.9995	4.816	9.96	10.39	8.657	1.946
ENSG00000127220.5	ABHD8	11.3925	34.36	17.8833	19.19	64.8938	14.595	25.09	19.5775	19.8653	24.13	7.901	12.78	17.21	18.22	15.29	9.0585	24.29	27.91	7.1825	43.26	25.51	15.675	10.18	18.645	11.195	98.22	24.425	26	15.85	8.568
ENSG00000136754.12	ABI1	37.11	17.14	42.6733	41.89	32.2238	40.59	45.6875	30.845	40.3383	36.35	9.5705	18.45	11.94	44.43	43.55	11.76	39.77	38.23	12.61	21.57	32.24	60.195	36.05	41.335	24.235	23	34.715	41	61.95	35.07
ENSG00000138443.11	ABI2	7.8305	6.926	13.8067	14.46	23.3185	9.617	19.745	11.6677	10.0167	17.55	7.07	6.75	2.622	12.47	6.977	2.378	17	19.95	2.263	19.81	13.635	6.0275	5.812	7.6765	4.541	17.45	18.51	20.56	11.08	0.6784
ENSG00000108798.4	ABI3	11.73	8.5485	6.42733	7.655	2.48726	10.5	13.0113	6.609	5.88667	13.05	4.469	6.392	2.2	26.25	5.259	1.3415	12.865	4.436	1.9535	4.69	12.235	4.0985	17.77	98.64	5.6815	2.255	14.95	13.97	8.695	36.71
ENSG00000154175.12	ABI3BP	31.81	4.8895	56.5733	22.2	1.4761	22.605	22.6025	21.04	24.5343	30.89	12.391	2.915	0.7056	59.65	11.68	1.9755	57.96	39.48	1.613	4.712	5.9985	13.355	13.14	2.5745	4.5975	5.462	36.9	30.96	34.5	0.06671
ENSG00000097007.13	ABL1	74.7725	31.81	91.66	153.3	21.4938	74.95	143.9	118.94	94.0567	102.9	21.175	21.56	9.36	56.89	43.1	19.095	73.615	104.1	13.945	57.03	72.94	48.28	49.22	35.69	41.185	32.43	91.82	133.9	71.25	4.444
ENSG00000143322.15	ABL2	11.4325	4.0855	8.20833	5.769	6.00012	9.1315	8.322	5.69575	4.837	6.837	2.281	2.53	1.753	9.803	5.465	2.258	13.83	6.509	3.2035	7.102	6.138	6.058	4.856	4.318	4.088	7.346	7.4925	7.421	7.223	1.476
ENSG00000099204.14	ABLIM1	86.375	110.15	29.5067	59.86	100.817	85.315	52.6975	35.5825	108.01	55.49	152.45	35.62	14.24	60.12	83.84	39.785	90.24	243.5	13.76	34.43	26.25	112.9	38.1	15.525	49.635	43.92	119.5	67.82	132.7	5.829
ENSG00000163995.14	ABLIM2	7.8435	4.5855	4.83267	1.82	21.0891	5.788	2.66225	3.38875	6.24383	2.965	2.9005	5.551	0.6267	5.08	3.802	128.45	10.375	0.8829	1.582	13.95	2.045	7.9335	3.001	31.05	1.402	2.082	8.0445	1.878	6.208	0.2135
ENSG00000173210.15	ABLIM3	82.29	7.3905	21.76	25.06	25.3259	66.05	18.7575	9.81525	29.7833	31.26	41.175	13.46	56.28	30.4	5.634	22.86	55.8	3.319	1.2465	8.351	10.15	9.1675	7.395	11.035	3.201	2.952	15.105	21.93	24.85	2.403
ENSG00000175164.9	ABO	3.44325	20	0.6775	17.3	0.545546	4.007	4.392	15.326	8.2485	6.306	1.1825	8.319	0.0745	6.651	9.099	0.38615	8.448	39.23	4.678	0.9052	6.5185	3.0815	31.24	1.503	3.2825	11.59	34.59	3.729	10.19	0.2004
ENSG00000159842.10	ABR	29.8575	25.47	63.7933	47.07	66.5638	29.88	51.7675	48.255	44.6683	44.04	25.165	13.51	1.854	52.65	33.92	4.8785	25.82	25.94	5.3895	42.21	32.885	36.95	52.2	40.32	22.74	13.86	18.98	44.37	42.65	22.63
ENSG00000174429.3	ABRA	0.1877	0.12195	1.73467	0.2311	0.129435	0.1141	0.46095	0.141375	0.253983	0.5203	14.933	0.04225	0.0247	0.2577	0.1536	70.61	0.1698	0.05156	0.02526	0.0432	0.2186	0.09132	0.1008	0.1294	0.141	5.761	0.24615	0.3426	0.1607	0.0347
ENSG00000146386.7	ABRACL	16.925	5.693	13.1227	28.22	9.32438	19.96	10.78	25.8575	17.4768	12.7	4.8965	25.67	17.42	30.57	31.33	1.0255	6.9525	4.336	6.503	16.57	16.205	20.035	49.64	82.245	20.49	45.35	29.79	17.29	19.25	26.12
ENSG00000146109.3	ABT1	21.3175	15.35	22.3067	24.72	10.2967	23.925	27.6425	21.805	23.9867	30.07	7.4295	10.64	11.93	23.59	19.19	9.7905	22.59	28.63	9.2705	19.65	22.875	31.03	24.49	37.59	18.345	25.8	22.455	31.47	26.18	15.85
ENSG00000114626.13	ABTB1	62.0875	24.66	77.94	68.24	58.3231	60.015	74.4925	50.715	46.845	71.6	22.655	23.03	12.39	62.85	35.22	24.935	113.05	69.94	12.155	64.69	62.305	37.87	49.02	166.2	33.5	19.13	49.125	85.42	61.04	329.7
ENSG00000166016.4	ABTB2	3.54775	6.5665	11.6137	7.157	6.76838	3.5505	20.3375	4.854	5.75067	7.952	8.089	11.29	7.701	5.667	8.26	10.38	13.255	4.53	1.6275	6.546	9.6195	11.625	7.552	1.7785	2.419	6.287	4.5525	12.25	11.84	0.7374
ENSG00000005189.15	AC004381.6	2.81975	3.4905	2.15467	5.06	1.98165	3.45	3.95325	2.3825	2.33683	5.187	1.6065	1.05	0.8682	1.984	2.788	0.66805	2.578	3.317	1.2455	1.921	6.585	2.88	1.981	1.752	7.203	415.8	1.352	3.729	3.976	0.5017
ENSG00000206044.3	AC005841.1	0.75005	0.88075	0.350767	1.044	0.306719	1.047	1.1038	0.965125	0.844417	0.7673	0.22805	0.4828	0.5037	0.8602	2.058	0.31265	1.233	1.288	0.9248	1.349	1.4695	2.115	1.444	1.648	0.83515	19.52	2.6555	0.9829	1.155	0.261
ENSG00000234409.4	AC006547.14	3.08875	0.84265	1.29267	1.741	2.45665	3.335	2.02497	1.03557	1.07853	3.926	0.40905	0.8266	0.2002	2.866	0.8715	0.29855	12.8	1.087	0.5034	27.25	1.3735	1.3415	1.398	3.868	0.93265	118.5	2.065	2.946	1.482	0.09549
ENSG00000218739.5	AC007390.5	18.62	29.085	21.5333	25.33	21.3019	20.18	26.585	21.905	20.4283	25.53	14.09	13.56	8.468	18.78	19.2	19.49	25.18	33.99	7.1685	28.74	28.195	15.93	16.96	18.45	13.465	22.2	26.34	29.38	21.91	7.599
ENSG00000166329.2	AC007431.1	0	0	0	0	0.0107185	0	0	0	0	0	0	0	0	0	0	0	0	0	0	0	0	0	0	0	0	60.63	0	0	0	0
ENSG00000161103.7	AC008132.13	0.0093385	0.010275	0.00912067	0.02645	0.0555472	0.02887	0.05216	0.008396	0.00795783	0.06479	0.004035	0.04422	0.01611	0.0426	0.01275	0.0044775	0.0123	0.01407	0.0069365	0.2341	0.03031	0.042345	0.008781	0.01237	0.01037	109.8	0.22165	0.01688	0.01279	0.005548
ENSG00000271824.1	AC009014.3	0	0	0.0594633	0.09559	1.91768	0	0.00817	3.47879	0.0794017	0.03602	0	30.69	0.04587	0	0	0.089945	0	0	0.2275	0.06778	0.36815	0.024305	5.513	0	0.19815	0.6572	0.121	0	0.01897	0
ENSG00000223658.5	AC011242.6	2.3275	2.6635	2.24533	1.969	0.851715	2.723	3.25325	2.6135	1.3152	2.716	1.0742	0.9024	0.09212	0.3954	1.479	0.24955	1.6365	2.112	0.70975	1.174	1.496	0.67815	0.411	0.5769	0.32035	12.65	1.7235	7.114	1.167	0
ENSG00000228486.5	AC017099.3	2.0095	1.238	1.69267	1.53	2.05915	3.147	2.856	1.64925	1.17277	2.668	0.819	1.18	1.071	3.254	2.605	0.65995	3.215	2.031	1.6945	3.228	3.327	2.4205	1.755	3.5885	1.2905	10.99	7.0695	2.611	2.126	0.2435
ENSG00000204752.3	AC025278.1	0	0	0	0	0	0	0.013725	0	0	0	0	0	0.02422	0	0	0	0	0	0	0	0	0	0	0	0	24.39	0	0	0	0
ENSG00000179859.7	AC025335.1	6.93925	4.4435	3.662	5.336	7.22223	6.2195	8.80125	5.109	5.5225	13	1.3625	3.115	0.637	8.292	5.645	1.0395	9.751	9.695	2.5405	8.367	6.286	99.035	4.888	5.8855	3.466	8.602	4.2155	15.6	8.568	1.347
ENSG00000237452.2	AC074212.3	0.015725	0.02234	0.01684	0	0.0196365	0.017255	0.0182825	0.00967	0.0110733	0.01931	0.152039	0.007057	0.0131	0.0148	0	0.027495	0.015265	0.01874	0	0.03363	0.016265	0.006965	0.009126	0.02801	0.01151	19.09	0.01983	0.01922	0.01217	0
ENSG00000170846.11	AC093323.3	12.82	14.84	16.75	23.95	22.1215	16.755	24.625	17.4	16.5317	24.27	5.897	9.487	7.698	15.37	14.22	8.245	25.85	29.17	4.842	33.74	24.865	24.405	14.91	22.065	13.275	22.79	20.23	28.02	21.49	4.567
ENSG00000237524.3	AC114783.1	0	0	0	0	0	0	0	0	0	0	0	0.09043	0	0	0	0	0	0	0	0	0	0	0	0	0	122.9	0	0	0	0
ENSG00000268175.1	AC117395.1	0.47295	0.6237	4.39133	2.205	2.14972	0.58455	2.483	1.475	1.57853	3.348	0.9041	1.758	0.1451	0.7033	0.8674	23.075	1.561	3.018	0.3672	4.42	2.165	0.16665	0.9395	0.4176	0.7481	3.528	3.838	3.616	1.187	0.03453
ENSG00000216921.3	AC131097.4	1.3862	0.42915	0.06739	0.7092	3.51273	2.3325	1.56475	0.13825	0.5235	2.19	0.27916	0.08032	0.08215	0.08322	1.29	2.1025	0.1245	1.606	15.34	0.404	3.7355	1.722	0.18	0.3437	0.2364	1.996	5.987	1.508	1.167	0
ENSG00000198150.2	AC135178.1	5.43075	3.309	4.092	7.888	6.42046	7.4445	7.93825	5.537	4.01033	6.464	6.5375	4.46	1.658	5.303	6.116	3.1235	10.255	8.65	1.412	15.42	9.7845	6.357	4.044	5.969	2.898	7.41	9.4895	9.416	6.994	0.7129
ENSG00000226490.1	AC138647.1	0	0	0	0	0.592812	0	0	0	0	0	0	0	0	0	0	0	0.145	0	0	0	0	0.8186	0	0	0	29.13	0	0	0	0
ENSG00000060971.13	ACAA1	41.05	54.79	37.6567	49.49	36.5669	45.445	47.11	40.4475	38.2617	40.88	34.305	73.52	187.2	57.36	45.21	20.425	58.25	46.07	32.145	49.27	71.155	32.82	52.66	78.675	39.1	32.03	58.695	42.3	52.81	83.99
ENSG00000167315.13	ACAA2	106.375	80.765	41.57	71.17	35.3865	76.175	36.51	96.095	56.175	35.22	93.075	114.7	292.3	58.79	21.69	83.01	62.69	47.71	28.01	47.5	26.925	28.985	105.9	43.34	28.215	57.09	73.415	43.7	38.17	16.78
ENSG00000076555.11	ACACB	163.675	25.15	15.6933	58.12	7.00688	107.25	25.72	42.9775	41.036	25.84	24.425	13.98	39.07	12.55	14.83	94.185	47.965	26.42	10.66	22.61	22.83	12.52	19.96	14.335	19.99	17.18	39.995	32.42	17.64	1.32
ENSG00000111271.10	ACAD10	10.5525	17.825	8.85433	13.89	5.87058	12.155	14.2075	13.3125	10.6233	13.3	7.8765	17.75	14.3	10.83	13.5	4.9725	14.65	17.51	7.713	21.44	17.085	14.52	16.31	15.625	13.19	18.15	23.81	14.07	12.55	5.917
ENSG00000151498.7	ACAD8	18.2925	24.24	17.2933	21.89	16.3502	22.41	23.26	20.0175	18.8933	20.26	13.86	20.71	17.88	26.03	21.85	18.745	26.81	23.11	15.73	21.69	31.565	28.865	18.39	25.505	18.87	18.66	52.43	26.42	22.13	8.556
ENSG00000177646.13	ACAD9	25.7575	28.76	26.4333	29.91	16.5885	27.925	30.865	23.31	27.4817	30.75	15.84	17.87	14.07	26	23.82	17.835	32.055	31.79	10.485	30.85	28.355	69.93	19.7	25.625	18.905	29.24	33.825	35.13	29.73	6.634
ENSG00000115361.3	ACADL	11.7825	1.6135	43.6533	2.944	1.28477	11.075	8.46725	0.723625	1.69483	6.391	1.79965	12.19	16.13	15.25	13.05	5.7515	52.8	28.69	23.82	3.722	36.08	4.9195	0.3476	0.074135	7.5625	7.465	53.645	1.635	5.765	0.04052
ENSG00000117054.9	ACADM	30.5275	64.185	33.35	33.38	27.1373	31.815	29.6125	32.7275	36.7033	27.25	60.735	43.21	54.54	22.05	25.78	87.935	31.695	37.82	15.7	32.55	22.21	15.24	31.98	29.58	28.8	36.02	33.32	29.68	31.05	3.393
ENSG00000122971.4	ACADS	68.0525	76.33	21.61	37.3	14.0043	63.6	25.88	73.17	31.14	23.1	46.415	46.64	155.4	29.57	28.77	109.4	32.625	18.77	23.405	18.06	27.8	21.855	92.65	58.2	42.455	48.07	49.565	23.31	26.45	11.06
ENSG00000196177.8	ACADSB	12.9075	26.71	14.6067	21.4	14.2617	17.52	15.0575	14.375	14.435	20.7	13.3	21.83	98.72	12.96	12.55	23.005	22.085	20.48	6.0735	17.33	24.2	15.71	11.14	8.934	14.24	10.43	14.73	21.2	16.54	0.9762
ENSG00000072778.15	ACADVL	424.45	897.2	283.5	481.1	157.715	476.05	402.475	396.7	388.067	396	457	398.2	621.1	425.3	370.9	588.55	340.35	405	346.35	699.2	553.05	315.75	411.3	447.1	398.55	272.6	704.4	452.2	431.6	120.5
ENSG00000157766.11	ACAN	0.263675	0.1316	19.7297	0.3437	0.261913	0.10775	0.922675	0.0859325	0.0875467	0.1721	0.12106	0.2773	0.01217	0.4601	0.0493	0.05655	0.67095	0.2479	0.046335	0.08276	0.2851	0.2092	0.1191	0.1985	0.091205	1.399	0.4056	0.2831	0.5056	0.008868
ENSG00000072818.7	ACAP1	7.60475	2.435	4.80667	7.349	2.38477	5.212	7.2095	5.74475	4.24417	8.761	1.992	2.926	3.689	30.97	6.239	1.838	8.2795	3.723	1.0475	7.081	7.921	4.849	31.86	161.35	5.505	19.85	9.4925	6.569	8.347	214
ENSG00000114331.8	ACAP2	18.5925	8.4895	15.71	17.51	8.78612	17.2	23.0475	12.945	15.4583	18.38	3.9725	4.767	4.003	20.33	13.28	3.61	20.83	22.23	4.2555	15.75	12.15	19.405	15.06	21.965	7.731	13.89	17.43	20.4	22.79	19.9
ENSG00000131584.14	ACAP3	39.035	38.185	36.8733	77.23	162.232	41.54	87.64	61.785	66.2383	66.94	27.675	27.93	20.73	51.98	50.77	20.315	62.97	71.82	15.245	158.9	71.67	110.4	44.16	55.615	37.945	28.86	53.72	100.3	100.6	17.81
ENSG00000075239.9	ACAT1	39.4275	80.335	36.47	31.45	17.835	35.23	32.3525	34.545	31.0417	32.7	55.99	62.31	131.4	28.82	21.75	94.275	37.915	36.37	24.145	23.68	19.6	26.09	16.76	20.31	38.175	52.63	30.955	34.87	25.99	3.127
ENSG00000120437.7	ACAT2	13.14	14.65	15.0967	14.87	18.3726	12.915	14.14	13.293	22.5033	12.88	3.2295	9.338	30.56	23.04	19.69	2.1075	27.945	20.65	4.5915	10.42	18.095	22.05	16.83	12.545	15.27	49.47	10.965	14.25	26	5.302
ENSG00000182827.8	ACBD3	37.855	18.745	38.4333	30.54	14.1737	37.345	47.0975	23.8975	27.825	37.85	11.751	12.42	12.79	37.17	34.73	16.515	38.2	35.52	14.145	31.83	27.4	35.725	23.42	22.8	22.86	30.98	37.54	37.26	44.47	6.045
ENSG00000181513.10	ACBD4	13.6175	18.24	26.56	24.89	14.2334	18.565	27.4325	22.4375	19.375	30.79	5.3895	18.14	42.13	14.65	16.08	3.3225	32.205	31.71	10.5	24.2	31.11	11.4	27.85	21.215	12.695	7.3	35.745	33.03	19.37	4.773
ENSG00000107897.14	ACBD5	16.2825	27.86	13.7167	19.73	28.1204	15.785	14.105	12.8275	10.6027	11.84	13.315	14.94	17.17	15.46	13.24	15.075	21.58	11.08	5.2835	11.14	13.27	18.955	19.69	13.815	11.08	24.34	22.285	11.95	13.62	5.233
ENSG00000176244.6	ACBD7	0.159625	0.09226	0.208967	0.1899	20.9877	0.22165	0.295075	0.10557	0.1785	0.233	0.02169	0.2156	0.07464	0.2763	0.5155	0	2.4495	0.2336	0.098015	0.7228	0.175	0.1404	0.1485	0.2738	0.17375	3.876	0.38595	0.1553	0.1954	0.1006
ENSG00000110455.9	ACCS	24.33	31.99	25.0633	27.42	3.32419	30.305	23.345	17.235	17.3087	39.61	5.1465	14.27	16.96	24.72	21.92	3.1	36.605	31.42	9.3375	30.39	30.68	16.925	20.81	34.6	16.195	23.03	41.06	43.88	20.5	3.788
ENSG00000102977.9	ACD	22.165	16.205	30.3433	28.68	27.7688	27.24	44.5275	23.34	25.2433	36.91	7.928	13.48	5.692	24.61	17.93	6.5265	37.785	56.91	9.9825	46.63	34.125	19.215	20.95	34.44	14.43	66.6	33.89	49.38	29.64	14.47
ENSG00000159640.10	ACE	10.757	3.217	2.823	3.319	2.51736	8.4425	8.766	6.378	3.765	3.041	2.281	3.069	0.4632	33.32	7.072	1.3065	4.4235	2.402	1.6665	11.52	7.993	3.4605	107.1	2.698	3.3035	121	17.955	4.635	4.777	0.3656
ENSG00000130234.6	ACE2	5.2175	0.6408	0.673133	1.061	0.0923431	2.3125	0.55595	2.52605	1.35212	1.402	6.334	7.09	0.6361	1.055	2.244	0.2084	0.45815	1.507	1.49	0.2591	0.6144	0.42755	58.95	0.035705	0.3939	48.16	5.7	0.687	1.88	0.02372
ENSG00000167769.4	ACER1	0.146625	0.10175	0.129633	0.04783	0.0924527	0.23095	0.638325	0.1175	3.79408	0.3306	0.049025	0.06538	0.244	0.1792	0.2577	0.0337	0.23805	0.6156	0.037595	0.2488	0.8955	136.55	0.2865	0.6786	0.10315	2.866	0.168	0.3769	3.603	0.2106
ENSG00000177076.4	ACER2	9.5605	1.8605	2.64267	64.78	1.42922	7.4105	2.09875	1.66025	1.8065	2.861	1.736	1.29	0.7962	1.759	2.454	0.86755	3.018	1.702	2.693	2.068	3.2875	3.927	1.7	1.3775	6.314	3.128	2.991	2.398	2.345	0.1148
ENSG00000078124.7	ACER3	11.9175	4.277	5.99167	6.407	8.51408	9.3365	10.7022	6.53825	6.76733	9.401	2.57	3.494	1.624	15.8	6.642	1.2405	18.47	4.663	2.0295	3.764	7.1555	4.912	7.575	10.16	3.9185	8.355	7.756	10.09	8.907	5.957
ENSG00000087085.9	ACHE	1.37525	0.827	1.3643	1.334	29.6026	2.2475	5.6685	6.98575	2.12667	3.686	3.44645	2.405	1.199	5.147	6.495	23.415	1.1755	6.194	1.6335	11.39	10.88	1.484	9.271	4.052	0.94955	7.418	2.908	5.651	3.518	1.297
ENSG00000100813.10	ACIN1	73.93	71.25	76.4733	100.3	40.1915	81.975	126.425	75.7675	74.6067	95.82	27.895	39.88	26.5	90.8	71.26	36.67	99.3	128.9	30.215	94.2	99.03	77.785	77.36	112.15	58.215	104.9	130.1	140.1	103.1	59.97
ENSG00000144476.5	ACKR3	127.1	3.096	120.03	69.98	7.00227	93.765	42.955	42.8575	56.8617	77.48	32.465	6.702	8.229	37	19.83	19.77	126.2	18.88	21.745	29.5	25.525	45.465	38.7	91.7	17.33	29.17	97.62	28.89	56.91	1.064
ENSG00000131473.12	ACLY	65.64	37.235	57.1167	54.17	30.7519	57.815	67.8625	39.37	40.6967	67.8	14.935	32.78	15.07	60.92	50.25	11.225	69.725	40.11	27.32	42.03	60.72	43.19	46.4	55.06	35.88	46.56	58.605	63.89	51.03	19.93
ENSG00000153086.9	ACMSD	0.0308675	0.3361	0.01779	0.0735	0.0474277	0.08635	0.03446	0.0279175	0.029125	0.09002	0.010555	45.66	69.08	0.08013	0.06519	0.02213	0.071905	0.1756	0.23065	0.1609	0.078275	0.03815	0.07913	0.042035	0.03498	0.3013	0.17505	0.09002	0.04795	0.02264
ENSG00000196636.7	ACN9	6.836	10.49	6.89733	7.787	5.89385	7.6545	7.1335	7.35925	6.46217	7.312	6.1725	7.25	6.083	6.598	7.324	5.3825	9.5225	7.093	4.1715	7.38	7.804	5.784	6.297	7.608	5.7725	18.66	8.889	7.6	7.282	6.592
ENSG00000122729.14	ACO1	52.0975	45.89	22.2167	36.25	9.64058	31.655	24.225	20.33	30.17	17.95	14.5	18.96	36.29	19.43	11.53	10.22	21.305	20.74	14.345	14.17	16.335	9.61	18.9	9.598	20.425	22.75	21.165	21.57	14.79	1.274
ENSG00000100412.11	ACO2	58.59	82.52	54.2633	78.68	100.946	51.83	58.5925	76.6775	84.2033	57.24	232	69.69	25.09	52.75	51.17	268.4	61.895	42.04	23.725	36.26	44.205	45.15	93.14	45.82	91.055	50.3	66.855	54.44	52.92	19.47
ENSG00000184227.3	ACOT1	12.135	10.555	9.68667	10.44	3.59369	10.925	5.38625	8.57875	9.50867	9.047	6.365	6.757	12.21	5.786	4.122	7.861	5.7145	3.937	1.2645	2.201	4.8905	3.43	5.295	2.6915	3.693	5.493	4.2205	9.727	3.923	0.3598
ENSG00000172497.4	ACOT12	0.0479825	0.023725	0.0640467	0.05328	0.0828765	0.06122	0.167518	0.0398	0.0304483	0.06175	0.00827	0.8921	40.92	0.03123	0.06989	0	0.10335	0.05117	0.008589	0.1261	0.21905	0.056295	0.2688	0.04553	0.015905	0.4288	0.03357	0.07021	0.1099	0
ENSG00000112304.6	ACOT13	7.647	9.74	6.30867	7.165	9.36112	7.1105	6.73775	8.7345	6.16183	6.857	9.731	8.355	13.1	8.473	6.87	9.133	7.772	6.711	3.9765	10.85	8.706	6.1835	6.9	7.7425	6.2025	21.39	8.8255	7.464	6.338	3.378
ENSG00000119673.10	ACOT2	36.7375	33.36	24.8867	33.17	7.53342	30.445	19.545	28.225	30.5777	23.92	24.18	17.39	29.14	17.81	14.1	27.93	17.775	13.15	5.043	9.368	16.905	11.46	17.76	11.605	12.355	14.69	16.57	29.37	12.31	1.692
ENSG00000097021.15	ACOT7	7.624	7.728	17.1333	12.47	49.5892	7.5585	15.97	19.485	16.55	11.29	3.8665	16.14	6.005	14.9	6.718	1.531	18.155	9.776	2.6255	55.79	9.922	15.685	20.82	14.925	7.866	37.98	5.43	14.57	16.76	2.551
ENSG00000101473.12	ACOT8	14.69	34.91	18.3667	23.64	25.2912	15.635	23.405	20.5125	18.9283	21.47	13.975	17.66	13.16	20.58	16.77	15.32	27.89	23.93	7.6875	26.66	24.91	26.025	20.82	22.36	20.865	33.46	24.17	22.82	22.12	16.36
ENSG00000123130.12	ACOT9	26.31	15.585	34.3533	23.07	5.81519	23.24	30.5525	20.4625	21.0977	27.5	15.705	10.22	5.244	33.56	17.65	11.69	28.61	22.81	5.6865	11.17	19.96	12.71	15.54	24.92	12.355	8.379	24.14	33.13	19.25	13.94
ENSG00000161533.7	ACOX1	24.5075	21.975	14.2733	32.9	11.7399	20.77	17.9375	18.1725	20.6867	16.94	10.4815	13.11	37.7	19.47	17.95	17.275	19.795	15.09	15.675	20.19	19.99	29.3	22.59	15.09	18.355	15.62	18.1	16.3	18.09	21.5
ENSG00000168306.8	ACOX2	16.655	16.025	19.78	17.03	3.34738	15.785	20.59	24.0125	17.737	23.78	11.825	16.46	84.4	9.197	9.162	4.4485	28.92	23.44	2.435	12.99	23.895	5.106	23.02	3.3655	3.2325	16.31	36.58	33.11	17.92	0.5058
ENSG00000087008.11	ACOX3	12.855	12.635	16.8667	21.06	5.45592	16.245	11.4875	13.0275	25.3817	15.52	9.4385	6.578	10.62	14.01	21.36	4.34	14.69	15.37	8.4545	8.975	20.865	20.73	10.66	10.375	13.385	7.676	13.8	12.15	24.52	3.907
ENSG00000143727.11	ACP1	39.57	85.195	50.1033	45.55	36.6531	45.07	44.385	40.645	39.265	49.5	22.85	37.14	28.72	52.05	43.11	30.42	48.005	66.51	29.7	62.52	45.915	36.34	39.17	42.805	46.215	74.01	56.3	56.14	41.56	12.54
ENSG00000134575.5	ACP2	31.9575	42.675	22.0967	26.92	18.7385	31.6	25.4525	24.8975	20.4483	24.84	11.895	24.56	42.63	35.31	37.72	7.845	35.275	18.75	26.055	33.83	38.33	15.255	33.53	44.855	25.25	22.75	36.515	25.03	20.45	8.025
ENSG00000102575.6	ACP5	16.5725	4.5705	3.30433	9.47	0.5669	17.445	37.29	11.776	11.9433	13.15	0.8364	21.85	5.97	125.4	17.96	0.395	2.698	19.87	4.6265	3.863	15.91	26.95	31.62	55.215	34.715	3.182	4.1315	13.86	30.03	13.43
ENSG00000162836.7	ACP6	2.49625	5.411	5.916	10.1	2.12415	4.2455	8.119	5.26675	4.69667	4.97	1.8005	5.173	2.837	4.855	6.069	1.4845	10.13	8.349	3.0325	10.29	8.447	5.3505	4.291	3.6215	4.5085	3.871	13.315	8.444	5.044	2.704
ENSG00000155893.7	ACPL2	3.66925	3.1535	6.58933	4.523	4.18142	4.727	7.88125	3.34	2.482	5.24	2.4145	2.382	1.158	5.517	4.645	0.77815	4.7815	6.864	3.1905	7.849	7.5735	4.0345	4.381	5.098	3.52	15.24	5.175	8.094	4.944	2.165
ENSG00000014257.11	ACPP	0.4972	2.249	0.2853	0.882	0.114614	0.58705	0.51225	0.79975	13.7247	1.01	0.16842	4.279	0.1068	2.759	6.094	0.043075	0.3676	1.047	0.80905	0.4825	1354.5	15.985	1.218	1.545	1.137	1.033	1.4905	0.2932	9.651	5.508
ENSG00000142513.4	ACPT	0.036575	0.02803	0.0406367	0.1092	0.1107	0.05657	0.119695	0.0509975	0.0413033	0.2119	0	0	0.02254	0.05033	0.02977	0	0.06024	0.1003	0.038935	0.03639	0.15455	0.8155	0.04881	0.04276	0.03626	10.98	0.06309	0.07354	0.04304	0
ENSG00000100312.6	ACR	3.2455	0.1918	0.695167	1.054	0.543385	3.553	1.43275	0.644625	0.856683	2.807	0.3325	0.7314	0.3609	3.396	0.8738	0.55505	2.038	0.4354	0.10056	1.017	1.054	1.229	0.6347	4.515	0.3143	159.4	1.076	2.425	1.298	0
ENSG00000111644.3	ACRBP	1.84575	0.96765	1.297	1.547	1.53883	1.589	1.9845	1.49275	1.05833	2.218	0.4368	1.4	1.147	6.009	1.533	0.25935	2.359	1.335	1.332	1.583	3.3945	1.3455	5.117	18.885	1.798	595.2	10.48	1.801	1.664	11.96
ENSG00000147174.7	ACRC	2.3345	2.2485	2.497	2.224	2.43769	2.229	2.81175	1.8975	1.74117	2.633	0.9607	1.643	1.35	3.462	1.724	2.3015	5.149	2.689	1.3355	2.692	2.714	1.7715	2.816	6.638	1.74	16.94	3.506	3.001	2.454	1.178
ENSG00000134940.9	ACRV1	0.04171	0.033295	0.0952433	0.1266	0.7561	0.05524	0.114275	0.162025	0.100143	0.1086	0.022405	0.03671	0.02376	0.04989	0.04566	0.012335	0.07589	0.04568	0.021225	0.2073	0.13665	0.08972	0.1355	0.10205	0.06804	109.9	0.04785	0.1581	0.09108	0
ENSG00000103740.5	ACSBG1	0.22255	1.5445	0.164567	0.774	20.0792	0.2423	0.62235	1.0814	0.515083	0.4279	0.24885	0.3555	0.1974	0.5781	0.376	0.080155	0.44685	0.4384	0.13445	0.5267	0.93165	10.9305	0.5712	0.48355	0.28765	6.066	0.39525	0.4187	0.6085	0.1057
ENSG00000130377.9	ACSBG2	0.1159	0.052995	0.14921	0.1351	0.214657	0.25145	0.139547	0.11675	0.299413	0.3826	0.02584	0.2137	0.04073	0.1289	0.1174	0.018195	0.14315	0.1707	0.06246	0.3935	0.18045	0.11485	0.1112	0.12595	0.0828	273	0.136	0.2836	0.1259	0.0183
ENSG00000167107.8	ACSF2	25.31	93.45	9.97667	49.15	9.03412	32.375	30.1925	19.761	7.90967	14.86	12.611	46.99	19.45	26.78	14.09	18.39	17.69	33.56	6.0765	5.488	33.44	31.68	22.61	16.04	22.555	11.56	87.735	15.81	25.25	3.408
ENSG00000176715.11	ACSF3	7.25675	13.21	7.599	11.95	5.26415	8.681	11.3865	9.0235	7.51517	11.16	3.146	6.116	6.126	8.612	8.024	4.342	10.645	11.31	4.378	8.369	10.685	8.7005	13.23	13.165	7.7055	10.88	11.735	11.76	9.286	5.272
ENSG00000151726.9	ACSL1	332.75	36.13	64.68	50.32	20.9268	157.15	80.3825	29.7025	42.27	58.46	54.76	76.99	397.7	187.4	81.14	259.85	98.43	17.69	14.655	38.35	74.33	138.7	21.42	130.6	39.535	53.43	60.585	48.65	64.54	661
ENSG00000123983.9	ACSL3	21.035	25.04	32.57	29.28	31.5446	25.445	21.5625	21.785	25.8433	24.62	9.4145	11.47	14.42	33.52	55.4	15.72	22.985	20.8	5.7015	18.19	36.07	18.32	15.66	14.41	31.94	28.31	23.58	24.41	31.74	7.087
ENSG00000068366.15	ACSL4	35.21	40.205	26.97	18.34	14.2226	25.115	24.7	14.48	15.12	21.01	11.233	23.29	3.143	49.49	13.38	13.46	15.155	21.44	4.0095	14.25	14.325	12.535	13.15	19.685	12.455	25.58	17.7	20.04	17.37	20.95
ENSG00000197142.6	ACSL5	29.55	4.133	7.52033	81.65	4.99219	25.32	12.1453	44.3655	7.45783	16.69	4.6275	5.824	44.23	44.83	6.859	1.8685	11.795	16.53	2.3105	3.355	14.295	4.409	164.6	34.575	17.5	19.9	13.325	13.21	10.67	11.96
ENSG00000164398.8	ACSL6	0.19935	1.9905	0.171333	0.206	22.4997	0.2118	0.144975	0.341025	0.498167	0.4153	0.4158	0.498	0.5484	0.4431	0.2586	0.5117	0.15195	0.07286	0.3755	6.237	0.34455	0.111065	0.7468	0.98515	0.3357	21.83	0.45995	0.1153	0.1497	1.248
ENSG00000183747.7	ACSM2A	0.0780325	0.04893	0.02332	0.07636	0	0.06799	0.05718	0.0370025	0.0528367	0.08405	0.0088185	60.85	161.7	0.03383	0.02406	0.02463	0.027975	0.03197	0.060355	0.0303	0.035205	0.02608	0.0428	0.02386	0.03132	0.06688	0.19085	0.06851	0.02808	0.01152
ENSG00000066813.10	ACSM2B	0.10131	0.05587	0.02556	0.02993	0.000594462	0.093935	0.0646925	0.036255	0.0509167	0.1308	0.009887	54.32	149.3	0.03585	0.01737	0.01235	0.02276	0.02847	0.08474	0.03931	0.034975	0.02641	0.05363	0.02191	0.028665	0.1076	0.19565	0.08805	0.04123	0.01198
ENSG00000005187.7	ACSM3	0.899	2.136	0.938	6.584	0.0725065	1.3025	7.125	4.021	1.126	16.69	1.754	10.07	10.71	3.025	1.748	0.14885	0.54295	77.04	8.8115	0.6639	6.3105	1.618	1.859	0.891	13.565	6.318	0.807	16.55	2.72	0.3931
ENSG00000183549.6	ACSM5	14.1195	2.015	1.986	1.991	3.25585	8.54	2.53025	2.93425	1.83987	3.113	0.7376	7.553	89.46	2.412	0.7394	5.6285	10.69	0.8437	0.314	0.4442	0.6331	2.1955	1.257	2.909	2.744	1.255	4.809	0.8785	2.451	0.03482
ENSG00000154930.10	ACSS1	9.6165	5.4935	15.04	13.04	17.3899	10.79	16.015	18.6325	16.968	21.89	17.115	19.84	2.521	19.27	28.1	11.085	27.44	24.25	16.855	8.724	24.33	13.55	27.36	25.41	35.03	38.44	31.31	21.83	14.19	5.137
ENSG00000131069.15	ACSS2	65.2175	58.07	40.26	31.66	15.8707	50.655	33.32	60.835	35.4167	34.94	33.85	32.17	32.51	59.07	28.04	61.855	42.975	31.09	10.565	16.74	29.36	42.87	65.48	22.45	49.79	29.88	26.31	36.25	36.27	15.3
ENSG00000111058.3	ACSS3	16.4025	24.61	10.9933	7.801	5.64823	14	17.0475	3.44875	2.78183	12.47	7.2075	9.904	17.13	11.53	8.073	3.0445	24.325	29.35	1.595	12.6	8.8875	3.03	2.693	2.5435	1.661	4.443	13.585	20.39	11.16	0.09431
ENSG00000143632.10	ACTA1	9.3255	3.69	29.3347	1.172	6.28338	9.6855	0.929275	6.118	6.28783	1.184	1353.4	3.308	2.674	8.945	44.99	34000	11.785	4.429	2.681	6.798	12.445	18.465	4.55	3.4785	3.986	4.08	7.9375	4.336	5.525	6.554
ENSG00000107796.8	ACTA2	451.925	100.3	6162	1529	11.0558	600.55	1512.7	1199.53	2403.63	3411	198.79	101.5	26.14	486.7	199.5	40.875	453.35	337.7	17.65	20.45	1085	169.05	243.3	222.95	250.3	239.4	197.05	4350	820.4	6.185
ENSG00000075624.9	ACTB	3392.75	1451	9544	6485	1255.73	3181	3868.75	7237.75	7371	5969	815.95	1230	785	4769	1853	390	3371	2804	420.35	1208	3095	2072	3309	4196	1949	1020	2214	6932	3686	5002
ENSG00000159251.6	ACTC1	1.935	0.9303	115.023	206.2	1.54075	1.4015	3.8345	2.73525	5.27633	3.345	2920.5	0.972	0.3019	1.652	2.635	55.96	3.152	1.213	0.49305	3.966	13.495	3.3305	0.8297	1.539	2.5925	1.233	3.2785	4.67	16.34	0.5174
ENSG00000184009.5	ACTG1	1880.25	1084.5	2530	1447	689.035	1785	2183.75	1380	1643.67	1879	376.1	835	418.2	2336	1559	216.9	2164	3325	1015	1350	1181.5	1910	1297	1626.5	1396	890.3	1761	2574	2404	1138
ENSG00000163017.9	ACTG2	29.505	3.1665	665.1	1341	1.15902	74.225	367.925	3829	2697.53	719.4	4.207	1.43	1.769	84.54	37.48	2.6845	25.99	17.39	1.4295	1.899	1217.5	43.025	107.1	7.6825	151.35	4.436	13.7	1109	283.7	0.9342
ENSG00000182584.4	ACTL10	0.8991	0.93485	1.70633	2.521	0.269935	1.45	2.00025	1.32475	1.78167	2.59	0.32255	1.008	0.2651	1.282	2.579	0.1465	1.496	2.337	2.342	1.36	3.479	1.7735	2.155	2.312	1.571	139.9	2.576	1.509	1.737	0.5287
ENSG00000136518.12	ACTL6A	26.9325	23.055	26.31	32.52	6.87423	30.455	39.865	27.6425	26.5583	35.48	8.7785	11.9	9.416	26.8	28.42	7.806	35.755	40.6	12.585	20.78	22.69	31.87	26.09	28.91	21.41	73.66	30.725	39.38	33.7	5.999
ENSG00000077080.5	ACTL6B	0.021835	0.08427	0.0256833	0	46.4795	0.006985	0.008725	0.572	0.11438	0.03906	0	0.01142	0.03772	0.04034	0	0	0.031245	0.03471	0.3863	43.17	0.053325	0.03688	0.2256	0.02866	0.6932	2.499	0.0493	0.02599	0.04585	0.02454
ENSG00000187003.5	ACTL7A	0	0.07012	0	0.1173	0.00592269	0.01718	0.08352	0.015475	0.00988667	0.1593	0	0.02429	0.02926	0	0.03904	0	0	0.0577	0.007195	0.051	0.048715	0.01402	0	0.033705	0.027255	558.4	0.02565	0.03647	0	0
ENSG00000148156.6	ACTL7B	0.0299075	0.096595	0.0226533	0.04887	0.0111392	0.031885	0.0811275	0.0196425	0.018915	0.09638	0	0.01716	0.02243	0.03297	0.02804	0	0.0386	0.05146	0.016225	0.07663	0.04444	0.03528	0.02388	0.040745	0.02815	304.8	0.04047	0.04151	0.04109	0
ENSG00000117148.6	ACTL8	0	0	0	0	0.0206462	0	0	0.0263925	0.01342	0	0	0	0	0	0	0	0	0	0	0	0	0	0	0	0	16.9	0	0	0	0
ENSG00000181786.3	ACTL9	0	0	0	0.0972	0	0	0.14836	0	0	0.04014	0	0	0	0	0	0	0	0	0	0	0	0	0	0.02445	0	270.4	0	0	0	0.01633
ENSG00000072110.9	ACTN1	106.075	39.495	628.367	515.8	23.9532	135.75	165.8	364.775	426.387	251.1	45.76	20.78	30.42	127.7	114.5	9.463	88.2	68.75	20.665	30.05	164.15	62.115	52.84	51.185	51.975	29.44	47.565	360.1	98.76	123.9
ENSG00000077522.8	ACTN2	1.04205	0.3086	21.0467	1.741	21.3156	0.6824	0.54275	0.623775	12.2806	1.343	521.9	0.4198	0.2364	6.483	2.601	1318	1.5595	2.716	1.237	1.061	1.4885	0.7464	0.6032	0.45135	0.9509	11.55	0.9787	1.467	0.5138	0.3617
ENSG00000248746.1	ACTN3	0.331575	0.100005	0.398433	0.481	0.165315	0.25805	0.305125	0.3069	0.2926	0.308	0.09412	0.0853	0.04633	0.2234	0.1751	123	0.514	0.412	0.048735	0.1297	0.2815	0.1802	0.2158	0.30575	0.1278	9.718	0.54835	0.4756	0.3693	0.1352
ENSG00000130402.7	ACTN4	227.4	197	634.867	236.8	57.3812	231.2	275.175	181.375	250.1	321.3	52.71	132.1	46.9	297	204	29.635	282.65	170.1	56.48	117.1	166.75	241.2	198.1	172.55	125.35	46.91	192.25	451	301.7	73
ENSG00000131966.9	ACTR10	57.05	62.22	79.3	61.35	49.2573	58.215	80.62	49.87	56.4683	69.02	32.92	31.83	16.64	53.81	45.83	29.265	73.395	76.43	18.595	68.19	46.02	52.295	38.42	44.425	34.115	52.77	66.585	75.79	63.6	19.96
ENSG00000138107.7	ACTR1A	80.5775	65.77	116.133	136.6	80.5231	75.045	107.3	99.71	115.05	83.11	51.095	42.66	21.77	101	60.68	97.735	114.2	61.74	23.32	89.77	86.345	84.685	56.64	73.075	48.61	75.97	78.76	113.9	83.11	63.98
ENSG00000115073.6	ACTR1B	75.44	105.15	110.497	102.5	86.7131	91.5	100.265	91.8325	87.5933	112.3	47.38	54.2	41.08	90.73	78.45	59.705	125.3	118.8	60.735	92.32	99.49	76.46	79.2	122.5	78.89	56.54	121.2	135.4	89.19	22.96
ENSG00000138071.9	ACTR2	97.33	54.215	125.367	84.65	75.7938	80.505	95.7175	74.1025	82.825	70.84	28.195	33.47	28.12	108.7	71.22	36.845	84.225	53.66	22.815	46.17	62.375	61.02	80.09	110.45	50.77	39.69	72.655	78.09	88.87	121.1
ENSG00000115091.7	ACTR3	48.545	59.25	72.15	49.22	22.3604	41.48	52.11	44.6725	60.5383	47.88	16.575	19.94	12.62	60.45	40.45	12.755	41.88	31.31	11.92	22.07	34.1	47.76	42.77	61.69	30.495	41.96	35.905	55.35	57.38	68.99
ENSG00000133627.13	ACTR3B	7.62025	9.1555	7.602	8.712	30.5658	9.7495	10.5877	5.35325	5.47067	10.3	3.531	5.144	5.712	7.782	13.17	7.8715	15.995	12.53	5.611	27.61	8.6465	10.1575	4.965	6.5315	5.583	31.02	9.231	11.29	7.789	1.886
ENSG00000101442.8	ACTR5	13.1825	7.5025	15.6767	14.84	7.79158	15.72	20.6775	11.6625	12.265	19.86	3.996	6.602	5.657	14.16	11.37	6.6245	22.645	24.51	5.521	14.25	14.95	18.01	12.8	18.6	8.745	36.79	15.8	22.34	19	4.944
ENSG00000075089.5	ACTR6	12.8925	10.95	17.62	18.43	16.2173	15.68	18.055	13.405	14.2617	18.05	6.05	9.301	5.796	12.52	12.35	6.321	20.02	16.68	3.3785	19.13	15.37	11.325	11.43	14.235	8.49	22.82	15.64	18.04	16.02	1.608
ENSG00000113812.9	ACTR8	9.769	7.2075	11.3633	14.23	7.52927	10.47	14.02	9.4335	9.49983	10.76	7.0025	7.675	3.8	10.99	10.35	4.983	13.76	12.34	5.394	10.75	10.435	10.0775	8.925	11.305	7.9305	22.64	13.395	13.42	10.91	4
ENSG00000169717.5	ACTRT2	0	0	0	0.08861	0.00262231	0	0.100053	0	0	0	0	0	0	0	0	0	0	0	0	0	0	0	0	0	0	380.5	0	0	0	0
ENSG00000184378.2	ACTRT3	2.5095	1.494	2.326	3.507	1.08243	2.1625	2.64075	1.351	2.70967	3.034	0.7608	1.961	1.732	1.536	1.037	0.4886	2.244	2.751	0.43005	1.849	1.7365	0.7287	1.195	0.6122	1.4135	128.6	2.8955	2.219	1.386	0.2087
ENSG00000115170.9	ACVR1	24.13	9.6025	32.8833	24.34	7.53485	26.655	36.1425	16.6025	16.78	29.51	9.4315	8.44	7.341	21.39	22.32	7.7825	23.97	26.43	5.179	15.62	15.46	17.045	11.43	7.877	9.9915	5.791	34.485	34.57	23.12	2.063
ENSG00000135503.8	ACVR1B	18.725	9.4955	14.9533	27.7	16.4755	21.55	22.97	15.8325	15.9533	20.67	6.0245	27.56	15.91	23.57	26.77	8.187	19.38	15.08	16.835	23.8	22	59.885	18.99	14.525	18.485	24.16	20.695	17.55	26.74	10.91
ENSG00000123612.11	ACVR1C	10.0275	0.1055	0.5733	0.3071	2.12485	4.4625	0.71565	1.23855	0.109962	0.1437	0.139855	0.1969	0.6803	0.225	0.9206	0.47395	0.90495	2.836	0.47765	4.32	0.24245	0.30725	1.066	0.13685	0.8518	0.5624	0.32115	0.277	0.3324	0.05192
ENSG00000121989.10	ACVR2A	9.1795	3.2645	6.16867	13.9	4.59969	9.71	9.312	7.653	9.73983	8.484	2.0945	2.815	2.851	7.618	10.8	3.2425	12.385	8.135	2.811	6.344	8.3845	25.59	7.644	5.4795	5.753	9.442	8.7545	10.11	13.37	0.6119
ENSG00000139567.8	ACVRL1	56.3275	12.95	16.42	23.49	4.94627	47.045	46.155	30.7125	23.485	48.73	11.78	20.7	1.54	144	10.8	6.8955	29.755	4.038	6.226	6.951	21.755	18.46	29.93	39.025	15.765	2.595	45.01	42.57	34.24	0.9188
ENSG00000243989.3	ACY1	20.085	34.845	9.714	20.25	9.738	23.68	20.57	21.622	11.1775	17.82	8.183	107.5	123.4	17.89	18.88	13.54	24.995	14.4	7.118	12.35	25.295	12.58	77.75	18.38	15.67	9.867	34.875	12.47	16.96	2.718
ENSG00000132744.3	ACY3	0.07035	0.056945	0.07584	0.1532	2.90924	0.26595	0.55305	4.0067	0.151067	0.4843	0	39.41	20.71	0.3727	0.4013	0	0.5644	0.1766	13.25	0.2387	0.8808	0.09377	41.62	2.1185	9.0095	0.296	0.08994	0.142	0.2276	0.4165
ENSG00000119640.4	ACYP1	7.32325	12.355	8.416	9.336	13.9114	9.489	11.7475	9.8685	8.9745	8.768	4.1825	6.563	2.054	13.05	8.658	7.0995	11.595	9.579	2.823	23.19	11.06	8.8225	10.59	9.47	5.1815	20.77	23.095	11.23	11.82	0.9685
ENSG00000170634.8	ACYP2	5.55575	11.525	6.64233	5.995	16.2673	5.5765	4.881	3.91225	4.39083	5.262	7.654	2.823	3.467	4.261	4.165	20.985	5.2575	4.435	1.796	9.871	5.66	3.181	2.726	4.581	3.0085	5.692	5.739	5.238	4.29	0.9694
ENSG00000196839.8	ADA	18.7525	6.361	7.847	6.162	2.65528	12.74	11.0932	7.082	10.0073	10.56	8.7035	2.573	2.075	11.3	5.436	3.319	7.983	3.658	2.448	2.184	6.557	7.5195	8.997	21.32	35.755	6.238	10.575	8.253	8.331	8.588
ENSG00000164113.6	ADAD1	0	0	0	0.03261	0	0	0.005575	0	0	0	0	0	0	0	0	0	0	0.0188	0	0	0	0	0.008424	0	0	139.1	0	0	0	0
ENSG00000140955.6	ADAD2	0.937575	0.49745	0.112047	0.9307	0.851392	1.0135	1.0243	0.325525	1.32692	0.695	0.2757	0.2495	0.05499	0.1956	0.5566	0.1172	0.7581	0.6957	0.1456	0.2555	1.7105	1.311	0.7738	8.4385	0.2886	165.8	0.35325	1.244	1.985	0.02642
ENSG00000168803.10	ADAL	3.63225	4.3675	4.085	4.737	4.57335	3.7155	3.248	4.211	4.14233	3.849	6.3345	3.455	2.555	3.302	3.067	7.0865	5.4075	3.937	1.3065	5.711	4.493	2.0935	2.965	3.1405	2.4915	10.81	7.87	4.263	3.008	0.4424
ENSG00000137845.10	ADAM10	24.15	13.19	21.4033	41.67	17.2536	24.835	26.01	19.3425	18.83	27.01	9.118	12.54	8.324	31.97	17.46	6.1225	50.805	23.86	7.757	18.69	26.21	16.06	21.4	30.24	13.705	14.79	35.935	28.63	24.52	18.91
ENSG00000073670.9	ADAM11	1.20695	0.33395	1.354	2.015	52.2873	1.5945	3.45925	3.451	1.4974	4.845	8.1895	0.5516	0.1738	0.7662	0.5716	0.24985	2.5085	4.129	0.2391	4.023	3.3445	1.99	0.892	0.68825	0.5493	14.7	1.1025	9.208	2.392	0.1348
ENSG00000143537.9	ADAM15	114.7	25.5	63.61	60.51	30.4142	119.35	92.89	56.02	86.2967	104.2	33.175	25.82	11.94	109.6	78.22	18.33	120.5	48.05	19.115	31.42	90.86	171.8	52.06	72.46	58.09	18.04	74.52	101.2	112.9	22.24
ENSG00000151694.8	ADAM17	15.8175	7.871	13.0067	12.14	7.42631	15.05	13.605	7.7805	10.3652	11.19	4.8295	4.235	2.272	26.9	10.32	4.9345	20.28	17.92	3.256	6.69	7.9165	15.32	9.1	11.5	5.729	16.84	13.27	12.42	13.85	8.002
ENSG00000168619.11	ADAM18	0	0	0	0	0	0	0.008035	0	0	0	0	0	0	0	0	0	0	0	0	0	0	0	0	0	0	14.39	0	0	0	0
ENSG00000135074.11	ADAM19	5.59975	3.554	11.8333	17.91	4.08842	3.942	7.08725	23.175	17.6107	14.77	8.508	1.109	3.95	17.66	2.356	1.1945	11.36	5.273	0.445	2.672	9.5605	1.586	20.22	33.115	6.41	3.035	6.96	10.79	7.571	28.52
ENSG00000104755.10	ADAM2	0	0	0	0	0.00166308	0	0.0185325	0	0	0	0	0	0	0	0	0	0	0	0	0	0.021425	0	0	0	0	52.47	0	0	0	0
ENSG00000134007.3	ADAM20	0.17	0.11715	0.236667	0.171	0.206191	0.21235	0.422275	0.15085	0.175683	0.3205	0.08071	0.08798	0.08563	0.2241	0.1548	0.07	0.44445	0.3557	0.05829	0.3307	0.30465	0.21475	0.1386	0.1942	0.092595	10.91	0.34735	0.381	0.3788	0.03879
ENSG00000139985.5	ADAM21	0.20265	0.576	0.386533	0.3113	0.341262	0.2392	0.450725	0.228675	0.238683	0.2705	0.1748	0.1033	0.05434	0.2706	0.1745	0.1718	0.41885	0.5598	0.08057	0.4349	0.231	0.1181	0.1488	0.2023	0.16325	18.85	0.34905	0.4535	0.2949	0
ENSG00000008277.10	ADAM22	1.94625	5.9795	1.4915	2.483	20.1436	1.7445	4.981	1.3218	0.6722	3.106	0.46465	1.785	0.0822	1.34	0.8395	0.27265	2.511	3.652	0.35015	5.418	5.6575	0.7394	1.322	1.247	0.49505	1.257	4.62	4.939	3.385	0.1735
ENSG00000114948.8	ADAM23	1.64025	6.5415	3.881	1.411	20.1495	1.19	4.979	2.73775	3.86617	1.936	14.46	0.3249	0.09642	1.37	1.427	2.3145	18.575	3.355	0.2221	7.832	2.3515	0.73905	3.021	0.90075	1.0305	6.93	1.527	2.935	5.059	0.177
ENSG00000042980.8	ADAM28	1.367	1.079	1.49003	12.5	1.46594	1.471	1.18633	3.15425	0.793183	3.528	0.23715	1.263	0.2182	2.892	10.82	0.09001	4.3045	1.146	0.8662	13.62	3.1265	0.9903	12.32	18.19	28.91	0.4032	1.2425	0.8708	1.1	1.466
ENSG00000168594.11	ADAM29	0.00293075	0.0065795	0.0768267	0.01943	0.0449745	0.01398	0.30129	0.00302425	0	0	0	0.01327	0	0.161	0.01133	0	0	0.005794	0	0.08602	0.02291	0	0.03074	0.034955	0	38.43	0	0.4307	0.02038	0
ENSG00000134249.6	ADAM30	0	0	0	0.02332	0	0	0.0079925	0	0	0	0	0	0	0	0	0	0	0	0	0	0	0	0	0	0	41.49	0	0	0	0
ENSG00000197140.10	ADAM32	1.30525	1.218	1.42433	0.5461	0.737435	1.5845	1.12597	0.614625	0.518733	1.257	0.41375	0.2578	0.03869	0.7515	0.6656	0.16915	1.589	1.212	1.0355	0.7844	1.1865	0.49345	0.2867	1.071	0.3192	54.72	0.6577	0.8921	0.7821	0.01969
ENSG00000149451.13	ADAM33	76.6	3.3295	104.733	143.9	5.936	76.38	353.625	154.375	108.703	168.3	13.9145	3.077	0.9356	26.99	27	5.029	128.25	87.53	3.56	8.651	144.7	32.23	32.2	12.865	23.55	50.1	33.18	368.5	273.1	0.1648
ENSG00000151651.11	ADAM8	5.9185	2.845	5.20033	18.52	2.81615	4.878	10.297	3.946	3.38583	9.952	1.3555	4.521	5.875	37.6	5.849	0.8305	5.958	6.287	3.039	7.511	8.0525	4.889	11.41	88.135	5.143	6.517	8.321	6.032	5.525	299.1
ENSG00000168615.7	ADAM9	36.4475	29.175	58.77	48.19	12.4431	26.65	36.4975	30.87	30.6183	26.38	15.82	15.28	3.587	71.63	57.2	12.55	29.77	24.42	6.0475	9.716	24.79	18.12	24	23.205	39.98	13.74	33.145	37.36	34.03	8.353
ENSG00000134028.10	ADAMDEC1	0.440825	0.41915	0.359137	1.65	0.0111965	0.2661	0.122345	48.8837	0.221335	0.4205	0.024075	0.03225	0.04654	0.7292	0.2983	0.014065	0.079675	0.07569	0.055865	0.08622	0.33045	0.2745	176.5	7.221	0.73485	0.2873	0.1996	0.07285	0.1611	0.3283
ENSG00000154734.10	ADAMTS1	267.55	36.67	373.233	175.7	12.8469	171.3	160.975	70.75	87.93	375	57.765	56.32	12.95	165.7	31.85	35.73	241.4	656.3	11.76	38.33	97.505	34.26	52.4	16.73	50.12	18.95	108.7	171.1	91.12	0.7032
ENSG00000142303.9	ADAMTS10	30.87	14.86	52.4867	17.69	8.82419	24.03	34.7925	15.195	12.5193	34.82	6.6395	8.347	4.841	21.37	7.795	2.6185	27.68	27.77	5.906	8.247	22.09	15.93	12.79	11.95	5.1125	6.614	19.005	36.73	24.29	3.285
ENSG00000160323.14	ADAMTS13	2.30525	2.115	2.58367	4.363	7.55396	3.166	3.6105	3.793	2.53833	4.167	2.0925	3.549	16.08	3.227	2.445	1.88	5.6245	8.645	2.3835	12.89	6.8705	2.4765	3.972	2.618	5.83	23.98	7.9145	7.188	3.488	0.2602
ENSG00000138316.6	ADAMTS14	0.56815	0.299	0.6094	0.9575	2.0498	0.35275	0.91995	2.347	0.88515	0.806	0.34205	0.3047	0.1851	2.546	1.017	0.07944	10.925	0.1133	0.1021	0.2456	0.8819	1.53	4.399	0.75735	1.04	1.148	0.30425	0.4102	0.7077	0.1798
ENSG00000166106.2	ADAMTS15	29.0575	1.855	17.093	16.3	0.306269	28.12	5.42525	4.33325	7.27567	27.69	10.9355	3.247	0.2894	15.07	1.934	1.3915	11.285	2.119	0.7374	2.225	3.1195	6.6555	5.046	3.5275	6.539	2.124	15.565	5.016	2.595	0.02815
ENSG00000145536.11	ADAMTS16	1.12718	0.03203	0.0935567	0.1781	2.53418	0.4208	0.635275	0.167925	0.192083	0.6471	0.020885	2.767	0.0307	0.1431	0.09331	0.028335	1.302	15.51	0.88425	0.2565	0.07589	0.06742	0.09686	0.03462	0.089095	0.438	0.5376	0.1767	0.3073	0
ENSG00000145808.4	ADAMTS19	0.023055	0.046065	0.187	0.914	0.690951	0.08124	3.994	0.287475	1.10971	2.38	0.142385	0.4513	0	0.0413	0.3712	0.20175	0.21655	1.286	0.02986	0.07166	0.11605	0.046295	0.1294	0	0.01246	0.3685	0	10.24	0.9288	0
ENSG00000087116.9	ADAMTS2	44.0375	9.821	23.0867	16.21	0.862523	28.94	26.52	9.12675	9.93933	22.67	7.912	4.532	7.248	37.89	5.57	1.161	20.595	13.31	2.597	12.24	10.1285	8.524	10.98	42.18	7.1975	4.787	9.709	25.87	21.38	3.319
ENSG00000158859.9	ADAMTS4	54.84	4.61	14.7583	6.096	5.62977	27.515	10.861	4.98575	5.4055	51.97	12.4925	3.143	1.497	19.69	2.764	3.0155	17.52	49.92	1.626	7.468	8.1385	2.5835	3.355	1.673	6.3805	2.429	20.785	8.136	6.725	0.1141
ENSG00000154736.5	ADAMTS5	24.075	0.4435	4.61867	7.354	1.07691	21.26	15.04	3.4145	6.43567	10.94	1.684	1.466	0.572	1.93	3.266	1.5025	4.6445	20.22	0.2756	0.8053	3.012	5.7335	4.107	10.0425	2.2255	1.002	10.715	22.21	7.447	0.03295
ENSG00000136378.10	ADAMTS7	11.8575	8.4225	21.8367	6.163	0.877096	6.737	14.5075	6.04125	3.40617	5.807	19.673	2.225	0.7696	11.46	2.068	0.78835	15.715	12.36	0.41015	1.586	3.9675	2.8085	4.087	9.3745	2.752	10.84	4.839	13.29	5.699	0.08681
ENSG00000134917.9	ADAMTS8	0.852	0.3231	13.5273	4.379	4.03137	1.7115	3.61575	13.928	13.0363	10.14	1.154	0.5584	0.1437	83.26	1.164	0.23915	6.0735	0.5772	0.34185	0.6668	9.128	0.9248	1.813	0.8618	3.6795	2.639	0.76635	4.888	2.621	0.05231
ENSG00000163638.9	ADAMTS9	33.685	5.1415	14.4863	7.286	1.24488	22.38	16.665	7.215	8.0355	17.33	5.9475	10.91	1.227	20.28	4.412	3.5735	31.4	11.21	2.9065	2.622	12.32	3.003	3.74	7.255	3.3755	1.338	12.27	19.36	10.54	0.04073
ENSG00000178031.11	ADAMTSL1	3.00525	4.437	7.38567	1.687	0.370177	3.464	5.889	3.12375	9.998	8.012	0.4206	1.755	0.295	1.152	1.181	0.08042	9.5545	2.286	0.1478	2.786	4.3265	1.04015	1.71	0.3315	2.3425	1.982	1.791	19.64	1.955	0.01049
ENSG00000197859.5	ADAMTSL2	2.3145	20.02	3.74423	2.599	4.90758	1.333	2.0305	1.8865	2.4425	4.482	17.3	13.24	10.55	23.72	0.7153	0.62565	16.38	3.335	2.442	15.3	7.6405	0.7028	2.256	5.189	1.3235	3.578	13.81	2.586	1.228	0.04811
ENSG00000156218.8	ADAMTSL3	4.54	2.6795	21.7463	10.23	0.679912	2.6585	6.19225	12.0995	9.39987	6.846	6.126	1.142	3.474	14.08	1.488	0.88845	9.255	1.628	2.248	1.223	4.3385	1.792	1.057	0.8605	3.1575	5.095	5.066	6.687	3.42	0.01476
ENSG00000143382.9	ADAMTSL4	71.5575	10.78	53.8867	80.28	1.23827	68.26	65.265	38.6375	84.715	59.61	25.96	6.334	22.89	87.63	26.89	27.275	114.2	44.39	2.464	7.838	19.895	29.29	25.4	19.865	20.245	8.991	19.405	87.45	65.32	21.74
ENSG00000185761.6	ADAMTSL5	1.95625	1.3955	7.651	9.032	0.939792	2.662	44.435	4.1375	9.12267	15.94	10.68	1.136	2.621	2.242	4.17	5.185	19.05	1.323	0.39745	3.402	7.0005	2.7595	8.807	1.314	1.281	7.519	2.4385	30.94	38.92	0.4966
ENSG00000105963.9	ADAP1	3.75725	2.644	4.68867	7.475	50.1242	3.2235	3.46625	24.8925	20.4857	8.701	2.03	11.76	1.298	10.96	3.262	0.2196	29.39	1.313	4.086	4.453	6.245	3.1475	21.96	17.685	10.215	2.231	8.6485	4.082	3.522	28.14
ENSG00000184060.6	ADAP2	13.26	7.7455	6.337	6.462	2.90104	7.275	4.83225	4.8185	3.82267	5.846	2.225	4.097	2.06	15.34	4.67	1.031	10.46	2.792	2.021	2.794	4.6045	10.4405	6.168	29.07	3.1175	1.672	6.6175	4.796	3.833	10.71
ENSG00000160710.11	ADAR	77.7725	71.805	91.0033	88.92	64.1769	83.625	124.775	75.68	73.565	115.4	26.365	49.98	41.18	115.3	65.21	15.305	112.75	121.2	30.31	113.7	92.045	72.245	88.92	136.2	54.81	74.33	100.8	133.1	86.11	119.7
ENSG00000197381.11	ADARB1	13.1	5.4695	75.5	58.66	14.9788	11.36	17.42	21.795	46.8467	16.85	3.833	4.006	2.589	40.66	6.66	5.4105	14.86	8.213	2.419	6.379	17.455	13.585	7.613	15.44	6.742	7.258	7.877	25.61	10.24	2.069
ENSG00000065457.6	ADAT1	6.916	6.874	7.43167	8.698	3.62454	7.404	8.096	5.156	4.7605	8.216	2.2115	4.531	2.749	7.845	5.756	2.254	8.0165	6.629	2.7045	6.455	7.4925	6.3775	5.968	8.96	4.375	22.8	8.867	9.192	6.882	3.303
ENSG00000189007.11	ADAT2	5.39425	5.0375	3.95067	4.407	2.43085	5.9285	5.444	4.81025	5.51933	7.142	1.1206	3.031	3.51	7.99	4.674	1.1315	11.3	6.182	3.476	5.879	6.5525	7.0345	6.497	8.5695	5.5	2.997	9.278	6.689	7.215	0.9333
ENSG00000213638.4	ADAT3	3.34375	4.6935	3.068	4.367	2.2591	4.1155	6.7115	5.17825	5.34367	6.233	1.348	5.162	2.386	5.198	8.205	0.9741	3.298	4.813	2.7265	4.586	8.586	13.525	6.128	7.84	3.956	4.854	6.979	5.457	6.951	3.109
ENSG00000142920.12	ADC	1.618	3.981	1.81767	1.931	10.7619	2.8865	6.6195	3.562	1.4175	3.29	1.55095	1.892	0.4815	2.311	2.576	0.61255	4.927	7.689	0.7156	6.512	4.006	2.211	1.723	2.1035	0.98605	40.94	5.027	5.716	3.165	0.4325
ENSG00000063761.11	ADCK1	6.712	10.265	5.752	9.278	7.58292	7.207	8.617	9.49125	7.79267	8.945	5.8785	5.918	5.313	8.248	6.966	6.406	9.0905	9.721	4.5925	15.46	11.105	8.871	8.36	11.91	7.367	10.59	12.635	9.763	7.228	2.738
ENSG00000133597.5	ADCK2	17.34	13.1	22.6067	26.55	18.5962	20.115	26.7275	19.6125	21.95	26.09	6.886	10.77	8.107	20.62	22.68	10.105	27.84	24.46	8.676	23.74	25.545	40.92	16.06	20.76	16.09	13.6	26.13	25.52	26.57	7.135
ENSG00000163050.12	ADCK3	42.2525	121.5	16.09	65.74	16.2875	38.415	27.1	33.5325	31.0267	38.79	51.52	11.64	26.18	15.5	22.59	363.6	25.655	53.01	43.205	14.35	25.91	26.315	23.33	26.02	46.835	15.36	17.48	31.08	20.17	7.649
ENSG00000123815.7	ADCK4	19.1275	26.31	25.6667	36.76	16.1419	21.66	38.675	21.63	21.8	36.06	10.9185	17.68	13.22	27.55	20.56	7.341	53.825	38.69	10.02	76.29	37.505	24.145	21.08	26.845	22.68	31.97	39.535	42.8	29.09	22.55
ENSG00000173137.7	ADCK5	9.7145	16.335	9.84467	14.03	9.58242	11.59	18.68	14.9275	11.7217	15.14	3.827	8	8.728	11.42	11.02	3.1895	13.18	18.79	5.5645	15.9	17.31	13.56	25.81	22.59	10.024	24.05	15.705	18.22	16.46	5.062
ENSG00000164742.10	ADCY1	2.48175	0.91745	1.66597	0.8729	24.7453	1.9375	3.978	0.433875	0.71795	3.151	1.369	1.409	12.93	0.9126	0.295	1.485	2.6425	1.086	1.208	3.763	2.041	0.4537	0.343	2.2955	0.84045	3.873	3.9775	1.68	1.497	0.0205
ENSG00000143199.13	ADCY10	0.14555	0.1272	0.1445	0.1388	0.206006	0.14075	0.123075	0.141275	0.119257	0.1729	0.05674	0.1106	1.798	0.1387	0.0784	0.06176	0.16925	0.1047	0.041575	0.1263	0.27865	0.0828	0.1957	0.13475	0.14255	17.56	0.088525	0.127	0.08146	0.05979
ENSG00000078295.11	ADCY2	1.2193	0.5799	2.64233	2.658	19.5693	2.189	5.005	3.338	2.59417	3.971	0.150765	0.1489	0.01133	0.4593	1.631	23.63	2.6755	4.445	0.13915	10.48	6.9015	5.0325	0.6142	0.14845	1.2255	4.065	0.61775	6.486	4.519	0.02046
ENSG00000138031.10	ADCY3	63.0575	8.8705	35.17	28.57	15.2625	57.28	55.595	16.7175	24.8983	62.44	8.9825	6.113	1.283	35.27	14.88	4.8135	107.35	61.36	4.419	25.33	28.115	25.535	22.47	17.985	10.55	8.429	35.175	59.06	36.11	3.434
ENSG00000129467.9	ADCY4	68.6375	8.0745	19.0467	25.27	3.63965	68.455	55.3375	14.755	23.4983	61.39	18.355	19.48	2.355	50.5	15.93	7.949	44.21	10.29	4.0345	8.314	28.525	17.705	16.44	42.665	11.46	6.667	49.365	69	38.49	5.433
ENSG00000173175.10	ADCY5	19.9525	2.751	76.0367	39.93	31.3003	12.54	22.775	36.79	86.8257	22.4	42.505	5.716	1.897	6.698	5.505	1.6995	11.78	22.06	4.039	25.95	30.85	2.667	7.871	8.9675	7.1395	16.78	3.0105	25.39	8.925	0.1209
ENSG00000174233.7	ADCY6	52.05	23.295	61.99	31.68	15.8718	48.05	47.9175	37.8225	26.7917	37.72	43.765	22.29	9.274	33.44	32.24	9.716	58.345	56.59	16.37	33.64	38.57	18.485	34.27	11.16	36.185	12.23	45.09	61.4	31.33	0.1899
ENSG00000121281.8	ADCY7	5.2735	2.8465	5.35267	3.771	1.38312	3.0475	3.8415	3.0485	6.056	6.218	1.9181	0.9378	0.7818	17.23	4.157	0.5427	7.5375	16.66	0.83675	2.16	2.107	7.0795	6.314	20.955	2.0785	1.255	2.9205	2.814	6.236	11.52
ENSG00000162104.5	ADCY9	10.7345	8.6635	32.85	17.25	7.35965	11.28	18.1725	13.525	15.7843	18.9	9.857	8.272	8.159	23.17	9.835	31.225	19.95	19.68	8.8495	10.13	8.5615	8.9145	11.05	6.52	5.2635	8.707	37.475	18.75	12.3	1.189
ENSG00000078549.10	ADCYAP1R1	7.345	0.2852	0.822033	1.916	47.0219	6.0645	10.2903	7.54675	7.56983	23.28	1.505	0.03739	0.1185	1.254	2.802	0.3898	1.111	2.17	0.66095	8.032	2.8095	1.474	1.501	0.2839	0.90515	2.135	3.8765	6.074	6.828	0.02552
ENSG00000087274.12	ADD1	145.05	91.295	230.733	183.4	119.435	138.8	196.125	157.225	167.98	184.6	68.27	70.55	35.11	165.6	81.45	93.23	246.75	216.9	34.865	117.6	143.95	98.02	119.1	140.8	78.75	110.7	141.05	232.9	134.7	73.03
ENSG00000075340.18	ADD2	1.06002	0.067325	0.363733	0.4428	20.3908	0.95345	0.52315	0.77715	0.632083	0.9546	0.22865	0.05443	0.03769	0.6119	0.21	0.15745	0.93315	0.2295	0.75425	5.283	0.46445	0.2796	0.7283	1.0205	0.1501	2.981	0.4504	1.158	0.5565	0.6849
ENSG00000148700.9	ADD3	52.1375	15.62	40.4533	40.68	57.7054	56.065	51.415	34.965	31.69	41.04	23.575	27.07	5.172	43.84	32.69	4.4275	169.9	54.29	17.3	34.93	31.54	42.065	47.95	33.16	29.26	53.25	84.41	30.22	54.49	21.46
ENSG00000187758.3	ADH1A	3.14	0.28015	1.48927	0.8697	0.00124308	1.9215	0.225475	0.54485	0.66	1.336	0.202295	0.1113	278.3	1.12	0.2737	0.134	1.475	0.3291	0.21445	0.4082	0.2749	0.31085	0.6055	0.19445	0.23185	0.5924	0.3199	0.7614	0.3192	0.04759
ENSG00000196616.8	ADH1B	1126.6	85.35	540.4	288.2	1.08943	759.5	45.495	163.4	135.743	341	59.955	27.75	750.8	395.6	49.65	23.04	451.65	82.72	18.61	24.68	15.795	115.065	182.8	58.505	61.43	2.754	100.65	236.6	79.03	0.808
ENSG00000248144.1	ADH1C	19.41	0.6185	3.53467	11.7	0.0757346	25.025	5.1255	93.5585	5.531	7.809	1.99	4.366	248.2	3.479	16.4	11.82	59.86	4.95	5.999	1.897	11.525	0.71705	57.7	0.5732	71.805	1.122	4.1685	5.048	2.664	0.1268
ENSG00000198099.4	ADH4	1.1255	0.70915	1.0662	0.2332	0.0156696	2.786	0.60465	0.30155	2.1917	0.4214	0.06033	0.281	492.7	0.275	2.455	0.232	0.97325	0.1732	0.069165	0.0833	0.2851	0.5451	0.4994	0.30795	0.17585	1.4	0.3837	0.2896	2.614	0.04852
ENSG00000197894.6	ADH5	130.075	65.545	205.4	222.9	35.2442	117.55	138.125	128.125	175.91	142.8	43.52	58.66	61.09	91.46	58.67	33.85	111.35	128.4	21.01	49.1	91.435	47.775	68.77	53.825	49.88	62.3	82.9	157.3	86.6	9.468
ENSG00000172955.13	ADH6	0.363375	0.04111	0.8199	0.8698	0.0109946	0.3491	0.376125	2.07095	0.3725	0.7078	0.039615	6.531	77.02	0.3669	0.2223	0.04084	0.47465	0.3359	0.11885	0.08855	0.4598	0.8292	6.527	0.12145	0.1457	0.3552	0.17125	0.485	0.4048	0.02056
ENSG00000196344.7	ADH7	0.0523475	0.018895	0.03784	0.08387	0	0.04198	0.0901175	0.0226275	67.7561	0.07451	0.0042175	0.01326	0.08016	0.09058	0.1894	0	0.0281	0.03784	0.01471	0.02289	0.03525	0.17955	0.02552	0.021935	1.827	0.07527	0.01121	0.06142	1.852	0
ENSG00000147576.11	ADHFE1	22.1	12.75	33.4867	34.96	13.1123	22.725	19.2943	20.0225	30.472	48.84	18.705	14.64	45.13	17.01	14.6	31.07	48.775	55.69	15.53	25.82	40.18	8.4325	17.3	18.785	34.875	19.38	29.595	30.09	13.96	2.2
ENSG00000182551.9	ADI1	36.8375	49.08	78.7733	48.38	18.9242	33.78	33.905	35.5175	37.76	41.32	43.75	48.08	112.2	39.08	34.09	35.285	63.9	44.75	10.795	29.35	66.22	24.96	37.2	41.855	45.125	18.06	35.725	37.24	29.13	7.208
ENSG00000182035.7	ADIG	0	0	0	0	0.0514335	0	0	0	0	0	0.006045	0.05069	0	0	0	0	0	0	0	0	0	0	0	0	0	84.68	1.1685	0	0	0
ENSG00000181092.5	ADIPOQ	559.925	0.6742	8.64003	1.834	0.0900019	234.15	0.078875	1.0489	0.292733	0.189	0.466	0.08754	0.0614	0.1501	8.777	0.8557	23.675	0.1339	0.4932	0.106	0.1332	3.4705	1.214	0.08605	0.61505	0.4929	1.026	0.1204	0.1905	0.1434
ENSG00000159346.8	ADIPOR1	88.625	74.765	94.1667	102	56.2196	87.955	100.42	63.01	98.0183	95.86	52.36	53.52	51.61	154	130.2	69.055	101.8	92.54	49.275	88.26	77.015	174.45	62.62	121.8	76.415	89.39	85.41	83.2	124	478.4
ENSG00000006831.9	ADIPOR2	62.5675	78.55	28.11	30.59	34.5146	52.4	35.06	33.77	37.4233	37.61	17.105	15.63	37.12	66.28	25.06	22.93	86.985	39.54	15.405	35.38	29.675	37.97	38.3	26.44	41.475	49.4	46.485	42.7	40.79	16.25
ENSG00000148671.9	ADIRF	7.33625	0.39865	11.0477	3.099	0.118	5.5715	4.37625	0.827075	1.7675	4.933	0.51625	0.6999	0	1.834	1.225	0.5421	12.355	4.594	0	0.6615	3.34	1.613	1.033	0.55505	0.53125	2.346	2.8995	4.733	5.324	0
ENSG00000156110.9	ADK	15.9075	12.235	14.34	14.92	10.393	15.995	13.27	10.2378	18.595	8.786	9.4115	10.99	32.86	20.71	14.32	8.7785	21.525	7.834	5.8545	15.75	11.135	28.645	8.619	11.56	7.872	15.85	21.345	10.12	25.42	4.492
ENSG00000148926.5	ADM	232.275	12.225	54.76	75.6	6.70096	154.1	124.465	32.32	41.4567	46.94	37.6045	40.29	14.17	112.6	34.01	20.895	83.52	23.05	5.0425	30.93	13.185	108.6	34.39	29.645	23.84	4.777	35.82	25.79	133	110.7
ENSG00000128165.7	ADM2	0.216525	0.13195	0.137333	0.1211	0.0550104	0.7628	0.27297	0.63105	0.932168	0.3357	0.044875	7.901	1.783	1.18	6.861	0.01813	0.07094	0.06238	8.5735	0.6147	4.186	0.4327	4.335	2.0925	3.0545	1.648	17.745	0.1189	0.2767	0.6644
ENSG00000224420.3	ADM5	9.878	0.9735	3.05233	5.175	2.35938	9.825	7.8695	3.458	4.8115	15.67	0.84895	2.93	1.227	7.23	4.064	2.733	11.635	3.866	1.2765	5.635	7.2265	8.1755	4.384	10.885	2.7105	7.395	4.9295	10.49	6.558	0.5569
ENSG00000101126.11	ADNP	30.065	27.635	35.54	46.72	19.7808	32.59	45.3125	30.965	30.9667	48.9	11.0045	15.28	11.65	32.86	29.07	17.815	42.415	51.12	11.36	33.11	38.565	35.77	29.32	37.455	24.55	52.33	40.985	49.98	39.93	7.683
ENSG00000101544.4	ADNP2	13.07	8.243	12.6567	15.95	5.45177	13.72	12.985	10.56	11.9417	16.98	4.5855	5.85	5.385	13.98	9.659	1.963	16.71	16.18	4.8955	13.11	12.26	19.055	10.58	10.025	9.6105	28.9	14.23	12.76	13.33	2.391
ENSG00000181915.3	ADO	11.425	12.12	13.3233	15.8	17.8285	11.53	11.6873	11.645	11.5603	16.74	7.852	7.485	3.745	12.19	8.688	8.524	34.07	13.21	3.6605	7.704	13.95	9.063	9.806	14.245	7.425	67.67	12.59	16.58	10.49	2.942
ENSG00000163485.11	ADORA1	2.84025	0.2266	0.5907	0.8951	32.6281	4.1115	1.2211	0.626375	0.795183	2.564	5.9415	6.708	0.1626	1.656	3.658	0.71295	0.78925	0.2444	6.848	1.687	1.1225	3.8175	0.8073	7.163	0.69365	37	3.4875	1.062	0.699	0.05127
ENSG00000128271.15	ADORA2A	2.63125	3.0205	3.84233	2.72	13.4585	2.5745	4.05825	3.15925	2.95717	3.422	3.45	5.497	4.593	12.82	2.146	0.992	4.39	3.934	0.74465	6.477	5.1035	1.546	4.636	13.88	2.538	4.349	4.677	4.956	3.412	24.81
ENSG00000170425.3	ADORA2B	1.03215	1.921	0.7643	4.504	5.68519	1.467	1.66225	7.4145	5.35235	3.012	0.853	0.4021	0.2586	4.32	2.284	0.34285	1.5545	1.304	0.8591	3.756	2.7095	14.025	2.567	1.1075	0.6815	2.917	0.7454	1.504	11.92	1.133
ENSG00000121933.13	ADORA3	3.705	8.4695	3.262	4.742	4.00922	2.2965	2.57775	3.0395	2.0074	3.359	1.0259	0.751	0.6948	4.425	2.605	0.2196	6.1385	1.514	0.61655	1.517	2.348	0.73565	4.944	6.865	1.46	28.64	1.4625	1.693	1.471	3.389
ENSG00000159322.13	ADPGK	50.515	33.6	34.4133	41.15	17.7915	49.01	47.875	30.095	28.61	45.81	10.749	23.73	20.85	79.72	42.75	8.0765	58.7	46.91	24.02	41.28	67.23	41.105	45.07	113.25	30.05	38.84	57.455	41.98	42.44	59
ENSG00000144843.7	ADPRH	13.0075	7.9065	11.2653	7.691	1.34692	10.765	7.0455	6.34875	7.1865	9.024	4.4925	3.383	1.11	15.91	6.661	6.777	10.42	2.571	4.0515	2.796	8.539	3.038	7.128	15.71	3.3595	3.857	10.705	9.464	4.908	3.28
ENSG00000153531.8	ADPRHL1	2.03925	3.7205	1.73667	2.835	3.32642	2.742	2.0785	2.28575	1.63533	2.088	128.45	0.9578	1.062	1.609	3.925	96.69	2.2	2.811	3.2285	5.624	2.226	2.6735	2.423	1.7915	4.4065	4.761	1.168	2.399	2.077	0.5436
ENSG00000116863.10	ADPRHL2	32.11	50.665	36.0533	41.91	26.2681	34.035	48.3575	31.3	37.8833	45.71	13.14	31.81	14.27	42.48	32.42	25.195	46.685	42.35	12.265	35.02	39.7	53.065	26.14	41.87	22.94	67.96	43.78	39.72	42.46	18.11
ENSG00000170222.11	ADPRM	17.3975	8.348	18.76	17.98	5.29442	21.035	23.9825	13.46	11.836	18.16	4.0445	6.073	7.195	13.9	11.87	9.517	21.1	28.31	7.1545	11.6	25.195	15.81	13.44	18.94	13.845	13.78	24.08	26.18	19.81	7.185
ENSG00000120907.13	ADRA1A	2.324	0.06411	0.554567	0.2833	0.775169	1.7315	0.550925	0.830875	0.446283	0.1315	1.26545	0.1008	14.42	3.666	0.5599	0.066745	0.11115	0.4223	0.026865	0.05893	2.4575	0.3691	0.7277	3.25	0.41065	0.9646	0.1814	0.588	0.1313	0.006211
ENSG00000170214.3	ADRA1B	5.462	2.295	20.1307	0.9343	3.81848	3.013	1.21895	0.97005	1.21877	8.498	1.3665	2.598	8.294	6.905	0.2247	0.25395	4.1755	5.294	0.2565	0.855	0.7857	1.07915	2.112	19.89	0.91485	0.7214	3.0935	2.483	0.5276	0
ENSG00000171873.6	ADRA1D	1.7075	0.4823	4.61187	3.272	1.32202	1.328	15.34	2.0785	0.893283	4.643	0.106505	0.2205	0.04688	4.717	0.4158	0.367	8.3085	0.5746	0.20315	0.07124	5.1805	0.60485	0.2279	2.5575	0.44815	1.742	1.6755	4.909	5.509	0.01316
ENSG00000150594.5	ADRA2A	66.29	1.9545	7.74033	15.72	3.72803	53.885	100.925	8.1735	3.482	8.754	1.0548	2.019	0.5504	6.652	9.669	0.58995	23.215	39.02	19.325	3.242	11.795	14.475	6.876	14.195	1.849	12.11	18.19	13.3	41.29	0.149
ENSG00000184160.6	ADRA2C	18.14	3.361	122.46	6.382	8.86042	12.39	190.317	3.22125	3.85317	47.77	2.789	15.29	0.3419	7.36	1.766	2.5175	10.155	4.396	2.5675	7.546	35.105	8.5625	3.349	34.815	1.6195	8.795	2.273	66.51	18.84	0.05235
ENSG00000043591.4	ADRB1	3.788	0.1375	0.811467	1.719	5.62862	2.2305	0.103365	2.80125	3.0469	0.2517	14.765	0.9223	0.1883	23.55	0.313	0.12135	0.23335	0.1371	0.5724	0.3089	5.1815	0.5975	2.975	2.3905	0.87785	1.227	1.1285	0.1502	0.2961	0.102
ENSG00000169252.4	ADRB2	36.96	0.89715	4.992	6.012	1.77308	43.91	7.41	4.13525	10.4673	6.207	4.963	1.09	5.636	28.87	8.11	6.158	10.395	0.8379	0.6431	0.6999	9.483	47.09	5.16	15.46	5.19	0.9157	3.8705	6.884	21.15	6.771
ENSG00000188778.3	ADRB3	0.135735	0.0318	0.0146033	10.07	0.0519119	0.086775	0.308225	2.2805	4.25343	7.768	0.012839	0.01967	0	0.1248	0	0	0.012625	25.84	0	0.02295	0.54175	0.025115	0.3585	0.02915	0.4203	0.09866	0.012625	1.058	0.2247	0
ENSG00000173020.6	ADRBK1	76.52	48.475	72.67	87.87	85.9123	79.155	101.955	77.13	76.1567	100.4	32.77	37.48	32.97	142.5	77.87	40.81	104	68.94	23.17	77.81	130	117.7	123.8	365.95	62.91	59.46	76.165	90.22	99.64	314
ENSG00000100077.10	ADRBK2	16.6975	4.5575	3.31	5.693	8.54196	12.895	4.32225	4.639	2.81333	10.08	2.1285	2.095	1.069	12.21	3.705	0.61185	7.3395	6.103	3.686	6.684	8.496	5.0015	6.637	25.345	2.814	15.13	7.1105	7.675	3.008	4.181
ENSG00000130706.8	ADRM1	75.21	75.48	90.0533	80.36	48.0712	70.535	73.1025	71.045	84.31	79.57	44.005	44.69	46.89	84.6	59.14	161.55	80	53.16	33.03	60.64	71.455	88.72	60.47	91.615	49.28	178	69.41	89.09	74.47	46.02
ENSG00000239900.7	ADSL	34.25	32.66	38.0267	39.45	13.4465	35.71	48.505	36.87	38.5867	40.44	21.66	21.8	14.96	34.57	27.04	118.1	41.555	49.51	23.315	30.44	34.35	25.41	31.83	42.245	23.875	47.69	37.76	50.43	35.35	14.79
ENSG00000035687.9	ADSS	26.885	19.2	33.72	39.93	18.1935	31.85	32.4425	22.845	31.1	30.68	4.8265	13.47	8.436	31.76	32.68	6.8725	27.435	32.55	9.75	23.44	26.235	36.995	24.55	27.085	24.11	67.69	30.965	29.85	34.43	13.66
ENSG00000185100.6	ADSSL1	7.046	6.5565	47.21	17.31	4.71192	7.2335	9.669	3.86025	7.716	6.941	53.345	8.766	15.33	6.12	6.968	311.15	6.994	5.369	2.803	18.42	12.66	7.323	4.031	3.9575	7.8465	44.51	11.4	6.798	10.15	0.6511
ENSG00000111863.8	ADTRP	0.369825	0.079675	0.278433	1.268	0.343989	0.39155	0.14765	9.7863	0.238367	0.08954	0.049825	2.411	0.3109	3.915	0.4068	0.019255	0.1527	0.06588	0.05521	0.04212	0.2256	10.378	22.4	1.543	10.23	15.55	0.32635	0.06908	0.315	0.5867
ENSG00000106624.4	AEBP1	302.85	68.815	1746.67	258.7	18.5933	292.3	669.075	145.675	153.14	345.2	78.185	71.87	14.09	298.4	80.38	11.65	280.8	510.6	14.845	79.94	243.65	135.95	104.7	101.3	58.88	97.36	184.75	613.5	426.4	2.411
ENSG00000139154.10	AEBP2	16.51	17.12	29.4467	23.8	7.26123	16.655	24.1675	13.1753	16.1167	21.12	5.4155	7.619	3.91	14.8	14.89	5.473	22.695	22.82	4.2245	11.17	16.245	23.025	9.851	10.7	7.135	13.27	18.665	25.52	23.2	2.477
ENSG00000181026.13	AEN	11.1058	13.49	16.0633	10.59	4.78854	11	13.61	12.7025	13.2317	18.38	3.7875	6.127	8.382	19.23	12.87	9.749	15.115	16.55	14.365	44.52	20.045	9.0275	14.37	27.485	16.3	23.34	22.88	16.77	11.23	6.939
ENSG00000104964.10	AES	270.9	357.8	297.9	500.8	388.508	282.8	465.725	401.95	390.217	417.9	297.4	201.6	121.2	387.8	327.3	298.85	494.75	401.8	127.9	336.5	412.85	259.9	240.4	402.5	228.7	171.1	491.5	565.4	395	168.4
ENSG00000196526.6	AFAP1	18.2725	3.8585	21.3767	24.17	6.89815	15.84	17.5575	21.8925	17.926	17.35	4.831	3.636	0.6131	14.5	11.78	1.947	20.645	11.45	2.146	12.53	11.59	7.351	8.816	4.5805	5.455	20.08	14.815	25.73	13.21	0.8791
ENSG00000157510.9	AFAP1L1	46.3325	4.716	8.88033	9.368	1.75065	32.55	11.6875	5.6165	9.263	27.01	20.835	6.296	1.997	32.33	5.366	16.845	51.03	6.697	0.95065	5.426	8.7775	10.685	5.89	8.121	3.272	15.59	22.175	20.02	9.105	0.08939
ENSG00000169129.10	AFAP1L2	9.13	1.5765	8.04233	8.575	13.9069	15.95	36.305	13.1107	13.265	28.11	2.38	10.43	0.7016	8.32	5.386	1.2325	135.4	21.28	7.271	3.531	17.755	10.985	7.057	87.28	4.808	3.082	128	40.79	27.28	0.3601
ENSG00000172493.16	AFF1	47.77	25.46	41.2	42.8	5.86062	41.62	47.035	37.7175	33.1083	51.89	15.5	26.18	10.66	42.27	27.77	42.235	52.755	55.82	14.975	24.56	29.75	36.36	28.64	25.61	18.965	10.95	96.54	60.78	38.03	9.038
ENSG00000144218.14	AFF3	2.303	1.227	5.03433	10.59	8.00292	5.946	4.5005	5.192	7.248	6.337	1.4584	0.859	0.7303	9.373	1.5	0.3066	6.5	9.941	0.098005	6.892	11.56	1.08065	5.57	7.105	4.428	5.881	0.49285	10.53	2.303	0.6348
ENSG00000072364.8	AFF4	31.1375	26.765	43	40.27	16.1878	32.29	41.36	26.37	29.8917	35.68	10.6945	12.12	14.18	36.31	30.01	18.44	37.975	47.34	9.9605	36.47	33.125	29.725	20.84	17.515	20.48	27.88	39.52	43.35	38.22	5.177
ENSG00000141385.5	AFG3L2	32.8725	36.26	27.1267	45.7	21.8054	33.765	35.7	39.42	36.1883	34.89	44.15	32.66	18.61	29.73	36.15	80.22	37.35	37.95	17.435	30.88	28.35	46.865	42.01	24.79	34.45	32.76	47.72	34.22	37.03	5.799
ENSG00000079557.3	AFM	0	0	0	0	0	0	0.0356325	0	0	0.09905	0	5.196	252.7	0	0	0	0	0	0.18	0	0	0.032515	0	0	0.34025	0.1227	0	0	0	0
ENSG00000183077.11	AFMID	11.2025	5.4945	11.3207	14.14	17.447	19.46	14.14	8.749	12.2233	12.59	7.565	40.85	70	23.93	18.99	3.931	18.59	26.09	18.36	8.27	26.695	19.08	12.85	13.905	15.09	13.57	15.125	14.33	16.53	2.167
ENSG00000119844.10	AFTPH	21.6475	20.35	27.6933	32.25	20.0588	26.045	31.7275	25.025	25.0833	29.75	6.246	18.08	11.68	27.43	30.34	9.838	28.39	26.89	13.395	29.62	31.85	38.25	27.55	30.25	27.325	33.95	28.075	30.24	32.22	21.74
ENSG00000038002.4	AGA	12.59	17.25	20.49	12.31	8.17869	15.455	15.115	10.0155	12.255	11.6	3.9625	9.259	7.551	14.69	20.31	4.2915	14.905	17.12	8.028	10.36	12.24	19.555	11.55	15.58	9.5965	19.62	23.43	14.29	16.72	7.655
ENSG00000157985.13	AGAP1	7.016	4.0455	6.04467	8.675	22.9596	7.2465	7.74775	15.065	12.2447	7.259	3.154	5.048	1.245	8.424	5.321	4.0995	16.41	6.027	3.3575	10.17	6.107	5.2035	9.284	2.84	6.9895	8.454	6.75	8.807	4.889	0.2162
ENSG00000135439.7	AGAP2	3.227	0.6989	1.08713	2.12	116.081	1.831	1.1825	2.4745	3.56383	1.681	4.80235	0.4569	0.5131	4.448	2.021	4.6585	2.362	0.7604	0.53435	7.649	2.636	1.526	4.477	14.39	1.694	1.666	3.5525	1.97	1.348	23.47
ENSG00000133612.14	AGAP3	28.8375	15.64	26.4633	42.57	77.9088	34.16	63.9925	28.27	30.5117	43.26	12.3415	12.24	12.97	54.09	27.55	12.395	39.13	55.02	13.96	69	47.7	43.21	21.98	25.655	17.93	16.63	41.99	61.99	49.06	5.37
ENSG00000172650.8	AGAP5	3.803	4.681	3.562	4.614	2.44931	4.573	6.20825	3.91375	3.38767	6.65	2.0865	2.644	2.595	5.24	4.978	1.893	6.9755	6.887	4.29	6.888	6.6065	3.9875	4.435	5.712	3.8705	13.84	6.6585	5.854	4.834	0.6791
ENSG00000204149.5	AGAP6	19.54	12.905	17.6733	18.15	15.414	22.92	29.1175	20.54	17.4817	29.01	6.443	13.89	15.09	27.19	17.17	8.675	31.375	27.84	12.1	43.29	32.705	18.005	20.75	36.585	15.63	38.42	37.145	29.09	21.95	4.354
ENSG00000165923.11	AGBL2	0.29865	1.828	0.347433	1.186	0.492638	0.5616	1.05598	0.81835	0.433417	4.621	0.093745	1.319	1.99	1.444	0.6174	0.03128	0.98715	2.648	0.48845	2.769	2.069	0.4212	1.962	1.6545	0.6172	41.41	2.5225	0.95	0.753	0.2335
ENSG00000084693.11	AGBL5	11.2415	17.505	15.0367	24.68	8.28846	13.2	19.775	17.245	18.576	22.2	3.8805	13.37	3.244	11.86	16.28	3.6485	15.46	21.58	6.053	17.95	19.56	13.915	8.846	10.215	10.95	341.7	23.32	21.96	13.21	3.124
ENSG00000204305.9	AGER	10.6285	7.463	10.224	12.91	8.13581	11.735	21.295	15.23	13.1727	23.96	3.8665	12.58	6.343	1093	8.322	2.043	21.315	22.97	3.546	27.67	28.75	10.0975	16.33	52.395	8.667	16.09	111.15	26.44	17.63	26.44
ENSG00000173744.13	AGFG1	32.395	15.55	20.6433	20.1	12.6715	26.23	19.1425	14.4575	15.0833	21.87	7.902	9.552	5.807	30.62	14.8	9.519	28.28	18.09	6.7575	10.11	13.495	17.305	18.52	22.09	12.92	37.71	18.2	18.31	17.54	31.67
ENSG00000106351.8	AGFG2	15.685	42.05	15.0933	21.02	13.8888	16.035	23.55	18.0575	25.1633	31.5	5.4235	9.531	30.18	12.38	67.75	3.1985	23.3	45.06	10.38	26.9	21.33	36.59	17.04	31.83	13.325	23.02	18.915	36.26	19.15	2.638
ENSG00000164252.8	AGGF1	13.155	14.49	13.94	15.47	13.0932	12.99	14.9775	10.7925	11.52	15.42	5.5995	9.41	5.669	13.34	12.78	7.9335	14.24	15.75	5.0825	11.86	12.14	11.34	12	14.89	9.1075	22.68	16.305	15.23	13.01	3.312
ENSG00000006530.11	AGK	11.46	12.49	13.5167	14.91	15.7389	13.185	15.835	12.6375	13.035	17.2	8.254	9.778	6.864	16.3	16.47	3.957	16.155	16.71	5.3825	19.09	17.745	11.625	12.75	20.86	12.335	8.845	20.52	18.22	16.45	3.167
ENSG00000162688.11	AGL	9.4285	8.4715	13.4333	18.39	6.544	9.621	9.14	12.4603	26.395	10.59	10.3035	5.507	11.71	7.082	10.34	56.995	9.1935	8.328	2.766	8.451	11.67	6.551	8.915	8.0715	6.649	7.031	11.54	11.47	9.292	1.186
ENSG00000116771.5	AGMAT	0.2305	1.45	0.1721	0.892	0.832573	0.33915	0.336525	3.9225	0.359533	0.3124	0.08737	36.34	31.64	0.2766	1.61	5.5505	0.2222	0.2272	0.4381	0.7421	0.73955	0.1861	11.55	2.4355	0.4394	1.968	0.63565	0.4554	0.3819	0.7952
ENSG00000187546.9	AGMO	1.954	0.02036	0.593567	1.175	0.189046	1.7715	0.0983425	0.338575	0.168877	0.1715	0.15695	0.6322	10.36	0.2556	0.1936	0.1227	2.132	0.1116	0.02087	0.4174	0.05655	0.24755	2.507	0.0092675	0.047485	3.854	0.6819	0.1339	0.117	0
ENSG00000092847.6	AGO1	8.08975	10.4	11.36	11.03	8.986	8.352	12.5168	8.84575	8.30317	11.45	4.051	3.944	2.713	10.73	8.055	3.819	12.25	12.35	3.8215	11.36	12.32	11.175	10.04	11.86	6.6175	9.548	10.305	13.53	10.43	6.924
ENSG00000123908.7	AGO2	7.23575	2.9075	8.41233	7.725	1.91346	6.123	6.89975	5.8855	7.2175	6.802	3.362	2.245	1.779	10.94	4.736	13.09	7.615	7.746	2.169	5.569	4.9485	6.3205	4.402	4.993	3.724	5.532	6.8155	8.784	6.811	18.83
ENSG00000126070.14	AGO3	4.561	3.081	4.74967	5.013	3.23569	4.396	5.91525	4.01875	4.219	6.126	1.629	1.747	1.757	5.059	3.372	1.728	7.53	6.648	1.5025	10.54	5.33	3.831	3.697	4.2225	2.5985	5.614	6.0745	6.415	4.714	1.163
ENSG00000134698.10	AGO4	16.1325	7.861	18.3667	21.99	9.40985	16.115	19.1525	15.5	17.7583	18.87	7.844	5.811	5.702	26.44	14.61	10.57	18.29	17.24	6.7905	12.72	18.34	25.715	14.3	28.95	14.25	15.31	14.01	24.5	19.13	20.41
ENSG00000204310.6	AGPAT1	48.15	56.885	62.9467	70.86	52.1142	50.49	87.6825	58.835	59.3517	83.09	31.485	42.7	24.64	57.43	33.34	32.8	108.35	92.89	15.59	64.51	67.525	31.175	53.27	43.7	45.12	121.6	77.18	97.05	55.03	36.07
ENSG00000169692.8	AGPAT2	504.875	50	58.1667	76.29	10.9335	252.05	69.995	81.085	69.9533	69.37	57.695	65.92	278.3	123.3	76.22	24.3	70.985	36.71	83.975	71.88	67.33	78.285	153.5	72.96	61.03	56.36	101.95	60.26	70.67	71.61
ENSG00000160216.14	AGPAT3	19.5025	21.985	15.79	22.86	32.6173	18.46	17.61	19.9925	21.025	19.4	14.675	21.29	23.1	27.06	21.77	31.595	25.11	16.72	10.2	20.13	21.35	23.005	24.26	25.86	17.835	30.03	31.95	18.65	19.37	9.431
ENSG00000026652.9	AGPAT4	5.99475	2.2055	6.18467	3.976	16.8979	6.206	11.015	6.925	6.58583	11.6	1.2798	2.518	0.4152	9.505	3.286	0.53475	11.975	12.41	1.1845	19.05	5.633	2.6375	2.949	7.012	1.7275	5.964	7.258	15.52	6.873	3.316
ENSG00000155189.7	AGPAT5	7.523	14.495	6.86467	8.496	17.2973	7.873	11.455	7.1565	6.63883	15.37	1.9295	6.683	5.316	7.599	6.971	7.0495	11.5	10.93	3.9395	17.02	10.36	4.7775	8.862	7.309	7.616	43.54	7.8435	12.12	9.409	1.194
ENSG00000158669.7	AGPAT6	22.1175	31.99	19.73	23.37	22.5558	24.315	34.1775	20.2525	19.3467	27.9	10.377	15.75	17.79	31.7	26.54	22.745	28.88	27.26	10.845	24.37	28.685	21.12	19.44	29.705	18.465	26.52	27.14	39.48	24.74	20.37
ENSG00000138678.6	AGPAT9	8.23525	0.63815	3.03767	6.448	2.0988	6.937	9.503	8.5375	4.987	4.534	13.32	11.9	3.333	6.369	4.873	21.02	4.1905	25.89	0.7078	8.851	2.0145	3.237	13.39	6.2975	9.517	15.02	35.675	5.206	10	14.2
ENSG00000018510.8	AGPS	13.3025	10.745	13.3233	13.91	7.10581	11.265	12.956	13.3975	11.4433	12.51	4.3855	5.779	6.549	11.59	12.1	7.0195	15.205	9.416	5.793	6.278	6.7015	6.6185	10.2	8.8515	5.559	14.75	9.6155	15.64	10.14	2.948
ENSG00000106541.7	AGR2	0.06927	0.1091	0.07059	79.33	0.0382858	7.3025	1.04635	106.497	0.866322	2.023	0.032045	2.363	0.1498	31.29	157.3	0.03241	0.075515	0.1944	5.26	35.33	62.235	1.7585	157.6	0.149	301.05	0.7215	1.646	0.1813	1.195	0.04292
ENSG00000173467.4	AGR3	0	0	0	3.212	0.0334319	4.816	0.319898	45.7251	0.0178867	4.745	0	0.9869	0.06367	59.8	21.3	0	0	0	2.019	25.14	0.8124	0.3447	112	0	9.8775	0.0925	2.416	0.08696	0.05352	0
ENSG00000188157.9	AGRN	20.505	4.8	24.89	43.82	20.1626	31.325	44.355	20.4375	23.6017	33.06	8.033	61.26	14.07	52.39	45.47	2.426	23.605	12.41	25.01	17.53	36.985	32.595	18.75	12.91	21.205	32.1	96.405	28.1	28.95	0.6703
ENSG00000159723.4	AGRP	0.052675	12.725	0.04728	0	0.481469	0.08963	0.0948575	0.067455	0.0519467	0	0.01725	0.5698	0.05266	3.474	0.1563	0	0.2008	0.4197	0.031885	0.8973	0.26965	0.08251	0.1275	0.8433	0.05253	1.091	0.1168	0.08581	0.09955	0.1384
ENSG00000135744.7	AGT	10.5985	21.835	72.36	2.87	183.404	4.976	17.973	5.906	7.79817	11.04	107.505	28.15	1055	8.562	6.218	28.62	21.75	4.281	4.332	26.48	19.38	1.797	13.65	0.4242	4.617	10.24	25.29	4.558	5.837	0.2633
ENSG00000135049.11	AGTPBP1	13.0075	5.4045	12.3033	7.555	17.3975	10.73	8.80575	7.03875	6.89683	8.954	8.3855	5.64	2.679	27.16	6.518	9.1165	14.26	7.29	4.176	9.776	7.5315	9.143	7.831	25.455	5.4155	22.62	9.9405	10.35	8.243	35.64
ENSG00000144891.13	AGTR1	51.6675	33.68	9.27767	19.23	0.263978	39.175	5.06425	15.0433	6.75617	10.91	3.709	5.956	29.25	12.64	4.068	4.995	12.15	2.592	1.499	1.427	4.9215	11.072	2.511	5.434	1.867	2.465	18.12	5.037	5.197	0.03625
ENSG00000177674.11	AGTRAP	32.835	29.005	28.79	33.32	7.74158	37.13	33.6675	19.405	27.9067	41.53	10.1825	30.75	8.018	60.04	28.22	15.005	46.565	28.19	16.23	27.25	61.26	28.3	17.84	66.595	17.8	26.99	41.74	28.53	38.06	166.7
ENSG00000172482.4	AGXT	0.40455	0.2575	0.0759833	0.1136	0.0234246	0.30605	0.191025	0.34182	0.0673533	0.1029	0.025905	3.637	1692	0.07032	0.1186	0.030455	0.061715	0.1279	0.088475	0.1351	0.20685	0.07464	0.1491	3.0925	0.11945	0.3849	0.062265	0.09972	0.09743	0.1507
ENSG00000113492.9	AGXT2	0	0.024365	0	0.02661	0.00139539	0.025685	0.094945	0	0	0.02838	0	41.35	55.68	0	0	0	0	0	0	0.01739	0	0.02611	1.324	0	0	0.05716	0	0.02629	0.01895	0
ENSG00000153207.10	AHCTF1	20.7725	10.84	21.17	19.36	7.52785	19.59	19.855	13.8775	14.6	16.2	5.994	4.816	5.11	17.45	10.95	9.031	24.535	29.6	4.785	15.9	14.105	15.88	11.73	14.04	10.23	40.59	18.115	20.56	16.14	8.07
ENSG00000101444.8	AHCY	49.5775	59.275	47.8567	86.17	30.0173	59.925	106.338	64.2625	83.9117	108	34.58	68	88.28	61.45	64.02	56.79	74.275	181.7	82.225	61.5	112.8	58.505	53.46	51.29	71.175	147.3	108.4	88.05	92.78	17.06
ENSG00000168710.13	AHCYL1	82.385	80.49	73.87	96.18	159.341	77.205	103.045	75.2125	78.735	98.88	24.465	70.83	24.61	79.92	56.77	63.77	75.395	98.72	33.105	90.13	66.595	57.85	67.81	46.485	60.85	45.95	99.785	95.89	72.03	17.21
ENSG00000158467.12	AHCYL2	9.3275	11.295	10.189	11.75	21.7877	10.14	18.87	35.9	10.4593	12.51	2.811	12.62	3.65	27.44	13.76	18.37	21.18	15.15	6.5335	31.85	13.665	20.65	19.32	8.237	20.535	17.65	49.675	15.03	13.08	2.117
ENSG00000126705.9	AHDC1	18.2325	32.495	41.63	36.17	19.5173	23.775	54.8175	20.6075	36.7217	48.29	12.825	9.816	5.096	22.06	25.65	21.695	38.6	48.43	5.944	36.43	24.025	47.835	10.77	28.17	12.745	22.19	45.88	59.33	45.21	1.429
ENSG00000135541.16	AHI1	7.23025	9.6825	8.87067	10.04	14.906	8.491	15.415	7.37725	6.6775	12.96	3.018	3.676	2.85	9.437	7.194	2.946	13.035	13.42	5.0525	46.43	14.11	5.635	5.277	3.8045	6.28	23.36	10.87	14.46	8.663	0.2136
ENSG00000124942.9	AHNAK	330.125	39.015	386.633	298.5	23.4846	298.55	393.725	338.775	393.233	314.7	75.605	51.74	22.23	260	175.6	127.1	958.5	239.5	19.725	24.45	163.15	384.45	190.3	102.9	128.4	35.83	135.65	421.3	401.6	17.78
ENSG00000185567.6	AHNAK2	9.9815	0.70315	10.6063	14.83	3.47886	8.116	48.525	31.9775	47.885	19.69	0.7372	0.5547	0.5892	2.87	7.129	0.5774	12.755	1.062	0.33095	1.209	8.0115	130.75	4.078	0.6595	2.7455	6.229	1.796	45.15	47.32	0.07715
ENSG00000106546.8	AHR	40.5775	17.145	28.9367	65.4	2.25485	40.49	27.275	16.4525	19.7233	25.23	6.8825	5.117	11.87	49.9	17.26	1.676	130.35	13.96	4.0505	4.691	19.59	30.015	16.49	17.16	14.77	4.044	29.655	17.18	31.71	5.005
ENSG00000063438.12	AHRR	0.86165	0.50825	0.632833	5.087	0.922173	0.90705	3.499	1.60425	1.3081	1.132	0.18405	0.5649	0.2809	1.944	0.767	0.10555	1.981	3.108	0.3518	1.969	1.012	4.565	2.177	8.588	0.83625	17.1	2.0855	1.792	3.484	0.1727
ENSG00000100591.3	AHSA1	60.62	79.255	79.29	73.82	66.425	59.265	80.1425	72.8125	77.8217	93.61	50.315	40.02	28.09	65.65	51.58	60.92	72.675	75.69	20.17	77.23	72.225	56.35	47.24	57.715	41.485	144.1	57.69	98.36	71.84	30.34
ENSG00000145192.8	AHSG	0.033495	0.055565	0.0425967	0.1351	0.108064	0.04713	0.107815	0.04293	0.102197	0.1493	0.03584	0.1048	1377	0.06306	0.05939	0	0	0.08287	0.26515	0.08559	0.07352	0.1469	0.05088	0.1057	0.064455	3.207	0.051925	0.07296	0.1209	0.1247
ENSG00000169877.5	AHSP	0.23555	0	0.118987	0	0.139613	0.1512	0.0210675	0	0	0.3205	0.127725	0.2894	0.5588	1.09	0	0	0.14515	0	0	0.3928	0	0.14225	0	4.8665	0	7.933	0.24355	0.2074	0.1511	134.1
ENSG00000186063.8	AIDA	27.2925	10.39	27.6833	23.19	9.18688	21.32	24.295	19.2975	21.105	19.16	7.3785	8.128	4.387	23.25	10.41	6.3295	26.235	19.07	6.053	11.09	15.29	10.61	12.24	10.495	8.3795	20.28	15.655	21.26	18.5	3.95
ENSG00000204472.8	AIF1	57.9875	32.75	38.68	24.34	18.8043	32.235	19.445	22.165	13.3697	24.51	7.997	43.87	8.634	103.3	16.52	2.42	45.59	10.65	4.402	15.09	23.5	11.195	35.84	409.35	11.81	4.165	16.07	15.48	15.21	230.4
ENSG00000126878.8	AIF1L	50.8125	4.5965	48.7867	8.796	73.9977	51.76	22.245	6.64075	40.1067	18.39	11.5035	163.8	0.7719	15.65	23.43	4.738	90.705	5.095	3.4275	12.64	9.6275	19.495	7.066	238.95	8.0305	12.38	119.75	17.58	27.48	0.2614
ENSG00000156709.9	AIFM1	20.91	65.22	15.2533	24.38	12.8347	20.03	24.1325	27.88	22.0083	28.4	44.995	37.62	40.15	18.39	18.68	32.32	17.185	15.75	11.35	18.9	17.38	15.625	27.67	22.95	31.565	43.53	19.97	21.76	16.64	6.992
ENSG00000042286.10	AIFM2	41.0275	12.84	14.51	12.69	5.88412	26.425	10.3035	12.145	12.6483	9.904	7.1405	8.261	8.889	12.94	8.714	4.3945	12.04	11.21	2.321	6.747	13.75	5.8125	12.18	9.4605	8.423	7.029	22.14	11.85	7.906	1.097
ENSG00000183773.11	AIFM3	1.0759	1.1165	0.6834	3.851	55.7115	1.0895	0.90385	25.9865	0.973	1.307	0.39265	1.47	0.5184	3.033	1.459	0.15095	1.1285	1.131	0.45185	9.195	2.8425	0.53795	4.233	5.62	0.63715	2.144	1.2105	1.015	1.197	1.608
ENSG00000146416.12	AIG1	10.2565	9.9985	16.8033	13.23	12.3381	11.465	7.3945	6.957	9.00467	10.25	7.972	10.88	24.51	9.418	7.303	1.5635	9.618	15.41	2.9365	16.12	9.404	6.8035	10.81	7.4305	5.4165	8.16	16.265	6.678	11.55	2.603
ENSG00000112297.10	AIM1	12.67	1.0775	2.716	33.59	0.510062	17.735	3.1875	12.363	44.1915	6.24	0.6175	7.291	4.185	13.4	17	0.4918	5.2905	2.772	2.746	1.078	21.975	52.05	23.83	19.155	3.0765	5.354	5.514	3.562	45.31	17.43
ENSG00000176092.9	AIM1L	0.0607875	0.03328	0.0438767	3.626	0.0412723	0.09034	0.132395	0.7179	31.0565	0.2462	0.01871	0.1788	0.06278	1.186	1.044	0.03119	0.0682	0.05185	0.05847	0.3938	0.3874	36.31	3.904	0.2774	0.1736	6.01	0.21185	0.05937	47.75	0.3496
ENSG00000163568.9	AIM2	0.754475	0.2267	0.5273	0.976	0.307954	0.65575	0.706525	0.81885	0.8695	1.046	0.08645	0.1565	0.2398	2.207	0.9504	0.065175	0.90785	0.2237	0.10295	17.72	0.58815	0.22545	6.257	35.675	0.57565	3.712	0.39535	0.5316	0.7053	8.256
ENSG00000164022.12	AIMP1	33.73	27.97	45.85	42.27	19.1585	37.285	42.4725	34.2225	35.105	42.27	15.96	18.51	13.85	35.17	31.09	29.515	43.44	44.31	14.935	33.01	37.23	30.765	31.56	34.275	26.25	25.19	38.63	42.9	37.79	5.464
ENSG00000106305.5	AIMP2	15.185	17.115	14.1567	16.65	7.29912	15.55	15.5975	17.095	15.8083	14.71	13.865	11.42	9.439	13.29	14.34	49.725	15.76	8.571	5.6155	8.259	11.14	17.345	16.77	12.54	10.605	44.88	19.11	15.13	14.44	4.597
ENSG00000110711.5	AIP	85.765	67.76	150.633	113.4	68.1108	85.895	141.2	92.0275	87.1967	103.7	42.56	56.68	29.13	104.5	52.57	28.285	148.9	138.8	28.35	83.82	95.295	54.16	79.04	127.75	52.91	58.48	115.05	145.3	101.3	76.77
ENSG00000129474.11	AJUBA	5.10425	2.836	10.3217	5.923	0.631665	6.983	19.2075	2.6605	9.12383	11.52	2.484	7.994	8.444	12.38	9.344	0.51825	11.77	13.48	2.8445	1.542	11.555	29.63	1.725	2.886	3.2725	8.164	13.73	18.93	19.01	0.1215
ENSG00000106992.13	AK1	43.7125	39.935	67.39	33.65	60.7673	33.475	53.36	49.1575	42.2467	59.2	135.95	24.58	22.45	78.7	26.54	221.5	65.415	78.92	8.123	54.44	27.98	20.975	20.14	54.855	23.75	73.98	62.93	43.31	40.96	15.36
ENSG00000004455.12	AK2	45.0575	37.99	37.8067	42.48	18.9969	51.135	54.2825	40.4025	38.68	51.34	20.965	48.84	38.61	45.49	41.21	29.655	56.285	45.75	16.57	34.8	41.6	41.96	49.11	40.71	33.92	36.52	70.1	51.93	47.64	19.89
ENSG00000147853.12	AK3	76.89	80.16	68.72	88.79	42.9696	75.09	84.035	72.0275	71.955	79.85	57.675	58.49	69.46	62	51.62	105.25	73.845	104.1	24.62	41.79	75.145	68.225	61.46	42.625	60	14.91	85.25	84.21	77.6	6.328
ENSG00000162433.10	AK4	15.02	0.5916	22.9	27.17	15.8888	14.575	7.0215	16.4225	21.095	10.08	15.47	36.23	21.54	2.152	8.806	0.6643	7.9695	3.239	0.3003	5.063	14.375	25.09	5.122	0.85875	14.24	12.59	3.0785	8.973	11.92	0.2565
ENSG00000154027.14	AK5	0.36585	0.1013	1.8732	0.3687	37.624	6.0475	0.370325	1.19355	0.842633	0.416	0.20007	0.5586	0.0341	0.141	0.5127	0.07303	15.55	0.1956	0.053365	1.2	1.5005	0.8604	0.3719	0.44115	0.21365	3.273	0.3143	0.2746	0.4681	0.4836
ENSG00000165695.5	AK8	1.079	1.307	0.9341	1.095	1.52027	1.3735	2.38375	0.7391	0.874067	2.299	0.200975	1.515	0.05552	1.587	1.581	0.067975	2.8015	1.959	0.37225	3.503	1.358	2.658	0.4122	0.52885	0.53045	36.18	6.3155	1.437	1.287	0.07632
ENSG00000155085.11	AK9	1.57375	1.039	2.50333	2.646	1.79746	1.9355	1.8825	1.9875	1.68067	2.096	1.07405	1.027	0.5351	2.084	2.665	0.94395	2.4065	2.139	0.71315	4.439	1.963	1.523	1.733	2.142	1.779	11.46	3.277	2.236	1.767	0.4711
ENSG00000121057.8	AKAP1	40.97	17.625	99.62	100.8	23.9531	55.46	41.7	96.6725	78.7017	58.98	46.165	19.55	28.85	31.64	30.92	73.395	33.115	32.97	12.33	28.23	57.73	36.895	59.08	17.12	52.635	194.4	68.75	45.99	40.52	2.207
ENSG00000108599.10	AKAP10	18.35	16.61	19.8533	22.19	11.6048	17.985	22.77	15.805	16.555	21.77	5.1545	8.711	5.431	19.83	14.11	5.0185	23.725	22.05	5.789	13.36	19.455	15.325	14.98	25.29	13.575	22.53	22.97	23.65	18.77	10.74
ENSG00000023516.7	AKAP11	17.3275	14.065	21.93	23.5	25.5181	17.79	24.92	16.635	15.3567	23.76	6.3785	7.414	4.222	17.89	13.48	4.876	29.84	23.59	4.9825	20.5	16.195	12.38	14.41	13.86	9.0105	22.25	21.18	26.22	19.48	1.695
ENSG00000131016.12	AKAP12	121.4	11.03	85.7467	51.03	39.5	78.08	48.8675	68.7175	33.826	78.87	21.0115	28.54	3.761	66.1	9.274	6.616	112.55	151.1	3.0405	40.69	39.325	12.565	17.49	21.905	12.84	116.1	42.95	66.2	31.31	0.2686
ENSG00000170776.15	AKAP13	25.595	11.18	26.5133	34.83	3.28837	24.675	30.795	18.36	25.355	29.89	24.245	7.153	6.91	58.27	20.58	18.485	32.37	27.17	13.775	17.63	20.895	21.365	26.23	31.88	18.63	20.86	36.675	67.78	27.4	17.82
ENSG00000186471.8	AKAP14	0	0	0	0.08358	0.469588	0.031725	0.0970125	0.0509	0.0265333	1.177	0	0	0	0.7196	0	0	0.074915	0.05545	0	0.2925	0.05185	0.0119	0.06559	0.011735	0	60.3	0	0.09235	0	0
ENSG00000197976.6	AKAP17A	56.3825	49.315	53.39	55.7	20.6023	70.59	89.7525	54.01	49.23	84.21	19.465	35.65	44.53	87.95	60.14	16.665	83.575	143.5	40.97	75.29	91.12	60.675	69.25	136.9	50.45	67.99	117.9	89.97	66.25	61.77
ENSG00000241978.5	AKAP2	97.71	11.65	89.42	39.9	8.76142	71.77	39.5025	33.895	31.667	53.21	38.945	15.96	11.61	113.7	15.51	7.604	41.05	13.7	3.4775	9.437	19.555	19.305	24.68	34.6	16.705	5.294	50.335	59.94	21.77	1.392
ENSG00000111254.3	AKAP3	0.429375	1.0735	0.526233	1.066	1.05841	0.64955	0.706475	0.601225	0.603717	0.944	1.67405	0.7979	0.387	0.6145	0.766	0.34115	1.109	0.7044	0.9921	2.08	0.9862	0.65895	0.6069	0.73635	0.6211	183.9	1.4105	0.676	0.6587	0.08981
ENSG00000147081.10	AKAP4	0.0216875	0.02598	0.00801	0.1318	0.00278539	0.02566	0.113257	0.0181525	0.0164917	0.06969	0	0.02289	0.0186	0.03227	0.0218	0	0	0.03734	0.01782	0.02815	0.038815	0.005025	0.01876	0.0278	0.022395	472.6	0.020445	0.03363	0.01393	0
ENSG00000151320.6	AKAP6	1.059	1.2075	18.0133	6.26	13.7469	1.0165	2.01	4.365	5.6315	3.967	12.0865	0.738	0.4048	2.314	2.679	17.715	2.199	2.177	0.18125	5.035	1.1215	0.7225	0.8783	0.3993	0.4987	4.057	2.86	6.418	1.413	0.05062
ENSG00000118507.11	AKAP7	5.82375	36.01	4.34367	10.1	7.99208	6.2045	6.055	6.39975	3.87867	8.036	2.335	3.303	7.622	5.414	3.524	4.6345	7.602	11.14	14.105	4.222	7.9375	2.5485	5.525	6.11	3.1595	8.636	5.83	6.713	6.075	0.8778
ENSG00000105127.4	AKAP8	33.615	24.25	31.0433	41.42	13.6555	37.97	41.425	30.51	28.2483	45.22	11.3125	17.5	13.24	33.41	27.95	21.925	44.3	43.59	13.305	27.56	36.89	36.81	32.8	46.1	22.855	31.02	39.065	47.43	35.18	10.6
ENSG00000011243.13	AKAP8L	57.8325	72.86	67.14	72.51	62.9858	69.665	103.79	64.0175	55.6417	80.22	32.79	49.78	35.36	79.77	52.85	42.945	105.9	93.69	25.98	126.3	112.95	68.095	60.88	98.66	47.72	150.2	131.7	96.94	81.03	49.96
ENSG00000127914.12	AKAP9	12.8825	13.325	12.22	18.5	7.31792	15.815	15.5875	13.805	13.41	16.16	5.2665	6.618	8.855	16.72	17.28	10.32	21.215	26.35	8.6345	21.17	15.375	16.855	18.27	12.315	12.895	10.18	19.695	17.91	17.46	1.994
ENSG00000166452.7	AKIP1	13.1925	25.745	24.54	18.81	13.9154	14.42	24.9825	16.71	20.84	23.45	10.0485	11.26	5.589	18.61	12.21	9.9425	20.335	22.11	4.577	19.21	18.15	8.698	10.93	23.8	9.5185	22.13	22.475	26.22	18.76	2.578
ENSG00000174574.11	AKIRIN1	45.9925	35.58	59.1233	63.71	44.5462	39.845	43.705	56.0775	54.9233	65.12	28.655	38.56	27.53	54.91	39.71	22.88	44.7	38.81	14.665	80.16	53.035	28.285	43.31	52.87	42.78	151	53.115	51.62	36.51	28.51
ENSG00000135334.8	AKIRIN2	45.4	47.28	40.8667	43.9	34.4015	42.63	41.5475	27.825	34.9283	45.36	19.755	22.05	17.64	63.12	36.41	58.54	51.065	49.37	8.535	40.19	30.31	31.945	30.25	82.78	17.76	51.6	35.115	45.34	43.56	68.35
ENSG00000106948.12	AKNA	17.8875	4.021	13.2167	18.48	3.77488	15.42	34.5275	9.761	7.1875	28.05	2.315	3.296	5.298	30.84	6.656	1.016	11.42	23.89	2.844	8.01	13.09	5.644	22.7	82.005	10.545	13.46	10.16	44.15	15.69	84.42
ENSG00000162641.14	AKNAD1	0.18467	0.18555	0.117633	0.2403	0.176931	0.39555	0.39095	0.234975	0.521933	0.2544	0.014455	0.01072	0	0.1663	0.1191	0.096445	0.55175	0.03278	0.01451	0.3173	0.2044	0.4092	0.0742	0.04532	0.048505	10.7	0.10815	0.4328	0.4899	0
ENSG00000117448.9	AKR1A1	48.3625	45.66	54.48	50.3	23.3235	53.125	67.91	47.3625	53.635	71.97	18.4	74.83	79.41	67.58	77.75	12.255	52.69	61.14	45.89	83.05	63.46	48.59	84.43	75.98	59.035	21.5	78.19	60.6	59.56	18.37
ENSG00000085662.9	AKR1B1	81.14	3203.5	70.6533	112.7	70.7912	71.66	82.97	54.445	51.675	69.69	93.72	70.6	5.053	98.95	48.83	149.3	273.05	101.9	18.155	116.2	52.63	31.43	62.09	94.58	49.15	86.59	75.74	84.6	62.75	23.3
ENSG00000198074.5	AKR1B10	0.3777	5.203	0.789267	55.89	0.0393583	0.3795	0.503575	38.4207	78.1416	1	0.11681	2.998	3.023	0.2204	2.09	3.2145	2.6105	0.3247	0.21985	5.831	0.5347	5.807	101.1	0.09988	241.4	1.143	0.58945	0.2017	181.6	0.05608
ENSG00000187134.8	AKR1C1	28.985	2.1935	15.936	22.82	1.86895	20.05	4.0475	4.596	18.025	4.074	10.0985	8.955	31.23	9.124	14.2	5.4655	18.745	4.729	2.0175	2.758	4.608	7.1325	4.256	1.3855	21.225	5.58	14.36	2.526	7.992	0.3768
ENSG00000151632.12	AKR1C2	65.955	2.594	20.7833	106	1.62643	38.73	4.98125	5.33775	15.0908	3.967	5.853	1.637	35.84	8.301	22.2	17.27	25.04	3.912	1.1635	2.72	3.349	10.004	7.741	0.81645	13.98	4.326	12.315	2.348	10.89	0.1629
ENSG00000196139.7	AKR1C3	70.5025	29.37	39.8067	87.94	6.68281	68.33	9.5135	43.1265	17.2417	17.66	10.5045	32.77	60.86	38.39	23.9	14.565	24.055	11.78	10.81	7.234	6.8055	16.105	128.7	2.9725	76.245	7.133	21.21	16.04	14.5	4.314
ENSG00000198610.6	AKR1C4	0.0695275	0.022795	0.0244167	0.04094	0	0.06725	0.0305625	0.01879	0.027045	0.02372	0.0102	0.0899	153.6	0.1431	0.05673	0.01763	0.02691	0	0.031575	0	0	0.01427	0.2671	0.04498	0.07289	1.327	0.032095	0	0	0.0593
ENSG00000122787.10	AKR1D1	0	0.077425	0	0	0	0.018135	0.011055	0.0082525	0	0	0	0	49.69	0	0.05599	0	0	0	0	0.01045	0.01844	0	0.02544	0.03786	0	4.823	0.051065	0	0	0
ENSG00000165568.13	AKR1E2	3.35875	1.1605	3.98167	3.569	0.814492	3.914	3.543	2.13	2.56583	2.509	1.2017	1.015	0.3143	2.86	2.088	0.5311	4.8945	1.76	0.6105	0.9242	2.2055	1.8485	1.421	1.4515	1.597	44.26	4.122	3.226	2.918	0.2167
ENSG00000053371.8	AKR7A2	52.33	91.86	48.7467	57.49	37.4896	56.28	106.248	57.3625	53.32	63.98	25.07	66.62	40.71	47.12	42.83	36.865	61.655	94.22	31.575	60.03	58.795	55.42	60.4	49.08	52.215	74.63	59.5	74.51	70.31	16.52
ENSG00000162482.4	AKR7A3	1.72825	4.4285	1.22933	1.561	3.19238	3.548	4.1575	16.585	1.44167	3.415	0.35095	31.38	75.1	1.431	1.839	0.2862	2.9875	4.513	122.1	3.96	3.3965	3.6005	68.37	1.9575	216.8	4.316	3.162	3.043	2.664	0.3432
ENSG00000142208.11	AKT1	57.4225	77.225	79.36	71.89	29.0835	59.055	72.4775	61.905	66.7217	63.82	30.715	27.57	34.24	80.7	51.44	22.655	64.84	52.71	28.605	36.88	72.33	39.165	44.5	64.29	50.93	32.86	67.195	70.41	54.64	28.62
ENSG00000204673.6	AKT1S1	24.2175	29.96	25.6433	29.51	13.9454	24.085	30.5725	24.205	26.6583	29.54	12.005	16.24	16.38	22.09	21.35	31.675	30.085	27.03	10.135	26.22	27.535	32.895	18.38	18.545	20.25	22.78	27.84	30.39	25.07	8.218
ENSG00000105221.12	AKT2	39.285	32.82	35.9167	45.61	26.4542	40.54	61.855	34.7625	35.235	50.77	17.615	29.41	28.48	34.4	27.51	38.075	45.715	67.87	16.165	53.04	50.41	35.96	29.13	39.245	21.185	43.64	92.26	58.7	45.84	22.45
ENSG00000117020.12	AKT3	23.3725	10.83	45.5067	32.43	17.5316	20.555	31.2525	21.9125	20.807	22.26	5.4745	7.001	1.256	21.45	5.622	3.064	28.835	42.11	2.3635	20.51	21.24	6.061	11.46	9.3845	5.055	16.21	22.765	41.24	17.94	1.275
ENSG00000166971.12	AKTIP	26.355	16.925	45.37	31.65	41.9669	26.87	31.0075	24.5575	30.2533	26.68	22.56	15.14	10.52	27.44	20.12	37.665	37.805	31.7	6.4095	33.37	25.22	24.925	16.19	16.07	12.13	42.91	29.155	30.9	29.92	8.994
ENSG00000204038.3	AL359195.1	0	0	0	0	0.011685	0	0	0	0	0.02702	0	0	0	0.0607	0	0	0	0	0	0	0	0	0	0.1059	0	12.99	0	0	0	0.08019
ENSG00000269554.1	AL590822.2	5.09225	5.8205	6.27867	7.717	2.45185	6.176	9.13675	4.17025	4.3975	9.484	1.695	3.6	3.034	6.419	4.176	2.276	5.931	7.75	3.5145	13.1	8.9455	5.9	5.082	7.9935	4.6205	4.497	8.4575	8.734	6.018	2.958
ENSG00000237683.5	AL627309.1	7.18875	6.5955	5.04333	4.282	2.45646	7.129	11.5222	4.3065	13.0382	13.51	2.329	5.25	4.702	34.69	13.3	0.75935	4.1655	18.68	7.0435	15.02	21.08	10.675	9.294	79.7	6.5975	52.67	16.735	8.637	14.25	220.3
ENSG00000148218.11	ALAD	29.45	188.75	33.16	39.05	56.6112	31.58	34.43	30.555	30.825	25.94	22.145	23.95	50.34	26.36	30.25	11.62	76.365	47.9	25.71	29.41	34.565	38.735	26.72	19.555	50.62	26.02	39.145	35.02	33.61	9.375
ENSG00000023330.10	ALAS1	43.535	663.3	30.8733	77.26	32.5646	40.285	33.295	40.325	38.59	27.65	58.295	39.45	84.92	60.83	33.99	53.91	38.73	25.86	9.7215	24.28	34.345	30.045	43.28	27.155	42.31	32.99	40.075	32.46	33.97	35.96
ENSG00000158578.14	ALAS2	0.5004	0.081975	0.289633	0.06592	0.325108	0.33305	0.264975	0.0993525	0.115583	0.09008	0.33925	0.6009	0.6863	2.279	0.08736	0.15	0.2022	0.2207	0.11635	0.6045	0.1801	0.1206	0.1264	9.318	0.0817	0.2276	0.63185	0.2799	0.2451	611.1
ENSG00000163631.12	ALB	1.30225	2.216	1.73333	1.689	1.56262	2.1975	2.05975	1.168	1.4705	5.015	0.9429	27.05	25520	2.284	1.457	0.3778	3.369	2.825	352.1	2.926	3.0535	0.9998	1.449	2.4425	5.71	4.9	3.2095	2.177	1.766	3.166
ENSG00000170017.8	ALCAM	8.3905	10.78	91.99	35.71	32.9173	25.435	19.845	19.495	15.5977	21.98	4.0655	8.924	19.9	79.7	54.7	0.49755	34.48	40.2	19.43	34.32	36.5	17.095	16.73	8.4035	36.27	6.162	61.805	12.63	11.23	4.006
ENSG00000161618.5	ALDH16A1	36.8375	26.895	20.9833	35.65	7.01088	36.085	51.4925	25.0125	24.3683	41.17	7.3965	20.2	15.64	34.42	23.76	6.5715	33.775	32.04	16.84	20.43	27.835	36.015	39.06	69.655	22.83	16.96	37.5	45.55	37.43	15.59
ENSG00000059573.4	ALDH18A1	17.5825	23.285	32.6233	28.64	12.9425	21.61	31.97	32.99	20.6483	34.98	7.043	16.52	14.21	20.51	55.78	2.9795	18.86	27.96	32.01	53.45	30.755	27.245	72.46	21.46	33.1	21.41	52.91	26.59	26.56	3.212
ENSG00000165092.8	ALDH1A1	96.3625	138	77.8233	36.68	67.0611	86.37	199.5	220.925	55.8833	185	18.8355	108.1	215.5	154.5	45.08	26.98	287.5	223.6	143.2	244.5	71.915	17.69	189.9	54.395	364.8	181.7	222.15	123.6	109.1	5.128
ENSG00000128918.10	ALDH1A2	10.4775	2.404	4.153	5.803	0.55155	5.1455	41.56	0.95425	3.31933	22.16	7.296	7.913	1.393	4.812	1.113	1.746	2.501	11.87	0.6342	16.29	18.135	1.475	0.6106	1.752	0.2663	35.66	1.285	50.27	13.13	0.4027
ENSG00000184254.12	ALDH1A3	25.34	6.1085	1.832	14.79	2.576	14.13	20.275	8.473	10.4702	10.18	1.6291	2.295	0.6935	5.729	61.4	1.495	15.165	2.509	2.601	5.118	65.22	2.219	14.26	1.958	4.85	7.881	1.2135	6.678	18.57	0.03307
ENSG00000137124.6	ALDH1B1	19.61	15.085	195.667	206.8	4.03546	14.42	15.335	69.0275	92.47	93.44	7.7475	19.14	39.71	13.08	9.837	28.465	12.495	16.77	6.3435	4.582	30.465	6.882	28.87	8.2145	14.985	18.21	16.85	70.59	10.83	0.985
ENSG00000144908.9	ALDH1L1	32.175	29.185	16.9127	49.81	22.3955	15.56	12.5638	6.82475	11.8193	23.57	6.6805	41.19	85.31	2.547	47.56	35.315	10.23	49.47	18.46	4.353	11.57	2.351	3.423	0.19725	3.6835	20.9	2.3005	8.405	4.432	0.0896
ENSG00000136010.9	ALDH1L2	7.37775	1.2545	11.044	4.609	3.20109	5.231	6.215	3.86575	3.45617	4.63	1.6589	0.3873	0.1311	5.341	9.421	0.68445	10.5	1.163	19.13	4.723	3.3485	2.125	1.748	1.731	5.014	2.192	4.4895	4.414	5.24	0.06927
ENSG00000111275.8	ALDH2	468.45	387.45	292.333	299.2	270.515	292.65	159.025	294.85	293.367	198.7	201.25	189.8	811.6	385.3	115.7	148.4	183	218	40.255	125.5	167.65	307.35	220	91.06	240.1	83.7	162.05	175.2	168.4	82.09
ENSG00000108602.13	ALDH3A1	1.06925	1.0175	0.597233	2.764	0.240088	2.526	0.695925	0.9807	117.442	0.7646	0.09709	0.431	0.323	2.395	10.59	0.1505	1.4785	0.4669	0.1419	0.7383	1.289	30.545	0.9357	0.9851	72.06	2.733	0.7129	0.455	15.63	0.06053
ENSG00000072210.14	ALDH3A2	43.6375	206.7	52.01	47.12	23.0877	40.29	70.3875	40.1	69.0783	47.51	13.975	32.6	59.6	59.43	86.76	26.675	55.4	44.96	27.39	41.37	82.48	157.5	37.28	26.575	35.395	35.84	75.025	46.41	72.98	4.788
ENSG00000006534.11	ALDH3B1	14.76	30.87	14.4833	22.59	2.67135	7.862	19.9975	13.135	10.4715	17	2.3515	13.35	2.26	70.14	14.04	1.187	64.16	5.654	4.2945	12.13	7.399	6.9025	14.15	30.34	11.77	4.418	4.277	8.546	15.97	39.44
ENSG00000132746.10	ALDH3B2	0.0803575	0.056655	0.07966	7.401	0.0417904	11.85	0.2829	0.0781425	63.1865	2.916	0.042465	0.5292	0.05098	0.495	12.48	0.04824	0.090255	0.08677	0.099915	0.08058	3.502	171.45	0.08153	0.070345	0.10055	0.1602	0.07234	0.1006	66.15	0.06511
ENSG00000159423.12	ALDH4A1	29.7475	21.11	21.32	54.89	41.0019	23.895	17.84	9.78075	29.9483	18.35	16.555	137.3	267.4	12.51	11.81	41.28	22.29	14.09	2.9445	17.54	39.05	21.525	6.435	12.455	14.985	7.185	15.135	18.75	28.54	3.551
ENSG00000112294.8	ALDH5A1	6.761	9.9515	5.656	18.3	36.1215	6.61	8.06125	5.427	4.75217	9.342	6.8955	8.625	32.9	6.255	4.896	14.7	13.36	12.31	3.781	12.31	9.9615	10.965	6.465	8.6175	5.451	10.56	15.58	8.269	17.45	1.892
ENSG00000119711.8	ALDH6A1	18.77	16.15	18.0367	23.4	47.5665	17.325	17.355	12.715	16.111	19.24	11.474	49.79	71.65	13.33	12.72	12.35	34.195	34.2	8.049	11.2	19.98	9.2965	14.18	5.2185	23.21	27.4	17.57	20.55	12.37	1.031
ENSG00000164904.11	ALDH7A1	15.9525	33.785	20.6333	24.27	36.4146	20.82	26.1925	14.4275	19.5533	34.77	8.6785	23.04	24.06	15.88	25.7	4.1885	29.16	60.24	8.1715	17.33	28.24	23.545	11.1	6.1495	15.97	17.77	27.075	27.25	26.9	0.1874
ENSG00000118514.9	ALDH8A1	0.984375	1.0525	1.705	1.364	3.71277	1.138	1.236	2.55825	2.9985	1.615	0.27505	19.09	92.27	1.213	0.8558	0.56015	1.8995	0.721	0.3583	1.024	2.226	0.8643	0.9294	1.5625	0.76595	0.5966	0.90575	1.769	0.9859	0.3903
ENSG00000143149.8	ALDH9A1	74.52	154.05	50.1067	76.92	42.4931	83.255	84.7625	44.1425	76.4433	64.56	25.99	45.57	48.95	53.63	113.6	48.63	62.245	68.96	18.785	64.15	59.26	76.185	48.32	48.925	37.58	86.15	111.75	62.68	74.61	18.03
ENSG00000149925.12	ALDOA	378.4	415.55	509.667	638.1	378.365	360.6	424.325	505.875	689.3	384.7	722.35	323	52.63	341	516.2	2796.5	311.7	406.1	102.25	407	365.4	417.95	287.4	324.4	297.95	175.3	395.4	391.1	542.2	598.7
ENSG00000136872.13	ALDOB	0.500825	1.8195	0.563967	0.3307	0.777231	0.45685	0.460325	1.41225	0.4899	0.6527	0.60155	1122	2500	0.6807	0.4726	0.31785	0.9427	0.8028	77.795	4.839	0.66465	0.342	1592	0.85445	5.8735	1.089	0.4898	0.8316	0.5144	0.5348
ENSG00000109107.9	ALDOC	28.8675	15.965	30.0267	20.91	474.235	27.225	26.6775	13.9075	24.13	11.39	96.345	5.788	27.38	13.17	13.95	1.6835	95.595	38.52	1.5345	23.22	16.065	52.88	26.5	20.66	9.616	15.18	7.958	23.21	41.89	13.62
ENSG00000033011.7	ALG1	6.95375	12.865	6.74567	9.187	4.41019	7.209	9.356	6.98225	6.08983	11.74	2.422	4.63	4.882	8.015	9.512	2.2405	9.1955	8.309	7.409	8.345	7.904	5.8005	8.018	10.81	9.0025	18.33	10.765	9.402	6.921	3.058
ENSG00000182858.9	ALG12	8.812	8.7185	11.8533	13.39	4.55577	9.8295	14.9775	10.29	10.451	13.22	4.8495	8.214	6.51	12.49	12.59	3.9215	11.16	13.55	6.099	10.69	14.14	9.338	11.24	11.035	10.655	8.186	20.82	15.49	11.64	4.858
ENSG00000101901.6	ALG13	14.625	9.9635	15.83	16.89	7.10169	15.93	21.3225	13.4975	12.83	19.93	5.501	8.059	6.906	17.26	12.79	4.0065	20.96	22.64	5.4685	20.85	21.455	14.16	16.04	24.635	10.485	23.84	21.14	22.82	17.4	2.86
ENSG00000189366.5	ALG1L	0.631125	1.332	1.203	10.52	2.09327	1.1505	2.47725	1.83375	1.31787	3.404	0.32505	0.9204	0.4016	0.8606	2.034	2.166	2.016	4.005	0.8015	3.109	2.215	6.436	0.6163	0.441	1.125	2.859	3.0125	2.524	1.975	0.1232
ENSG00000119523.8	ALG2	18.7825	35.565	17.9667	22.44	10.2454	18.815	27.5225	16.975	16.77	30.67	7.88	13.63	19.93	29.85	23.41	8.2205	19.37	32.64	26.94	35.93	28.58	14.56	18.51	23.71	19.735	24.89	28.39	27.49	19.04	4.736
ENSG00000214160.5	ALG3	28.455	39.79	32.4833	39.03	9.97377	30.24	30.455	29.2825	29.95	29.3	11.5405	17.12	30.75	31.49	34.69	18.645	30.45	24.91	21.365	25.91	34.115	33.795	27.52	33.785	25.02	53.52	34.805	31.89	32.01	13.08
ENSG00000120697.4	ALG5	25.5675	24.415	22.3933	24.64	10.6673	27.74	30.505	19.5525	16.4483	26.86	6.6865	15.98	17.45	25.28	31.8	7.068	42.86	24	31.895	19.31	23.205	18.835	19.99	22.2	23.33	20.69	38.1	27.04	22.57	4.745
ENSG00000088035.11	ALG6	5.016	4.966	3.539	4.62	2.99042	5.925	6.929	4.1425	4.33883	5.871	1.4405	2.373	2.523	5.027	5.578	1.6875	10.175	6.946	2.4265	3.852	5.489	7.183	5.794	7.963	3.5185	4.494	6.33	6.428	6.906	3.34
ENSG00000159063.8	ALG8	15.1625	20.275	11.9333	12.98	9.42288	16.245	17.2725	9.02725	9.1515	18.65	5.1145	7.32	10.35	12.44	13.41	3.455	19.595	18.42	6.3735	13.81	13.105	10.34	9.488	12.37	9.927	39.64	19.415	15.15	12.54	3.732
ENSG00000086848.10	ALG9	11.4675	5.9595	10.4043	10.22	5.33838	11.055	12.2425	7.68	7.88667	8.443	3.5	3.96	3.95	8.978	8.132	3.1275	12.35	11.96	6.5325	9.886	9.642	11.01	6.809	7.5055	6.95	10.44	9.97	12.48	9.438	1.224
ENSG00000100601.5	ALKBH1	9.6625	7.3905	8.86333	12.41	4.22992	11.02	12.37	9.336	8.2855	10.6	5.1045	4.926	3.739	8.58	7.276	7.3145	13.625	12.26	3.051	8.1	10.73	9.984	7.367	11.315	6.914	13.01	11.015	12.11	10.04	4.237
ENSG00000189046.6	ALKBH2	16.6675	10.16	14.7567	16.79	8.86523	20.025	19.0875	12.0885	12.8333	22.6	4.922	6.574	10.69	11.91	12.17	8.6555	24.815	22.72	6.859	9.352	14.745	20.97	11.32	13.715	10.855	14.35	16.695	22.66	18.16	1.954
ENSG00000166199.8	ALKBH3	19.275	13.24	21.8633	22.53	10.2915	21.895	25.6575	16.4425	17.1433	27.99	6.321	10.57	7.102	17.63	17.93	15.57	27.195	27.77	9.226	20	23.67	22.09	14.48	19.97	15.795	26.31	19.725	28.87	22.52	4.353
ENSG00000160993.3	ALKBH4	10.1535	12.985	12.8033	15.91	14.742	11.755	16.875	11.63	12.0317	18.28	4.924	8.407	5.74	10.68	11.64	6.346	15.3	15.73	5.2065	15.1	14.735	14.95	12.06	18.625	9.542	11.61	21.26	18.85	13.58	9.722
ENSG00000091542.8	ALKBH5	70.255	73.235	107.447	102.3	66.0512	70.51	110.555	96.5275	92.0467	122.4	78.58	55.14	42.78	78.41	66.66	166.15	91.605	92.4	30.165	122.9	102.6	61.84	63.37	81.19	55.81	183.3	95.465	125.9	80.38	43.49
ENSG00000239382.6	ALKBH6	10.639	10.79	12.1333	17.58	15.9377	12.345	16.485	15.0025	14.625	20.73	4.4695	9.456	8.193	14.78	11.09	3.861	19.885	16.84	3.705	19.67	19.83	12.155	14.57	20.235	11.2	8.813	21.08	17.53	14.35	6.902
ENSG00000125652.3	ALKBH7	58.2725	58.34	72.82	83.35	48.7719	63.245	84.2825	76.63	62.7567	84.61	64.78	60.31	67.29	57.32	68.15	66.115	68.935	98.97	53.615	88.61	83.045	67.845	68.79	57.545	61.025	895.4	103.55	78.77	69.21	32.43
ENSG00000151360.5	ALLC	0.2166	0.801	0.2897	0.1795	0.211885	0.1253	0.07971	0.064535	0.132617	0.1231	0.174235	0.4563	1.677	0	0.05068	0.015655	14.97	0.4756	0.11235	0.7729	0.1775	0.095005	0.05045	0.06049	0.0648	48.44	0.17585	0.03718	0.05494	0
ENSG00000116127.13	ALMS1	4.4255	2.3935	6.61167	7.028	2.74327	4.679	8.96	4.64525	4.02133	7.465	1.29875	2.542	0.9522	4.988	3.235	1.2325	8.2195	15.19	2.549	6.52	5.389	3.453	3.248	2.5345	2.8305	32.93	7.35	9.323	5.429	0.5336
ENSG00000108839.7	ALOX12	1.615	1.0195	1.62133	2.108	0.590996	1.8145	3.51225	1.2765	20.3095	2.444	0.3675	0.9617	0.5545	3.477	1.704	0.2805	2.3465	2.206	0.49145	1.271	1.724	27.335	1.606	4.249	0.8995	2.315	1.701	2.831	72.93	5.615
ENSG00000179477.5	ALOX12B	0.0836	0.0517	0.06967	0.1021	0.849038	0.08364	0.1832	0.196715	1.08699	0.1333	0.045555	0.1581	0.0264	0.1165	0.1034	0.040195	0.08398	0.08443	0.081545	0.4422	0.77345	138.5	0.4761	0.2316	0.2219	0.7295	0.095925	0.1035	10.43	0.07368
ENSG00000161905.8	ALOX15	13.8149	0.01827	0.07614	0.7143	0.348198	0.1289	0.098305	1.13195	0.15345	0.2901	0.135635	0.0229	0.04317	1.689	0.1033	0.03912	0.07496	0.1453	0.011055	4.198	0.20275	0.5938	0.3304	0.1969	0.04132	3.836	0.035175	0.07706	0.2299	0.2812
ENSG00000179593.11	ALOX15B	2.24525	3.078	1.40887	4.971	0.406428	8.22	5.94275	2.231	22.0906	6.764	0.21425	0.1748	0.131	42.44	6.19	0.2798	5.318	1.198	0.46285	0.7251	65.115	25.78	7.188	9.216	5.601	1.702	3.467	1.609	67.25	2.631
ENSG00000012779.6	ALOX5	17.1725	9.644	12.8053	108.7	8.80108	20.055	10.0028	10.1195	12.0217	17.34	3.671	4.864	2.972	125.6	19.87	1.2635	19.36	3.712	12.265	3.428	14.87	7.864	32.38	150.15	9.282	4.536	6.745	9.744	8.995	289.4
ENSG00000132965.5	ALOX5AP	29.565	22.12	29.29	22.61	6.19781	15.595	17.6875	12.1975	12.549	32.61	4.154	7.656	2.912	151.8	15.81	1.51	27.685	10.7	4.668	3.639	13.095	5.327	22.84	130.05	11.205	3.449	9.9345	15.67	11.98	850.6
ENSG00000179148.5	ALOXE3	0.0673325	0.03335	0.07187	0.202	1.18216	0.1938	0.108955	0.0520125	0.292293	0.06857	0.02761	0.03633	0.01552	0.09092	0.3267	0.02498	0.07434	0.08808	0.04762	0.621	0.3143	81.79	0.08348	0.051315	0.0836	2.2	0.1208	0.106	1.366	0.04902
ENSG00000163295.4	ALPI	0	0	0	0	0	0	0.009515	1.84116	0	0	0	0.1561	0.02019	0	0	0	0	0	0	0	0	0	76.07	0	0	0.09283	0	0	0	0
ENSG00000073331.13	ALPK1	8.95075	6.635	8.86333	12.18	1.51086	10.58	11.0392	6.14925	7.05333	11.61	1.9915	5.487	3.481	12.95	8.999	1.0965	13.33	11.43	2.7405	4.152	9.908	10.785	8.092	17.825	5.1085	4.819	10.945	10.24	9.137	22.35
ENSG00000198796.6	ALPK2	0.51337	0.016495	0.0607933	0.2325	0.0238043	0.167	0.0789725	0.205725	0.04908	0.07693	29.135	8.25	2.095	0.122	0.0776	23.225	0.052885	0.05237	0.03695	0.06604	0.15325	0.35225	0.3943	0.4781	0.3108	3.206	0.038695	0.07167	0.1421	0.05232
ENSG00000136383.6	ALPK3	5.7995	10.885	37.28	6.701	1.40117	4.862	4.9505	9.20925	10.4527	3.316	40.82	8.904	1.827	10.83	1.927	159.1	3.264	1.179	5.7755	56.52	3.6375	0.89305	1.461	0.9679	4.7065	2.54	8.936	3.081	2.82	0.438
ENSG00000162551.9	ALPL	24.2475	84.65	8.01133	3.957	10.3505	31.915	5.45675	4.048	4.21717	9.735	10.767	22.14	55.46	109.9	8.867	0.68055	10.815	4.036	3.026	12.93	13.04	5.159	9.45	89.795	5.4495	10.97	16.64	8.648	5.245	635.8
ENSG00000003393.10	ALS2	9.1745	5.5015	9.346	9.579	25.1083	9.306	10.8882	7.2005	7.354	10.97	7.6785	5.725	7.229	10.98	6.693	8.051	17.825	9.976	3.0265	14.29	9.132	8.638	8.253	7.0215	6.4765	9.234	11.2	12.31	8.642	1.148
ENSG00000178038.12	ALS2CL	13.5575	7.1425	16.84	23.68	6.58154	18.84	22.1325	13.463	45.3335	17.71	12.815	66.18	13.98	47.15	31.36	5.5165	14.39	7.941	10.4	25.46	18.365	87.12	17.98	33.755	9.54	4.565	88.385	15.12	91.69	0.8067
ENSG00000155754.10	ALS2CR11	0.2049	0.47165	0.363667	0.1614	0.176749	0.2502	0.208575	0.17	0.15161	0.3159	0.28045	0.09212	0.06048	0.2778	0.1041	0.05887	0.50585	0.5865	0.038535	0.6994	0.23335	0.10263	0.1419	0.08594	0.050195	26.02	0.2326	0.3276	0.1784	0.01248
ENSG00000155749.8	ALS2CR12	0.878525	0.8102	2.39267	1.057	0.857277	0.7564	0.67275	0.841575	1.33197	1.43	1.479	0.6382	0.3457	2.087	0.4886	0.35565	0.87575	0.5391	0.34005	1.65	0.71545	0.2442	1	1.019	0.40345	24.71	2.3455	0.7962	0.6033	0.6182
ENSG00000183684.6	ALYREF	54.3725	36.905	59.82	46.7	26.3912	58.16	62.615	48.11	55.3967	66	24.105	25.66	16.69	65.35	43.55	32.19	66.23	61.45	16.475	50.96	54.605	68.335	47.18	73.6	35.97	153.3	63	64.15	65.25	32.12
ENSG00000242110.3	AMACR	4.69925	12.015	6.39833	10.15	7.15896	5.0415	6.6095	9.574	8.52933	5.418	2.6745	28.54	18.7	5.417	6.327	3.5625	6.265	6.125	4.1815	7.656	8.109	5.2265	7.148	4.4035	17.695	7.84	6.4545	6.646	7.95	1.504
ENSG00000106927.7	AMBP	0.131675	0.2007	0.2458	0.3147	0.173279	0.4968	0.344675	0.24245	0.1789	0.4517	0.07658	4.788	3299	0.5306	0.171	0.037495	0.13365	0.436	55.465	0.3205	0.461	0.2513	0.6513	0.2823	2.673	2.387	0.8179	0.3219	0.2886	0.2879
ENSG00000110497.10	AMBRA1	10.414	15.905	12.6367	14.22	8.132	12.49	15.1725	10.5855	10.4057	14.55	4.2455	6.478	4.066	11.62	10.68	6.585	14.58	15.96	3.494	11.6	12.415	16.235	9.832	11.765	8.426	17.43	14.235	17.37	12.84	4.317
ENSG00000123505.10	AMD1	42.34	27.255	48.4867	44.4	50.1638	40.865	51.7075	45.22	52.9867	57.48	25.19	30.26	16.22	59.37	47.31	20.185	78.015	57.31	20.025	45.2	220.25	42.1	35.17	40.5	40.345	47.35	61.875	54.95	58.38	23.79
ENSG00000139344.3	AMDHD1	0.6636	11.84	0.415367	0.741	0.890531	0.8518	0.4894	0.704025	0.466067	0.5329	0.216	2.536	65.78	1.202	0.4247	0.38105	0.89705	0.2023	0.88105	1.816	0.43985	0.95475	0.8251	4.6715	0.3069	1.414	0.65085	0.5986	0.4395	0.5257
ENSG00000162066.10	AMDHD2	26.275	32.51	22.7533	26.95	11.7835	28.845	30.095	21.905	19.21	27.78	5.9175	20.81	9.593	29.59	23.35	6.5525	28.97	24.45	6.4615	19.74	24.435	27.51	30.27	52.995	14.87	95.71	30.68	27.95	23.34	19.04
ENSG00000165566.11	AMER2	0.0448475	0.01145	0.00995	0	25.8504	0.02963	0.0515725	0.206262	0.0249803	0.1187	0.006538	0.01605	0.005139	0.04792	0.009547	0.039725	0.1196	0.01258	0.007529	6.522	0.12525	0.0438	0.02336	0.009274	0.016475	1.334	0.0276	0.02477	0.01135	0.01007
ENSG00000159461.10	AMFR	40.2275	66.35	53.5133	49.5	38.1058	41.775	62.465	37.745	45.3717	51.26	18.825	45.28	40.36	38.88	34.19	91.965	72.265	59.35	16.7	40.01	41.65	36.595	38.69	37.655	22.47	118.2	42.155	59.45	52.55	14.55
ENSG00000104899.4	AMH	0.62475	0.3405	0.724867	0.7084	5.55535	0.83975	1.25915	1.89425	1.16813	1.965	0.23865	0.8593	0.3948	1.324	0.6472	1.727	1.851	1.441	1.2995	13.29	1.7455	0.86055	1.222	0.9844	0.5593	30.2	1.377	1.556	1.36	0.1835
ENSG00000135409.6	AMHR2	0.324975	58.48	0.07934	0.2118	0.0181404	0.10495	0.166183	0.106355	0.230267	0.2387	0.13954	0.03999	0.238	0.3128	0.143	1.3235	0.11625	49.39	3.836	0.3721	0.27995	0.2358	0.2225	8.5275	0.4547	20.62	0.084125	0.2232	0.1926	0.05102
ENSG00000160593.13	AMICA1	6.59925	2.446	4.049	12	1.97189	3.6525	4.61525	6.315	3.1565	6.652	1.4295	2.059	3.021	40.36	4.765	0.4173	6.6295	1.275	0.84625	2.349	6.3015	3.7515	28.48	83.565	5.094	1.438	4.877	3.696	6.215	286.7
ENSG00000181754.6	AMIGO1	4.686	16.96	8.81267	8.519	19.4841	5.298	7.38	9.25575	8.50333	6.568	5.823	4.138	2.041	6.39	7.061	9.653	14.675	13.1	4.074	15.06	9.4245	3.746	5.935	4.69	5.398	5.961	10.045	11.41	5.461	1.231
ENSG00000139211.5	AMIGO2	12.7725	21.62	72.38	27.93	3.21558	23.925	31.4825	31.32	4.67183	41.85	2.477	5.572	1.596	23.42	5.464	0.54295	5.565	40.45	2.0675	7.176	12.925	4.419	12.51	20.695	3.5395	14.07	6.9145	34.16	18.58	1.352
ENSG00000101935.5	AMMECR1	4.22175	3.978	2.423	4.913	1.05443	3.431	3.927	2.35025	4.849	5.381	0.6792	2.189	1.706	5.299	3.859	0.8905	3.896	10.85	1.3495	3.603	3.282	11.03	3.675	4.883	2.22	2.404	4.249	4.836	7.582	1.12
ENSG00000144233.5	AMMECR1L	22.5425	14.745	18.03	20.72	7.68138	22.72	30.135	16.95	16.4367	26.46	6.823	8.899	8.997	20.3	15.45	6.939	26.255	24.12	8.0435	14.58	20.785	20.945	15.47	19.425	13.095	32.5	22.065	30.11	24.82	3.875
ENSG00000166126.6	AMN	1.03885	0.14315	0.17841	1.73	0.250392	0.81505	0.486375	38.9956	5.01933	2.298	0.080225	52.78	36.49	6.534	3.065	0.04334	0.21775	0.4675	0.36255	2.622	1.8245	6.8425	160.4	1.907	6.0865	4.449	2.7065	0.2323	9.145	0.4259
ENSG00000151743.6	AMN1	4.52875	4.794	8.50633	8.243	11.3393	4.7745	7.078	3.38625	3.71283	10.95	3.436	2.895	0.9142	5.241	3.27	5.803	5.315	11.03	2.3125	8.739	4.488	3.4625	3.517	7.1905	4.051	36.26	4.279	8.751	5.456	4.155
ENSG00000126016.9	AMOT	3.66225	1.135	6.44467	6.006	12.7742	5.839	11.426	4.67	3.033	7.508	1.84085	5.429	0.9163	2.611	10.11	15.08	10.14	5.348	0.9519	12.2	6.12	3.343	3.133	1.2855	1.728	3.507	5.3945	7.887	7.876	0.1488
ENSG00000166025.13	AMOTL1	21	5.651	32.2267	69.67	5.40619	22.275	26.6875	42.065	56.2717	18.57	10.7815	5.745	5.065	29.02	15.56	80.225	28.38	8.869	7.5745	25.47	29.915	23.16	6.051	10.22	7.328	23.12	22.025	29.92	25.75	0.3011
ENSG00000114019.10	AMOTL2	98.745	12.375	66.1567	36.52	13.9225	84.215	50.1325	25.8325	47.3667	66.48	13.995	19.48	8.638	55.98	34.16	9.1515	123.25	34.45	9.5485	6.808	31.355	47.905	15.97	23.26	21.265	7.613	55.47	63.54	49.31	0.1191
ENSG00000116748.15	AMPD1	0.123067	0.03971	0.12015	0.01655	0.0339769	0.21165	0.12795	1.44389	0.165003	0.5993	0.043415	0.06187	0.09849	0.4709	6.725	287.05	0.1271	0.08232	0.02943	0.2645	0.17045	0.09552	1.624	2.5445	0.591	0.1956	0.1404	0.08628	0.1545	0.08192
ENSG00000116337.11	AMPD2	17.155	26.21	30.1867	18.44	40.9135	18.41	35.73	14.675	14.6483	34.15	6.119	14.83	18.19	33.05	16.75	2.24	24.66	41.03	8.618	135.6	34.43	16.505	21.24	56.485	14.385	17.09	27.755	33.33	28.89	56.06
ENSG00000133805.11	AMPD3	3.75625	18.745	2.01767	9.516	5.91546	3.0505	6.60075	3.124	3.9435	2.796	1.1338	4.312	0.6481	7.992	7.074	28.835	2.943	3.192	1.564	21.82	9.1305	12.48	6.55	14.17	3.7085	2.722	5.201	3.76	9.698	11.95
ENSG00000078053.12	AMPH	5.38625	0.32125	3.89267	2.881	24.5836	5.462	8.97475	2.836	3.3158	6.765	1.21905	0.7083	0.1684	1.261	2.4	1.452	3.15	0.7672	0.5803	27.06	1.41	0.974	1.201	1.948	1.378	3.51	2.0655	5.996	3.394	1.163
ENSG00000145020.10	AMT	23.3625	26.475	35.3	42.2	21.2131	31.88	59.35	36.7225	25.13	49.94	16.97	23.66	35.74	33.44	20.17	9.264	46.415	74.95	17.52	55.43	53.08	24.03	35.05	39.08	24.445	21.63	49.78	62.99	41.93	5.408
ENSG00000174876.12	AMY1B	0.0455525	0.03401	0.0422067	0.02695	0.0345046	0.04879	0.073555	0.04375	0.0395033	0.1006	0.022375	0.0561	0.03788	0.06471	0.04895	0.028745	0.09702	0.07752	10.285	0.06263	0.067755	0.040265	0.04437	0.061695	0.03247	0.03893	0.1182	0.0613	0.04868	0.01928
ENSG00000243480.3	AMY2A	0.313325	0.5025	0.396367	0.6392	0.979062	0.39025	0.99655	0.40805	0.406067	0.6554	0.12937	0.2768	0.3713	0.3195	0.3164	0.1911	1.0115	0.8261	4089	0.5093	0.5119	0.25505	0.4843	0.71305	0.50075	0.56	0.45925	0.7386	0.4945	0.09448
ENSG00000240038.2	AMY2B	16.2425	8.419	11.3813	14.51	15.7622	19.525	23.995	12.4545	11.521	28.98	8.269	14.09	6.642	17.44	9.591	12.975	36.355	24.32	595.6	20.37	18.465	12.555	13.9	17.26	6.072	4.259	38.585	18.68	13.99	3.864
ENSG00000196704.7	AMZ2	34.7125	35.045	37.3933	45.65	48.6415	35.365	37.9175	33.9475	34.8733	40.67	22.55	22.85	11.85	31.91	24.81	29.235	44.625	43.82	12.105	58.87	36.995	32.285	27.21	38.515	21.415	145	41.29	45.56	34.25	21.49
ENSG00000164162.8	ANAPC10	8.06	5.4675	9.20233	6.848	4.77204	8.87	8.601	5.35225	5.7845	8.23	3.137	4.041	2.672	7.521	5.685	4.4365	10.855	8.299	2.3595	6.604	6.3585	5.7065	4.233	5.909	3.7985	13.12	8.7435	8.906	7.622	0.8428
ENSG00000141552.13	ANAPC11	41.4725	37.375	51.2567	38.72	36.5496	40.985	40.635	42.695	44.1817	36.57	36.06	32.24	28.85	41.58	35.74	47.17	40.83	36.52	16.815	40.57	45.065	36.6	27.96	35.27	33.44	107.5	44.965	39.36	41.57	14.92
ENSG00000129055.8	ANAPC13	58.25	65.95	67.7	63.43	48.1827	59.655	59.5275	45.3425	45.655	51.37	42.94	55.42	26.57	60.29	43.07	42.805	62.235	63.06	23.425	90.23	68.5	44.03	35.47	47.13	46.4	37.67	83.23	60.68	49.38	20.05
ENSG00000110200.4	ANAPC15	6.35875	7.952	10.0127	11.05	9.47458	7.243	7.447	12.71	11.7203	9.615	5.5025	6.762	3.577	8.335	8.003	6.8935	7.4215	7.215	3.555	8.591	12.52	8.3195	8.231	9.646	7.5585	22.07	12.925	12.41	7.829	5.523
ENSG00000166295.4	ANAPC16	59.3675	67.535	92.0533	80.72	26.1408	62.44	88.715	67.7375	72.825	86.12	56.15	42.47	31.63	61.45	58.42	64.61	75	93.71	42.86	66.66	78.915	48.965	56.25	73.065	58.07	37.72	77.775	96.57	65.8	28.92
ENSG00000176248.7	ANAPC2	27.5025	25.255	27.6967	34.28	22.6327	33.87	41.8225	27.5825	26.71	41.37	11.445	17.9	15.17	34.45	33.88	12.485	48.31	50.45	16.845	37.33	52.87	38.22	30.22	45.79	26.105	70.75	43.725	44.3	35.94	14.16
ENSG00000053900.6	ANAPC4	27.665	25.82	33.8833	48.25	17.6185	30.995	40.6125	28.7425	26.7567	54.8	10.032	17.14	10.89	32.52	24.45	11.615	44.645	50.46	13.385	31.2	40.125	27.545	29.69	42.115	22.575	28.65	39.835	50.95	36.5	6.474
ENSG00000089053.8	ANAPC5	69.89	60.425	85.6267	71.01	49.7865	78.845	106.582	58.6725	56.365	104.1	27.5	38.85	28.87	69.27	69.93	48.9	104.8	86.65	52.52	91.32	74.19	74.77	59.99	95.185	60.18	63.92	94.025	102.4	76.54	28.9
ENSG00000196510.8	ANAPC7	20.6025	20.885	26.5267	31.84	20.8669	23.005	36.495	24.1575	31.655	33.8	11.29	13.01	9.846	25.5	26.31	15.4	30.99	30.87	9.1505	27.31	36.58	27.385	21.85	32.25	16.85	51.41	31.615	38.25	40.73	9.023
ENSG00000214274.5	ANG	47.805	3.175	48.7	39.2	1.64954	52.885	61.5175	32.7975	23.5527	45.01	7.1855	11.13	756.6	29.78	55.37	2.9815	49.59	95.92	15.755	6.716	49.255	34.155	29.71	9.239	46.565	18.22	15.72	53.28	48.6	6.584
ENSG00000013523.5	ANGEL1	12.39	21.395	12.2133	14.74	14.2167	14.58	17.7425	11.3325	10.157	16.29	8.667	6.991	8.884	18.91	12.58	6.2545	27.99	23.08	21.71	27.55	12.535	7.3245	10.91	31.21	11.46	75.61	19.3	20.91	11.14	2.354
ENSG00000174606.8	ANGEL2	10.9415	7.8605	10.2383	12.5	9.83108	12.46	15.56	8.79525	8.72933	16.85	3.5315	4.848	4.241	11.52	8.552	4.6415	18.385	17.73	4.3565	10.2	12.54	11.205	9.672	14.03	7.1065	9.255	13.11	17.15	11.33	2.101
ENSG00000154188.5	ANGPT1	13.3065	2.69	26.4167	3.439	1.33911	6.4735	5.66125	3.254	8.68167	4.778	1.9787	2.217	0.2958	27.87	2.64	3.329	15.21	5.413	0.51605	9.003	9.097	1.3717	1.672	3.5535	1.9015	2.212	6.9055	3.977	4.375	0.1725
ENSG00000091879.9	ANGPT2	11.6025	0.22175	9.343	2.946	1.64236	8.5505	4.40925	1.75675	1.9135	3.388	1.4708	0.4861	0.2893	3.625	2.035	1.216	3.7655	2.009	0.21635	0.5661	3.0185	2.1615	1.766	0.39025	0.92595	0.836	9.4175	3.738	3.111	0.05297
ENSG00000116194.8	ANGPTL1	33.18	30.2	54.4267	37.47	0.845627	27.06	19.74	47.88	46.0917	98.03	6.654	3.046	2.116	14.67	10.56	11.86	21.67	55.83	3.7905	0.7414	7.6265	7.996	17.1	5.2195	5.098	6.231	41.47	73.5	13.39	0.08983
ENSG00000136859.5	ANGPTL2	153.725	10.02	46.7533	75.61	11.6869	101.3	87.94	75.33	41.4867	76.31	29.81	5.023	4.433	37.77	22.19	29.8	57.075	82.33	2.593	5.274	34.985	31.655	25.16	56.76	12.09	3.788	27.245	93.55	80.33	0.1499
ENSG00000132855.4	ANGPTL3	0.081435	0.06017	0.2071	0.1551	0.0399642	0.10345	0.237125	0.085305	0.07251	0.1405	0.034485	4.735	134.1	0.1024	0.2352	0.0084915	0.1931	0.4096	0.1576	0.4809	0.18905	0.138	0.06382	0.07267	1.7085	0.2867	0.1811	0.2696	0.2518	0.02022
ENSG00000167772.7	ANGPTL4	205.2	17.41	38.65	38.06	13.7896	185.7	17.4675	17.58	22.3833	11.34	10.555	13.35	80.09	39.54	21.44	9.0105	43.275	4.93	29.26	13.16	24.95	29.325	16.98	11.675	13.64	10.51	43.11	6.778	37.42	0.4651
ENSG00000187151.3	ANGPTL5	2.7826	0.13015	2.1537	0.2791	0.142297	0.9649	0.459675	0.23125	0.367797	0.355	1.0473	0.04096	0	0.7417	0.3866	0.1211	3.713	15.42	0.021095	0.4784	0.10675	2.2115	0.3071	0	0.056675	1.25	1.14	0.1476	0.2881	0
ENSG00000130812.6	ANGPTL6	0.4628	0.49535	0.347367	0.61	0.733369	0.5476	0.41465	0.5536	0.32445	0.603	0.08893	0.2901	18.96	0.9916	0.3781	0.044295	0.4725	0.5792	0.59995	0.818	0.39575	0.3853	3.351	6.657	1.558	3.96	0.4781	0.3457	0.3864	0.7959
ENSG00000171819.4	ANGPTL7	4.6435	2.23	13.043	2.448	1.24351	5.244	8.52115	4.84175	7.90543	7.211	2.34225	0.335	0.07263	1.67	1.726	0.77615	1036.5	0.2655	0.14885	7.318	3.7575	4.5625	1.131	0.16485	0.36155	0.2993	0.8876	1.083	3.228	0.07388
ENSG00000029534.15	ANK1	0.5447	0.9394	2.33033	0.2552	17.2205	0.36725	0.231225	0.242425	0.38555	0.3801	8.913	0.3252	0.07392	0.7033	0.4336	35.07	0.6718	0.2546	0.16495	1.584	0.6411	0.20725	0.4175	1.2125	0.446	1.199	0.39715	0.2449	0.3365	5.442
ENSG00000145362.12	ANK2	10.7125	6.284	6.133	2.001	45.74	7.236	9.09625	11.689	7.75267	7.41	13.97	9.977	0.1676	2.924	3.283	10.64	11.25	12.9	0.253	14.3	3.166	4.1885	4.367	6.221	1.7255	5.162	7.593	8.824	8.498	0.04154
ENSG00000151150.16	ANK3	1.0103	0.87735	4.18267	4.013	18.5003	1.6865	3.96025	5.91325	3.65783	2.313	7.205	4.828	0.9625	2.893	8.571	5.8615	14.89	3.308	1.11	5.342	4.709	7.45	4.275	3.6605	2.2295	1.891	6.328	4.009	4.825	0.1664
ENSG00000151687.10	ANKAR	2.127	1.0185	2.97333	2.99	0.773492	2.385	3.3785	2.01125	1.7616	3.005	0.7578	0.8257	0.5925	1.938	2.059	0.89575	4.5575	4.345	1.1425	1.942	2.7815	0.9771	1.529	1.6545	1.4525	11.97	3.729	3.839	2.581	0.2913
ENSG00000166839.12	ANKDD1A	10.3965	21.39	15.17	13.61	10.6258	6.486	10.9	5.65725	7.21617	16.53	2.0465	2.333	1.139	11.35	3.45	0.80745	17.245	16.33	3.6845	8.206	11.27	3.5865	5.775	35.335	4.7355	12.91	12.325	15.29	8.561	3.722
ENSG00000132623.11	ANKEF1	2.61675	2.077	0.753667	1.793	0.8254	2.7	1.08068	1.2013	1.90008	1.914	0.4454	1.435	1.628	2.023	3.821	0.45725	0.81985	2.489	4.41	4.375	1.989	2.09	2.776	1.418	2.7385	41.02	4.1515	0.8935	2.447	0.2287
ENSG00000185722.12	ANKFY1	18.655	21.305	21.8767	27.99	13.5899	19.905	26.68	28.8075	19.84	28.94	7.033	8.603	6.722	24.93	16.45	8.5085	29.145	33.18	5.9935	20.33	20.48	20.25	18.17	21.07	13	12.89	23.43	36.41	24.64	5.761
ENSG00000154122.8	ANKH	14.8225	5.516	50.7033	10.48	28.7388	16.03	12.055	11.8525	12.3897	14.18	17.35	5.8	9.844	13.88	14.81	15.56	32.82	22.65	6.54	45.41	44.91	27.58	14.99	11.835	7.2815	4.27	23.565	15.24	14.71	5.586
ENSG00000131503.16	ANKHD1	35.4625	34.78	38.57	48.32	16.1978	39.89	53.2775	35.8	35.8483	52.12	14.16	19.74	18.8	48.07	39.88	24.2	49.26	61.06	22.68	46.12	42.845	47.715	40.09	45.195	31.08	40.41	61.295	55.73	49.5	22.78
ENSG00000001629.5	ANKIB1	18.745	14.655	22.91	21.92	17.2677	18.085	22.15	14.895	14.725	18.78	5.886	9.504	4.557	17.37	16.06	6.0275	22.045	22.35	7.866	14.99	14.77	19.47	14.84	15.285	10.415	27.88	20.68	21.16	18.4	2.627
ENSG00000176915.10	ANKLE2	15.9725	15.07	13.61	13.63	6.31104	16.26	17.14	11.15	12.395	17.34	4.776	6.692	4.031	18.71	12.36	7.8465	17.845	18.26	5.354	13.67	13.92	18.84	13.45	18.55	9.4965	37.13	15.015	19.44	16.96	6.205
ENSG00000144504.11	ANKMY1	5.12325	3.669	5.85	7.482	3.25665	6.34	9.20225	4.40625	4.19667	10.44	1.4315	2.818	2.315	7.441	4.949	1.3065	8.9225	8.283	2.8955	5.517	7.5115	7.756	5.6	8.525	4.03	52.33	8.1555	7.751	7.334	3.105
ENSG00000106524.4	ANKMY2	16.5375	14.775	21.1633	32.1	17.7342	18.39	32.7	20.5475	18.12	24.44	14.635	10.34	5.962	15.96	19.28	10.33	27.525	29.56	7.028	22.5	19.08	13.41	18.6	16.24	25.38	19.2	24.005	23.39	21.65	2.515
ENSG00000164331.5	ANKRA2	19.89	21.9	24.7167	26.22	12.6962	25.585	33.5325	20.2625	19.4767	33.96	7.298	8.16	8.155	23.55	25.41	7.6345	30.655	45.27	9.236	24.03	30.56	19.6	21.45	21.68	19.11	19.26	37.83	38.03	25.81	3.881
ENSG00000148677.6	ANKRD1	0.835075	0.5017	6.65233	0.2783	0.414	0.7398	0.52675	0.5658	0.5504	0.2019	1913.5	0.6356	0.387	43.13	3.223	97.355	0.90795	0.6388	0.5683	0.9525	0.98555	0.8676	0.4331	0.64875	0.5893	2.016	0.8734	0.579	0.5424	0.4093
ENSG00000088448.10	ANKRD10	66.105	38.8	74.2567	67.54	31.8569	71.165	101.632	73.81	55.0583	84.64	24.31	41.82	27.43	80.9	53.92	56.39	130.75	101.3	31.71	88.48	101.85	37.69	64.98	119.55	44.21	42.72	88.72	113.1	64.81	18.52
ENSG00000167522.10	ANKRD11	19.6975	16.18	23.6167	28.02	15.0942	21.075	28.805	19.74	23.0533	30	10.3165	10.79	6.195	29.03	18.62	12.655	29.955	36.31	8.196	30.43	22.84	25.465	23.91	25.235	14.07	25.9	27.155	34.2	25.05	11.64
ENSG00000101745.11	ANKRD12	15.3425	6.563	14.6833	16.48	8.58735	14.835	13.7	12.8425	14.4517	10.89	3.848	4.957	5.518	14.33	12.61	8.1215	19.475	12.69	5.353	9.488	11.77	14.805	14.16	14.225	8.9235	17.81	14.795	14.46	13.44	3.228
ENSG00000076513.12	ANKRD13A	19.585	16.83	30.3367	33.48	12.2001	22.46	33.6375	23.5875	32.325	24.52	6.8725	17.41	8.598	39.45	36.84	4.838	27.02	30.83	8.47	14.87	28.705	44.4	25.35	51.02	16.815	56.11	50.02	26.91	32.38	50.54
ENSG00000198720.8	ANKRD13B	13.0475	3.8975	10.759	12.07	34.8412	11.285	22.2875	10.4957	11.4093	18.92	5.3395	2.065	0.6073	7.558	5.608	5.969	40.215	23.72	2.055	21.03	11.47	9.394	4.908	3.3525	3.961	50.15	9.381	22.98	16.55	0.5353
ENSG00000118454.8	ANKRD13C	13.855	9.7355	14.2767	12.85	11.5198	13.68	16.085	11.5847	11.695	15.03	4.0795	5.565	4.097	13.61	10.28	6.904	20.29	17.45	4.3125	9.229	12.66	13.165	9.902	10.05	7.9095	7.013	13.99	17.06	13.69	1.652
ENSG00000172932.10	ANKRD13D	24.905	17.535	31.0933	39.87	30.5177	27.33	46.95	23.805	32.1317	39.41	7.8565	14.89	6.352	43.54	30.71	3.2705	41.08	32.8	6.2625	56.61	48.57	42.105	23.81	78.705	15.965	26.52	27.865	40.33	47	99.88
ENSG00000134461.11	ANKRD16	6.06375	5.0385	6.63833	9.562	5.62019	7.2705	14.855	5.69325	5.4135	12.63	2.2705	3.667	2.676	5.61	5.772	2.6595	10.15	13.23	2.834	7.348	8.0005	9.926	4.927	5.261	7.505	18.62	7.817	12.9	8.726	0.8963
ENSG00000132466.13	ANKRD17	21.8425	17.33	22.3967	26.4	15.6783	22.875	25.85	19.9875	19.5983	25.17	10.0345	10.37	8.519	23.77	22.43	15.265	29.155	27.29	10.945	25.41	23.415	23.15	18.89	17.31	14.75	15.38	26.345	26.02	23.94	4.704
ENSG00000180071.14	ANKRD18A	0.04035	0.035315	0.02773	0.3575	1.24636	0.3949	0.120145	0.3531	0.4734	0.7763	0.33675	0.8504	0.3909	0.4263	0.6465	0	0.71835	0.08673	1.392	1.875	1.5685	1.4495	0.5645	0.07599	0.5405	15.38	4.4275	0.02149	0.7005	0.0582
ENSG00000165887.7	ANKRD2	0.4748	1.034	1.56767	0.264	1.80079	0.52305	0.386275	0.341725	0.638117	0.5277	83.07	3.074	0.157	1.092	0.7787	377.55	0.6772	0.3105	0.3083	1.155	0.7144	2.0755	0.1982	0.26785	0.2193	1.298	0.3022	0.3655	0.8316	0.4318
ENSG00000152766.5	ANKRD22	0.164975	0.3559	0.3026	9.353	0.218185	0.3606	0.86805	3.9134	14.8542	0.4359	0.07512	2.941	0.1629	1.892	1.962	0.0368	0.16535	0.08593	6.3185	0.4042	3.3315	44.72	2.623	8.4305	59.115	0.1933	0.1584	0.1837	25.31	8.877
ENSG00000163126.10	ANKRD23	3.44425	2.887	3.85733	5.656	6.59785	4.9915	10.046	5.00175	4.082	15.13	3.3255	2.756	2.001	3.648	4.665	204.6	11.615	14.4	1.474	10.61	10.22	6.519	4.934	12.445	2.282	6.406	7.889	14.01	6.77	1.71
ENSG00000089847.8	ANKRD24	1.349	4.5775	0.8453	1.884	13.3222	1.4355	1.51375	1.623	0.8855	2.16	0.29715	2.189	6.559	1.924	1.264	0.5503	4.932	3.889	2.2425	11.85	6.811	0.8512	1.997	2.436	1.9205	31.09	5.2145	1.669	1.295	0.2889
ENSG00000105186.10	ANKRD27	11.84	7.58	15.9067	25.08	8.90658	11.52	15.505	18.5775	18.9283	14.01	4.729	6.529	2.318	15.62	11.76	10.4	13.1	12.89	3.5685	9.857	15.31	13.99	12.12	11.885	9.76	21.37	16.475	17.08	16.85	5.546
ENSG00000206560.6	ANKRD28	17.5025	9.5125	15.0367	14.42	14.5169	18.705	22.18	14.465	11.0417	15.4	3.4175	6.233	6.804	14.97	12.74	20.49	26.895	24.48	8.5525	10.07	12.975	14.93	11.4	10.865	9.4855	27.45	19.215	17.69	18.86	2.37
ENSG00000154065.12	ANKRD29	15.3175	6.1585	5.42267	6.829	5.61308	13.815	17.9075	3.66275	7.51083	23.51	2.0755	1.749	0.4403	27.2	5.719	1.0035	10.92	16.51	0.35785	9.466	8.559	3.401	5.859	1.3515	6.733	4.816	3.8775	23.17	14.38	0.03888
ENSG00000180777.9	ANKRD30B	0.097045	0.053385	0.0111433	0.01865	0.558872	0.39935	0.0095775	0.035065	0.003895	0	0	0.03072	0	0	0.01171	0	7.054	0	0.1807	0.01614	0.042515	0.015985	0.05837	0.01377	0.06428	18.92	0.062575	0	0.019	0
ENSG00000163046.11	ANKRD30BL	0	0	0	0	0.737408	0.01741	0.010335	0	0	0.7653	0	0	0	0	0.1078	0	0	0.1835	0	0.1946	0.09049	0	0.03791	0.018165	0.029355	16.62	0.15525	0.06737	0.0251	0
ENSG00000133302.8	ANKRD32	2.175	1.688	1.667	1.816	4.52965	2.3555	2.91225	1.61875	1.58267	2.635	1.3475	0.9854	0.6736	2.618	1.599	0.8049	3.192	3.099	0.97925	3.078	2.025	1.9805	3.109	3.7055	1.2915	12.89	2.587	2.959	2.447	1.781
ENSG00000198483.8	ANKRD35	5.79025	1.1465	13.481	14.33	9.95585	8.7025	20.815	7.33625	19.1612	17.05	1.73205	0.5666	1.662	4.339	14.6	5.299	7.8525	8.745	0.44395	3.359	12.54	99.515	2.555	0.99275	2.5965	3.923	3.727	15.69	35.61	0.5031
ENSG00000174501.10	ANKRD36C	2.10775	0.67775	2.60867	1.984	2.31212	3.8925	2.85975	1.6045	1.59683	2.346	0.6101	0.5834	0.1811	2.132	15.09	0.33255	4.8505	4.519	0.7901	2.077	2.034	2.252	1.578	1.1035	1.7845	12.06	1.9875	4.311	2.478	0.1841
ENSG00000186352.4	ANKRD37	12.2625	3.253	30.1333	12.14	8.62381	10.635	14.67	7.99375	13.7975	13.02	7.2155	5.452	4.195	8.246	12.47	9.5865	15.92	27.16	4.8785	22.85	11.595	12.82	5.689	7.329	5.202	16.07	9.2315	9.222	20.57	3.343
ENSG00000213337.4	ANKRD39	4.5305	6.0145	5.83033	6.659	8.61069	5.383	7.71875	5.96725	5.46833	9.6	3.5875	3.378	3.6	5.432	5.438	37.065	11.04	8.951	2.5725	15.52	7.575	5.802	4.955	7.762	3.8165	4.766	7.026	10.53	6.047	1.667
ENSG00000154945.6	ANKRD40	43.555	22.675	40.6233	43.69	66.5927	36.405	40.2775	33.84	32.285	35.75	15.965	13.69	8.64	33.29	18.99	59.04	67.7	31.67	11.095	15.13	25.9	19.145	17.79	22.29	16.54	17.55	29.28	44.05	25.37	2.911
ENSG00000137494.9	ANKRD42	4.30475	10.0035	7.69267	7.361	4.99219	4.6965	7.7785	4.5335	4.65283	8.151	1.6745	4.382	1.464	6.342	5.151	0.9993	5.9885	9.209	1.927	11.87	7.1065	4.4415	3.736	4.022	3.653	35.62	9.922	7.751	5.524	0.8881
ENSG00000183831.6	ANKRD45	0.2747	0.71405	0.190567	0.2034	2.74275	0.28545	1.67683	0.365425	0.313743	2.269	0.23926	0.7839	0.02912	0.7807	0.07868	0.039335	0.7917	1.315	0.082095	3.139	0.60885	0.06348	0.0593	0.3201	0.097955	27.81	0.6413	1.346	0.153	0
ENSG00000186106.7	ANKRD46	9.11825	15.69	9.402	10.24	18.6796	8.863	12.6	7.2555	7.718	8.679	4.3835	6.319	7.145	6.901	7.508	11.79	11.465	13.87	5.4285	10.85	9.4845	7.087	6.276	7.0345	6.2665	6.038	11.65	12.68	10.1	0.6649
ENSG00000168876.4	ANKRD49	10.1485	7.238	13.8967	13.11	6.24785	12.645	14.625	13.76	12.7933	17.72	2.8555	4.99	4.826	13.41	13.82	2.9805	13.44	19.27	7.97	14.32	19.065	9.7535	19.52	24.585	12.875	7.233	25.635	21.79	15.33	4.104
ENSG00000151458.7	ANKRD50	8.1445	3.5115	11.94	14.75	2.72631	7.551	13.9838	7.29575	7.35433	7.425	2.4705	2.668	2.147	11.49	6.587	1.108	19.39	8.472	1.821	1.937	9.7245	11.97	4.405	2.821	5.797	22.07	10.695	10.74	11.68	0.954
ENSG00000139645.9	ANKRD52	16.66	35.08	21.6733	27.38	16.9267	18.415	30.125	21.8125	22.2417	28.35	9.613	14.19	6.141	22.19	19.5	15.6	29.335	30.93	9.997	29.03	25.815	20.565	23.03	22.16	15.065	19.61	28.84	34.23	22.2	5.074
ENSG00000144031.7	ANKRD53	6.8945	2.2035	3.497	3.326	0.818931	6.402	4.348	2.616	2.3585	5.778	0.7133	0.8619	0.3856	2.353	2.21	0.3504	2.3715	7.621	5.245	3.79	3.9165	1.202	2.163	1.3485	1.9245	56.59	6.4285	4.774	3.159	0.1177
ENSG00000100124.8	ANKRD54	11.335	17.35	14.48	16.07	17.3038	13.8	20.0675	16.7425	16.0633	20.85	5.386	11.58	7.462	13.77	10.88	6.089	17.72	30.91	10.29	28.83	20.85	16.635	11.11	13.845	9.7785	49.14	25.49	22.03	16.39	3.478
ENSG00000135299.12	ANKRD6	5.273	2.8385	16.6033	7.488	9.80312	6.0045	10.1845	4.2025	4.18117	6.753	3.099	4.779	2.298	6.942	6.71	1.4135	9.976	18.21	3.0065	6.19	5.86	2.6015	3.021	3.334	2.0835	8.066	9.67	9.04	6.144	0.991
ENSG00000157999.5	ANKRD61	0.8369	0.74925	0.750267	1.265	0.303865	1.141	1.07458	0.70405	0.6626	1.225	0.28575	0.336	0.3632	1.17	1.194	0.41525	1.5685	1.509	0.59235	0.9207	0.92005	1.324	0.8982	0.7698	0.75225	13.27	1.364	1.294	1.077	0.1919
ENSG00000235098.4	ANKRD65	6.7305	0.9533	2.03133	38.69	17.8935	12.81	9.1075	12.2133	13.5433	22.76	1.862	4.049	0.6254	14.65	12.64	1.088	26.385	13.14	5.61	2.69	25.425	6.9565	5.482	2.0295	8.284	11.46	6.056	10.44	11.51	0.08213
ENSG00000106013.8	ANKRD7	0.140425	0.48605	0.284333	0.2911	0.238146	0.1686	0.353875	0.224575	0.177	0.685	0.1545	0.4332	0.04465	0.1187	0.1161	0.09195	0.2164	0.3673	0.32965	0.9786	0.23405	0.070205	0.1598	0.27535	0.1155	927.6	0.55085	0.219	0.1628	0
ENSG00000156381.4	ANKRD9	11.4775	16.53	10.1023	20.22	14.7096	13.525	10.7208	26.2825	18.67	8.939	44.6	17.16	6.329	19.81	25.91	67.55	11.365	13.23	4.953	7.372	23.51	25.085	32.16	10.135	20.71	63.56	14.59	9.054	17.78	7.197
ENSG00000064999.12	ANKS1A	25.21	28.065	30.39	56.46	17.4781	28.57	23.47	40.285	58.0983	44.59	12.49	14.68	7.433	38.27	15.34	8.127	46.545	34.69	6.2995	16.6	21.85	26.645	18.98	44.5	14.25	40.8	31.6	27.41	25.9	7.628
ENSG00000185046.14	ANKS1B	0.493575	0.7561	3.04	0.909	17.5612	0.7532	1.35092	1.26547	0.9072	0.9538	0.159735	0.4978	0.03517	0.297	0.5726	0.53115	1.8435	1.528	0.1105	5.551	0.82345	0.33135	0.1823	0.1552	0.17095	3.654	2.206	1.285	0.6348	0.01683
ENSG00000168096.10	ANKS3	10.94	8.7595	17.72	15.34	14.7427	13.59	23.205	15.005	12.799	18.03	4.5785	11.31	6.034	12.79	11.08	4.6555	22.005	27.85	6.3505	30.28	26.215	11.535	10.07	13	9.188	20.73	23.315	23.08	17.2	2.163
ENSG00000175311.5	ANKS4B	0.012865	0	0.0205	0.0481	0.273615	0.02138	0.0250075	8.93728	0.00708833	0.02045	0.019675	3.329	12.27	0.01431	0.03683	0	0.01338	0.0247	0.2909	0.01565	0.035995	0.052885	21.97	0	0.1903	0.3522	0	0.01745	0.02201	0
ENSG00000165138.12	ANKS6	7.403	5.196	9.43867	13.15	12.5073	6.539	14.73	11.457	10.5773	13.93	2.18	7.046	1.492	11.64	6.18	2.351	12.13	15.39	6.2335	6.353	8.1345	5.914	10.02	4.59	11.185	10.55	23.47	15.81	7.859	0.6502
ENSG00000163516.9	ANKZF1	33.65	29.6	41.7667	57.23	37.6119	46.715	69.4925	46.0525	42.37	61.72	17.165	32.91	22.93	54.11	62.51	17.36	67.915	89.03	24.58	71.57	81.85	59.18	55.43	84.75	43.24	30.77	79.96	64.46	63.28	38.44
ENSG00000011426.6	ANLN	0.784825	0.8369	1.442	1.22	38.9085	0.50755	0.720375	1.699	5.70033	0.5912	0.2703	0.3085	0.1099	1.162	1.475	0.12215	0.66165	1.186	0.1134	0.2801	0.58705	6.271	2.221	1.542	1.2235	13.54	0.4386	0.5083	4.796	0.4358
ENSG00000131620.13	ANO1	14.26	0.96735	62.4533	5.423	0.770188	33.675	25.815	11.955	23.6747	37.73	6.351	2.722	19.06	11.33	27.45	3.5365	6.8935	2.372	1.485	5.422	18.445	31.16	2.345	0.64795	10.49	14.92	23.215	29.96	14.74	0.04131
ENSG00000160746.8	ANO10	17.9025	9.5475	22.61	16.61	8.25365	18.025	22.04	13.3125	14.245	13.49	4.0835	11.69	3.198	15.37	17.94	4.241	18.61	13.19	4.1385	12.4	10.49	22.35	17.04	7.2385	8.0955	11.43	23.555	20.1	18.98	13.19
ENSG00000134343.8	ANO3	1.49445	0.3822	0.522767	0.1133	12.8082	0.6339	0.35625	0.1513	0.0315883	0.1755	0.09924	0.4164	0.1936	0.348	0.05297	0.014135	0.4641	0.07965	0.1351	0.4242	0.084805	0.11654	0.2406	0.083865	0.016525	2.466	0.34895	0.286	0.167	0.00543
ENSG00000171714.10	ANO5	0.66185	5.0115	3.279	4.965	3.94418	0.61095	1.7646	4.224	4.97687	2.205	11.665	1.35	1.608	1.68	2.587	27.39	0.4891	1.379	2.4255	7.489	4.1315	0.17945	2.781	1.2045	3.442	4.524	3.306	2.315	0.4565	0.08325
ENSG00000177119.11	ANO6	51.21	20.94	59.18	68.9	4.17323	41.325	30.505	30.465	39.0283	46.95	12.116	11.87	12.14	51.6	26.6	31.785	26.5	48	8.382	9.35	21.715	15.76	19.67	10.07	9.271	11.46	22.395	56.58	25.55	4.591
ENSG00000146205.9	ANO7	0.38595	0.80955	0.259033	0.9476	0.733412	0.5356	1.522	12.8695	0.304017	1.225	0.2398	0.5809	0.4679	0.6416	5.088	0.1159	0.57095	1.749	0.29255	0.6217	92.215	0.41125	22.45	0.839	12.88	0.8058	0.8915	1.485	0.726	0.06671
ENSG00000074855.6	ANO8	13.9475	38.33	13.66	10.86	25.0669	17.64	15.4775	10.443	13.9083	15.01	5.419	12.02	7.51	17.19	16.83	7.2115	23.65	9.869	5.8465	12.36	15.3	32.92	10.75	13.015	10.99	10.57	18.655	11.92	16.76	3.231
ENSG00000185101.8	ANO9	3.094	0.4934	0.945633	20.82	0.189667	9.281	2.01175	44.0065	11.5167	6.33	0.3484	16.62	1.209	19.84	15.93	0.16075	1.378	0.841	15.73	10.85	22.98	107.35	149.9	35.155	23.03	3.248	17.5	1.765	24.38	7.933
ENSG00000140350.11	ANP32A	31.5375	19.11	34.2	32.63	32.0038	33.895	39.145	28.2225	22.8267	37	19.745	23	15.23	42.15	24.14	16.73	36.035	32.92	10.235	24.32	33.02	20.83	31.11	57.105	24.805	12.29	33.22	37.62	33.52	56.29
ENSG00000136938.8	ANP32B	191.6	93.885	221.367	195	89.9781	197.15	235.875	178.575	169.767	181.4	53.38	65.62	40.69	197.4	139.3	69.42	252	276.7	93.365	105.9	150	188.2	159.5	183.15	140.2	118.4	173.85	227.9	227.8	82.54
ENSG00000143401.10	ANP32E	23.9625	31.21	41.9333	27.09	45.1358	24.525	46.3775	22.43	23.9	40.48	14.11	15.32	12.33	35.11	17.65	19.67	37.965	34.12	5.869	30.57	23.72	24.06	23.96	31.65	12.15	11.24	33.1	37.6	30.65	11.45
ENSG00000166825.9	ANPEP	56.28	8.9285	16.5667	20.16	1.22438	86.55	14.44	45.5825	6.18767	8.442	3.494	152.9	167.5	57.85	51.24	1.495	41.7	1.128	395.75	2.365	49.205	42.45	1148	39.005	4.45	4.253	15.47	2.811	23.11	170.2
ENSG00000169604.15	ANTXR1	45.7575	56.29	260.4	58.78	13.937	50.39	105.793	34.7725	44.9717	65.36	16.8195	7.808	1.889	65.76	36.87	5.818	64.065	134.9	2.18	18.11	42.675	45.445	19.73	16.12	10.08	10.43	59.04	95.08	69.31	0.1458
ENSG00000163297.12	ANTXR2	36.195	15.095	31.0067	81.13	0.982627	27.82	42.9275	49.595	66.206	37.66	6.2195	2.932	5.476	18.86	7.89	3.701	33.98	46.39	2.047	3.44	39.625	9.01	18.76	8.3395	7.729	4.869	9.6515	73.08	23.4	8.585
ENSG00000135046.9	ANXA1	318.075	25.39	279.7	96.16	6.02019	247	109.01	72.41	1303.82	144.3	32.56	19.88	4.552	256.6	326	11.125	270.4	81.75	6.3985	47.34	85.405	132.9	42.27	48.39	26.61	7.108	143.15	86.21	736.2	115.4
ENSG00000109511.6	ANXA10	0.017145	0	0	13.22	0	0.051385	0.10334	0.0642075	0.18659	0.339	0	0.01619	28.07	0.0632	0.1986	0	0.00692	0.06824	5.299	0.0288	0.07798	0	0.04549	0.02744	274.95	1.636	0.0569	0.035	0.05201	0
ENSG00000122359.13	ANXA11	83.205	16.01	108.763	100.7	18.7603	72.385	71.79	62.755	82.4717	71.54	61.795	51.19	12.08	82.14	57.58	46.6	66.57	56.59	24.645	20.13	65.3	46.78	67.66	54.155	57.68	18.2	54.63	62.11	77.46	97.65
ENSG00000104537.12	ANXA13	0.138245	0.01181	0.0571333	0.3296	0.636632	0.4102	0.20019	4.96775	1.15523	2.292	0.012415	1.345	1.861	0.03677	0.1056	0.013025	0.3758	0.4908	0.08303	0.04807	0.30715	0.07448	30.84	0	0.32525	5.48	0	1.99	0.1366	0
ENSG00000182718.12	ANXA2	392.1	153.25	348.833	179.2	10.2603	339.85	323.8	148.525	397.767	202.5	65.98	85.58	23.03	436.6	404.3	56.295	515.3	95.9	58.95	70.72	202	507.4	193.9	152.85	103.15	62.96	208.45	162.8	675.3	71.2
ENSG00000177721.3	ANXA2R	4.497	1.242	2.787	3.156	0.677458	4.477	4.90325	1.953	1.90917	4.296	0.9227	1.046	0.5236	5.152	1.461	0.8795	5.9195	2.019	0.3564	1.832	3.679	1.928	4.643	15.985	1.425	3.49	3.5015	4.611	4.573	6.656
ENSG00000138772.8	ANXA3	41.74	2.1965	12.7943	7.899	6.57377	55.485	6.6225	22.795	63.8083	14.31	16.67	11.93	1.47	123.5	112.5	8.0375	57.16	2.799	13.82	8.22	41.24	11.33	12.43	29.995	56.25	1.699	94.015	9.406	15.76	116.6
ENSG00000196975.10	ANXA4	41.9475	19	75.8533	50.32	9.68377	41.48	64.5175	44.4325	36.85	57.01	9.054	45.75	30.94	65.56	36.32	7.1775	60.785	38.29	129.5	11.34	37.82	52.415	68.8	22.75	43.295	16	52.475	55.37	58.4	10.68
ENSG00000164111.10	ANXA5	645.575	413.5	640.7	307	100.909	517.2	601.7	250.3	290.883	430.8	138.805	169.2	79.13	621.2	373	60.995	517.2	441.9	109.75	347.2	322.2	196.4	177.7	308.9	213	193.4	410.4	566.4	375.3	165.5
ENSG00000197043.9	ANXA6	194.6	105.25	218.7	247.1	60.6408	179.65	223.15	140.213	150.193	171.2	73.625	37.82	65.26	153.5	41.73	87.61	151.15	192.8	27.125	159.8	92.795	49.65	97.78	150.3	50.03	64.32	103.25	191.3	112.4	82.63
ENSG00000138279.11	ANXA7	106.1	97.28	158.333	107.8	58.9865	107.25	125.1	76.2575	95.4833	98.41	54.51	67.49	51.61	97.34	98.56	112.3	134.45	106.3	33.26	96.06	86.815	88.065	60.75	77.15	55.02	38.93	119.55	103.6	104.3	44.88
ENSG00000150165.13	ANXA8L1	1.50437	0.015875	0.00614667	1.55	0.00238885	0.15805	0.04343	0.0275775	5.87627	0.05293	0.01787	0	0.04242	1.817	1.007	0	0.077455	0.05319	0	0	0.42865	22.09	0.01515	0.023545	0	0.1799	0	0	10.2	0.02079
ENSG00000186807.9	ANXA8L2	3.10401	0.030675	0.02893	4.556	0.00489077	0.4313	0.09645	0.01993	11.5671	0.1356	0.040215	0	0.07513	3.688	2.438	0.015185	0.21125	0.1031	0.01617	0	0.8505	40.35	0.01907	0.02363	0.0218	0.2594	0.02297	0	20.37	0.04559
ENSG00000143412.5	ANXA9	3.55725	3.18	2.55533	10.76	3.39142	5.165	7.043	3.85825	7.89533	10.77	1.9955	13.13	15.27	3.949	4.262	1.0675	15.535	7.356	16.88	4.296	4.265	39.445	3.199	3.963	4.1605	8.063	21.22	11.6	9.837	3.133
ENSG00000136250.7	AOAH	4.39	2.3845	2.85833	4.808	2.0626	2.3555	2.98375	3.4235	1.19417	3.295	0.64075	1.179	1.839	14.74	1.386	0.19255	4.9725	1.143	0.5843	1.624	2.997	0.77085	7.844	66.19	2.0745	0.6014	3.1635	2.224	2.541	91.68
ENSG00000002726.15	AOC1	0.05526	0.03907	0.05347	0.1442	0.011751	0.06707	0.19706	38.0018	0.550812	0.1646	0.06235	44.57	0.8824	0.2226	0.3219	0.010925	0.046665	0.07205	0.1027	0.03998	1.2215	1.2375	112.7	0.1792	0.5398	3.552	0.121	0.04644	0.4678	0.3706
ENSG00000131480.4	AOC2	5.4615	1.592	2.08533	3.623	2.30434	3.87	2.85525	1.838	1.73733	3.377	0.4334	1.313	2.389	4.868	1.138	1.0415	2.302	2.246	0.50495	3.657	3.1025	2.2315	1.27	3.1715	1.03	12.76	2.191	3.496	2.591	4.004
ENSG00000131471.2	AOC3	268.3	46.245	387.2	199.3	1.15889	151.8	66.3275	174.2	138.983	119.1	18.442	13.41	7.404	310.7	12.23	7.9735	59.83	13.58	4.061	6.04	63.175	21.505	25.71	20.285	20.64	19.6	39.55	106.4	47.36	2.037
ENSG00000138356.9	AOX1	113.328	436.45	42.65	74.79	0.606258	64.005	32.725	12.76	27.7473	119.9	5.762	24.24	253.7	33.45	23.31	6.235	61.07	70.77	59.515	2.628	31.29	24.14	14.27	5.037	9.5995	19.32	31.405	17.28	23.96	0.1874
ENSG00000222018.1	AP000322.54	3.3905	2.326	4.621	4.212	3.21242	4.118	5.9665	4.1285	3.854	4.482	1.5175	1.974	1.094	3.635	4.201	1.612	10.11	7.444	1.458	5.186	5.1515	2.354	2.655	3.211	8.9275	16.17	7.5415	7.932	4.326	0.3305
ENSG00000235878.4	AP001468.1	16.635	9.3535	13.13	14.18	14.4014	15.535	23.0425	11.7475	12.9183	18.4	5.9055	4.659	7.03	18.99	10.51	5.1175	23.25	35.2	6.162	35.62	19.005	31.215	11.3	7.5195	10.805	22.02	11.93	22.9	22.11	1.687
ENSG00000187066.4	AP003068.6	0.03452	0.069295	0	0.1046	0.0390892	0	0.104725	0.0605175	0.0582133	0.2097	0	0	0	0.06266	0	0	0	0.09031	0	0.1085	0.1078	0	0.0767	0.09185	0	38.25	0.08099	0	0	0
ENSG00000269089.1	AP003733.1	0.65955	0.598	0.706167	0.7187	1.06218	0.77035	1.12373	0.631775	0.6203	0.9677	0.26415	0.8408	0.5036	1.215	0.7054	0.1973	1.5055	1.077	0.3793	2.516	1.5055	0.4012	0.8785	0.92205	0.50125	10.29	2.615	1.33	0.9761	1.589
ENSG00000138660.7	AP1AR	15.5725	16.415	17.16	19.85	15.0808	18.545	20.4775	14.7525	13.855	15.02	4.7535	11.2	9.73	15.14	16.68	5.7245	19.215	22.16	5.297	9.31	13.275	19.19	17.86	14.76	9.26	19.85	16.215	21.13	19.49	1.852
ENSG00000100280.12	AP1B1	48.05	68.675	49.0833	76.81	49.0315	50.265	53.89	46.4475	60.485	57.51	18.32	39.5	25.27	66.81	59.74	19.34	56.555	38.72	25.705	78.15	84.02	77.115	71.21	115.6	50.185	60.8	66.325	50.4	60.61	30.87
ENSG00000166747.8	AP1G1	23.795	29.87	23.53	26.67	16.4396	26.38	28.525	20.575	23.7067	28.16	7.792	20.41	15.58	32.82	26.03	16.255	32.16	24.28	12.685	25.1	25.24	31.53	28.6	30.15	23.49	39.64	33.86	27.02	27.47	15.3
ENSG00000213983.7	AP1G2	33.7375	42.525	19.16	87.65	66.0162	58.17	80.225	41.51	36.0833	58.34	6.8355	43.41	14.75	67.08	72.89	2.971	35.165	105.2	37.36	228.8	109.95	78.75	84.7	122.35	60.535	35.12	121.8	77.65	82.25	57.52
ENSG00000072958.4	AP1M1	59.9575	49.835	64.8333	56.08	36.1758	49.565	54.965	40.305	49.8633	56.15	20.885	33.45	42.63	53.58	26.72	24.885	68.03	52.16	9.811	34.91	37.585	37.54	36.89	53.06	21.595	105	41.325	65.9	43.32	47.53
ENSG00000129354.7	AP1M2	0.632925	0.05662	0.0778233	23.42	0.137713	14.18	0.390575	24.5992	18.2991	5.75	0.044355	38.45	0.3868	22.95	48.33	0.034285	0.09273	0.1371	25.59	52.26	36.545	45.06	36.25	0.48435	48.315	15.01	74.97	0.36	31.14	0.5846
ENSG00000106367.9	AP1S1	24.11	34.63	22.0933	36.45	68.7812	31.54	38.8525	33.0075	31.66	33.05	7.6725	41.74	22.89	29.94	32.31	4.9475	28.725	27.91	15.29	54.62	37.725	61.275	43.83	34.23	26.63	35	33.25	30.63	35.96	8.125
ENSG00000182287.9	AP1S2	14.46	4.7305	18.6267	11.28	16.5546	11.39	19.455	23.1075	24.5193	13.72	15.685	4.957	1.547	14.49	6.232	22.01	42.06	6.545	2.4945	16.89	9.38	5.7085	9.621	20.285	4.705	17.3	12.105	39.06	9.525	8.64
ENSG00000196961.8	AP2A1	65.2975	107.45	71.19	70.04	53.8219	61.595	96.42	53.1675	61.9567	85.52	30.41	32.04	28.58	62.24	38.3	52.025	78.535	100.4	19.96	56.75	53.565	69.395	43.79	71.135	33.835	166.4	56.3	96.69	72.01	48.72
ENSG00000183020.9	AP2A2	44.1225	27.39	43.2033	46.31	47.0942	39.99	51.62	41.005	36.775	51.92	14.065	34.69	20.91	51.54	28.78	12.805	56.025	43.1	17.46	49.52	42.075	33.545	35.01	103.4	24.645	47.37	37.44	53.23	37.03	13.88
ENSG00000006125.12	AP2B1	60.0525	50.52	62.1333	76.75	76.4265	65.945	84.4975	54.965	57.9933	63.15	32.19	42.96	12.76	82.23	51.6	28.74	81.815	88.11	18.045	82.65	58.82	36.04	44.47	52.645	41.735	103.5	85.635	74.66	51.2	32.93
ENSG00000161203.9	AP2M1	213.3	346.3	275.2	279.8	234.723	197.75	312.975	219.3	248.15	268.9	131.75	135	67.32	235.1	156.8	81.61	274.45	262.3	46.935	282.3	243.6	158.4	150.6	191.8	117.65	181.9	212.15	294.1	242.1	136.3
ENSG00000042753.7	AP2S1	107.475	119.45	111.557	77.23	81.8108	96.02	85.7175	81.3525	94.97	80.05	44.18	69.69	57.34	106.3	87.33	44.405	86.88	64.49	31.07	83.82	99.13	122.05	72.89	129.1	61.655	97.27	80.63	75.92	121.7	73.79
ENSG00000132842.9	AP3B1	18.2775	16.135	21.3533	20.46	7.19462	18.135	22.3025	15.515	17.4767	19.06	6.7375	13.78	4.109	18.37	21.37	6.569	21.075	14.35	7.483	25.1	13.595	17.07	15.71	16.41	13.9	13.96	25.26	19.75	20.51	9.707
ENSG00000103723.8	AP3B2	0.861125	1.6725	0.361733	1.66	34.0503	1.7515	1.3682	1.59017	1.49457	1.297	0.142105	0.8346	0.02969	0.6395	1.443	0.1868	1.2485	2.389	1.163	53.52	2.839	1.3595	0.9473	0.7135	1.04	10.41	2.9145	1.618	1.397	0.7528
ENSG00000065000.11	AP3D1	58.31	67.925	72.1833	74.46	54.6635	64.11	79.655	68.585	71.8633	85.96	38.1	57.55	40.18	80.92	67.87	47.815	71.075	76.74	47.985	145.1	82.91	57.94	63.4	79.57	57.17	116.7	98.48	91.17	64.16	25.97
ENSG00000185009.8	AP3M1	23.5025	27.635	27.8133	31.53	9.43258	23.495	29.7475	24.8875	27.0067	25.84	9.1645	10.76	9.68	24.82	23.09	9.3905	28.155	27.01	11.175	17.16	26.4	20.665	20.83	25.915	19.365	21.71	26.21	34.27	26.89	9.003
ENSG00000070718.7	AP3M2	9.738	7.902	14.0517	12.43	18.5846	10.2	12.93	8.37325	7.613	10.43	4.896	6.369	1.917	15.81	6.432	3.6265	17.045	11.22	2.4485	17.14	11.665	8.216	7.285	9.728	5.374	29.59	14.755	15.02	10.38	2.366
ENSG00000177879.10	AP3S1	107.135	54.335	171.667	80.5	80.6462	86.28	136.625	76.9	87.73	100.5	34.39	36.08	34.54	73.45	69.69	17.53	114.5	108	43.445	85.74	65.34	81.955	81.45	62.155	49.605	95.48	83.72	115.3	114.8	32.51
ENSG00000157823.12	AP3S2	17.415	20.835	16.92	19.02	17.5588	18.31	17.6075	17.2075	15.6633	15.7	12.685	15.46	12.13	16.37	14.01	21.06	19.2	18.23	9.9435	18.42	19.025	14.915	12.84	14.44	11.975	18.1	19.835	18	14.23	14.78
ENSG00000134262.8	AP4B1	8.1105	6.333	8.21133	7.854	9.78823	9.1635	12.9275	9.14275	7.7475	12.35	3.9405	5.243	3.307	10.08	6.492	3.2165	13.73	15.47	5.89	16.92	9.9245	7.025	11.67	20.455	7.432	14.12	13.87	14.79	10.26	7.182
ENSG00000221838.5	AP4M1	10.508	8.036	15.1867	17.57	7.58354	13.54	20.2475	16.145	15.3583	22.48	5.153	8.695	2.521	14.46	12.07	5.533	19.665	17.12	6.7235	24.37	19.175	12.935	11.3	10.765	12.805	48.84	19.875	26.21	16.38	3.11
ENSG00000254470.2	AP5B1	7.114	4.602	9.36967	11.78	3.75069	7.232	8.05975	6.757	8.7205	9.285	2.394	4.259	2.164	11.98	6.525	4.732	5.093	4.212	4.296	4.5	6.549	8.7855	7.348	11.735	5.357	3.127	7.374	9.817	7.001	38.54
ENSG00000053770.7	AP5M1	12.18	13.66	13.9067	17.23	11.662	13.22	15.495	15.495	14.74	13.05	8.399	11.64	7.168	13.78	15.73	9.633	12.45	11.22	5.3305	15.59	13.27	11.81	17.71	13.445	11.63	13.22	17.46	14.21	15.55	5.116
ENSG00000125843.6	AP5S1	9.40325	17.245	7.894	11.17	9.38462	10.305	11.1645	8.31075	9.4505	10.71	7.6045	10.41	9.398	11.8	11.56	10.48	11.06	11.94	5.1	13.82	13.32	8.3435	9.694	14.565	8.04	25.72	20.65	12.2	9.852	4.119
ENSG00000242802.2	AP5Z1	36.595	41.86	37.5867	41.05	18.3504	36.79	45.1175	33.63	32.0867	38.29	9.712	22.32	12.93	46.29	30.88	9.2375	40.175	42.09	13.25	39.84	43.045	59.145	38.89	74.745	28.945	38.1	44.88	45.03	35.7	41.26
ENSG00000120868.9	APAF1	6.213	3.152	6.22233	7.112	5.58688	6.033	7.75425	5.33	3.958	6.945	1.47935	2.252	1.633	8.968	6.165	2.0645	8.6245	10.23	2.4235	4.892	4.808	4.6765	7.052	9.47	3.4175	4.56	6.625	7.782	5.736	9.611
ENSG00000107282.5	APBA1	3.78925	0.7657	5.05167	4.911	33.9104	3.5565	5.21075	3.7565	2.7765	3.478	1.6718	1.917	4.783	2.257	2.975	0.87175	9.2675	8.935	1.0755	10.92	2.981	5.343	2.02	5.651	1.718	5.44	3.308	6.412	6.071	0.0661
ENSG00000034053.10	APBA2	1.1191	1.516	0.8461	2.247	62.0858	1.3075	2.8065	1.1135	2.78083	3.335	0.20055	0.565	0.4697	5.023	0.4467	0.07339	1.5195	1.629	3.322	6.803	3.283	1.307	4.714	14.635	1.4035	11.32	4.7445	0.8483	2.277	6.483
ENSG00000011132.7	APBA3	15.4675	12.865	17.41	22.83	9.76315	17.585	24.515	16.8975	16.4017	19.53	7.6285	13.55	10.08	20.07	18.18	13.335	24.3	29.84	7.8725	21.34	23.255	16.96	16.4	29.405	14.935	11.5	27.29	27.92	19.7	13.88
ENSG00000166313.14	APBB1	26.565	28.83	58.24	49.33	146.809	30.87	75.8325	47.2425	49.955	66.04	31.85	24.39	2.713	41.48	17.92	23.785	69.22	74.2	7.9515	106.9	44.945	17.835	25.66	25.905	14.705	29.95	39.91	94.03	41.18	6.872
ENSG00000077420.11	APBB1IP	27.855	4.816	7.07933	8.602	3.54316	16.6	5.2135	4.3715	4.53333	8.422	2.2635	2.647	20.16	21.38	4.435	0.64055	10.48	1.468	1.5165	3.233	3.242	3.277	12.83	77.99	4.6345	0.6874	4.216	2.646	4.517	162.2
ENSG00000163697.12	APBB2	26.4325	7.6965	31.5967	13.18	10.8214	26.715	21.7625	11.8038	11.4177	21.84	5.6775	9.541	4.008	22.54	7.683	3.658	42.77	34.48	3.041	9.487	10.395	11.76	5.974	10.755	7.4315	7.781	35.19	21.74	14.4	0.4572
ENSG00000113108.13	APBB3	27.9175	43.445	29.2867	30.86	24.0223	35.655	44.635	26.2275	20.9517	44.43	10.1285	21.46	18.91	32.62	38.38	10.94	58.85	80.25	11.475	51.88	38.035	21.525	29	45.125	22.655	74.81	69.115	49.3	31.1	22.41
ENSG00000134982.12	APC	7.86725	5.6655	8.94733	7.98	25.7412	6.8195	7.607	7.987	8.29383	7.483	3.2875	2.629	2.632	7.712	5.433	6.3095	8.803	5.791	2.61	6.677	5.8455	6.2345	9.557	7.6145	3.6355	5.956	6.406	8.216	7.363	2.048
ENSG00000115266.7	APC2	0.188525	0.19875	0.292467	0.2572	38.5712	0.1941	0.2739	1.10135	0.439367	0.3581	0.17325	0.1154	0.09103	0.1929	0.1839	0.06893	6.7485	0.2549	0.12565	10.26	0.31395	0.2382	0.4286	0.2393	0.4042	1.969	0.2627	0.2811	0.2889	0.1402
ENSG00000154856.8	APCDD1	29.605	10.905	19.56	65.04	15.0281	33.365	57.8075	11.74	23.2967	53.94	12.3515	2.258	0.5054	17.45	8.878	1.604	46.9	44.79	3.6785	1.871	43.495	94.305	12.77	4.872	13.37	4.056	7.2125	32.63	46.33	0.3528
ENSG00000198768.6	APCDD1L	0.204775	0.082655	3.98473	5.17	0.0861001	1.0245	1.1455	0.761175	0.672683	0.0808	0.34435	1.892	0.009348	0.04584	15.9	0.08591	0.1107	0.04095	0.1819	0.3095	0.44865	1.03315	0.247	0.01523	0.35705	0.05854	0.05825	1.103	0.6472	0.009451
ENSG00000132703.3	APCS	0	0.07758	0.0161767	0.1525	0	0.036395	0.159475	0.0248625	0.030155	0.07245	0	0.1981	1647	0.03107	0.06072	0	0	0.1111	2.297	0.07044	0.092585	0	0.06564	0.1246	0.040505	0.08584	0	0.1025	0.065	0.09554
ENSG00000164062.8	APEH	34.1725	69.63	45.5133	66.55	27.4012	40.78	49.8375	45.805	49.7167	54.51	30.685	58.12	34.85	48	49.59	61.57	47.765	47.44	27.075	88.47	57.24	48.71	52.33	58.235	48.495	53.15	88.435	47.18	44.59	28.1
ENSG00000100823.7	APEX1	126.075	139.2	105.79	151.7	63.8915	138.75	155.225	109.45	105.517	160.6	47.83	66.75	55.61	123.3	99.5	71.17	128.85	204.7	63.905	84.19	118.25	138.2	105.8	140.15	108.3	46.88	148	151.2	116.3	40.16
ENSG00000169188.4	APEX2	13.315	14.035	14.9033	17.66	5.38504	14.925	18.62	12.36	15.14	18.09	6.6515	12.95	8.045	16.6	12.6	5.898	15.495	19.8	5.517	14.91	16.395	21.715	16.09	21.885	10.925	10.65	15.605	17.94	19.61	7.759
ENSG00000117362.8	APH1A	85.6125	92.125	57.4233	86.93	37.15	95.97	115.85	68.3925	74.305	97.22	32.86	59.99	63.99	120.6	97.84	29.9	99.83	120.3	41.605	75.45	84.495	131.65	90.72	128.7	72.47	57.48	122.85	94.33	110.6	64.95
ENSG00000138613.9	APH1B	11.555	13.77	11.6967	14.55	8.89404	12.2	15.7733	6.837	7.075	16.49	3.018	4.778	1.133	12.5	10.16	2.1665	14.96	15.65	2.1165	10.67	12.76	6.138	8.857	17.845	4.3785	84.41	17.155	15.02	10.49	8.348
ENSG00000166181.8	API5	41.71	35.19	52.34	53.89	33.8804	44.29	58.99	44.72	46.735	54.58	13.46	24.91	23.99	44.32	42.55	24.085	55.38	48.81	20.635	34.23	45.37	45.955	40.57	43.83	33.765	31.12	50.875	62.55	50.06	11.14
ENSG00000149089.8	APIP	9.498	11.83	8.428	9.751	5.50008	9.557	10.4693	7.8785	6.98667	7.866	3.465	5.861	3.183	9.726	10.89	6.348	10.445	8.939	3.8585	8.382	9.795	4.7045	6.415	7.914	8.3925	8.393	10.725	10.83	7.886	1.361
ENSG00000175279.17	APITD1	7.4565	16.895	8.58833	18.03	9.47177	8.471	10.6288	10.7385	10.4705	11.43	3.61	18.06	5.414	10.95	12.75	3.0185	13.69	10.68	6.619	34.53	15.615	4.6305	9.137	7.235	10.135	122.7	22.335	12.12	9.657	0.7468
ENSG00000171388.9	APLN	2.4775	5.8445	5.56433	0.7815	15.1063	3.569	0.539625	0.91755	1.29823	1.219	4.8495	6.162	0.2257	8.678	0.317	0.67455	1.014	3.256	0.19195	9.076	1.3215	1.1455	0.7677	0.3074	1.0465	2.485	0.94775	0.8486	0.5584	0.04376
ENSG00000134817.9	APLNR	11.832	4.897	4.953	1.058	23.2462	7.123	0.737225	4.504	4.31233	1.485	12.27	2.764	5.577	3.798	3.511	2.7225	6.3295	0.3821	0.91595	3.1	0.61165	3.989	4.184	105.85	2.012	1.425	18.425	1.294	1.831	0.04625
ENSG00000105290.7	APLP1	1.9485	1.3525	10.064	1.424	318.173	1.571	4.29575	3.99025	3.01493	3.132	5.485	2.566	0.2011	2.352	0.8952	0.26955	8.6115	1.535	24.285	231.7	2.7495	0.84345	1.525	0.50275	19.805	21.65	2.05	4.153	2.251	0.1732
ENSG00000084234.12	APLP2	282.975	158.6	505.367	343.5	206.623	259.8	259.125	221.2	230.183	284.9	133.15	224	119.1	471.1	182.8	43.115	234.15	286.7	56.925	140	235.7	163.9	195.5	130.05	131.7	77.4	553.25	304.4	216.7	201.7
ENSG00000101474.7	APMAP	148.6	66.325	68.7767	84.8	98.2227	125.55	96.26	55.5275	43.1883	89.19	25.48	46.19	205.2	108.6	63.13	23.545	79.93	83.53	31.44	149.3	72.56	64.3	53.79	117.35	49.69	124.5	239.85	108.4	59.75	257.4
ENSG00000118137.5	APOA1	0.633075	0.64435	0.813267	0.926	0.643365	0.52345	0.668375	0.669625	0.6565	2.705	8.4535	0.6166	5751	1.927	0.4689	0.26875	10.19	16.5	0.49325	3.05	0.97305	0.3781	156.2	1.9455	5.862	445.4	2.9735	1.953	0.7748	0.5215
ENSG00000163382.7	APOA1BP	45.0975	59.81	65.49	55.49	43.3931	48.78	71.2475	58.11	56.9883	73.24	43.83	53.69	34.61	51.99	47.57	28.785	61.68	54.57	26.95	78.17	71.475	50.67	43.23	44.985	49.04	57	76.97	78.14	53.51	14.95
ENSG00000158874.7	APOA2	0.307875	0.27195	0.254167	0.3204	0.217716	0.1677	0.410625	0.16725	0.201917	0.5838	0.136775	0.2849	4629	0.7153	0.1745	0.050665	0.22165	0.3048	0.19445	0.4609	0.2502	0.1318	0.2167	0.43695	0.2471	0.9205	0.2071	0.2708	0.2313	1.253
ENSG00000110244.5	APOA4	0.0225775	0.041725	0.0496233	0	0.00295615	0	0.05259	0.059335	0.0441267	0.04084	0.032995	0.02368	60.27	0.03098	0.05048	0.02939	0.02952	0.07519	0.061385	0.05109	0.035115	0	795.9	0.05387	0.051555	0.2898	0.1088	0.06839	0.02888	0
ENSG00000110243.7	APOA5	0.018195	0.01803	0.04745	0.07286	0.0127704	0.020945	0.02732	0.0289875	0.0260883	0.03248	0	0	332.9	0.08472	0	0	0.02675	0.02091	0.46375	0.03486	0.05306	0	0.2352	0.02131	0.04739	1.501	0.06253	0.04045	0.01632	0
ENSG00000084674.9	APOB	0.649	0.042965	2.16533	0.413	0.0471154	0.4061	0.353075	0.249675	0.447553	0.315	3.164	0.0883	348.4	0.1447	0.1051	0.10635	0.45065	0.2611	0.06496	0.1334	0.2055	0.28215	82.28	0.276	0.100705	0.4056	0.06225	0.1097	0.1053	0.02444
ENSG00000111701.6	APOBEC1	0	0	0	0	0	0	0	0.464925	0	0	0	0	0	0	0	0	0	0	0	0	0	0	26.96	0	0.1035	0.1468	0	0	0	0
ENSG00000124701.5	APOBEC2	0.306125	1.1225	0.488267	0.4882	0.163109	0.36185	0.217525	0.8774	1.1936	0.4663	100.215	0.2695	0.142	0.8926	1.337	283.85	0.6648	0.3469	7.05	0.2202	0.45285	0.51385	0.7843	0.43305	14.88	6.073	0.4635	0.3554	0.3293	0.5021
ENSG00000128383.8	APOBEC3A	1.68017	0.1705	0.454167	0.5153	0.167488	0.7424	0.519625	0.459525	0.857567	0.6572	0.458	0.3772	0.8332	16.65	0.7778	0.16955	0.2886	0.2987	0.13325	0.3797	0.4549	0.22015	0.5881	53.235	0.31075	0.2656	1.5205	0.4731	3.789	213.2
ENSG00000244509.3	APOBEC3C	21.1375	60.585	23.51	46.16	2.14341	22.025	39.28	30.79	25.9417	40.48	14.045	5.653	2.117	25.73	28.52	1.6045	34.955	52.01	3.487	6.463	35.145	16.585	23.96	60.88	14.835	63.38	21.66	54.47	36.38	34.34
ENSG00000243811.3	APOBEC3D	2.75975	3.407	1.844	5.279	0.400815	3.2215	6.374	3.00825	1.69017	4.18	0.8312	1.546	0.7705	4.811	2.936	0.2864	4.535	7.434	0.3423	1.628	4.951	1.4165	5.645	23.21	2.9305	5.495	3.564	6.085	5.272	5.514
ENSG00000128394.12	APOBEC3F	1.99325	4.4325	1.9	4.766	0.370492	2.584	5.56875	2.32775	1.87783	6.339	0.8765	1.526	1.163	3.258	2.943	0.1772	3.9095	10.75	0.8433	2.198	4.821	1.2655	3.034	9.102	1.617	7.871	3.2885	6.166	3.932	2.388
ENSG00000239713.3	APOBEC3G	6.63025	11.035	5.36667	17.45	1.74877	7.559	12.62	6.32925	4.61783	11.63	1.8855	3.18	1.688	12.65	6.055	0.54385	12.59	24.3	1.044	5.672	11.73	2.1965	9.464	43.91	4.0095	33.56	8.4635	14.2	10.72	26.57
ENSG00000173627.6	APOBEC4	0	0	0	0	0.0187612	0	0.02275	0.014855	0	0.6649	0.0138	0	0	0.266	0.01222	0	0	0.0178	0	0.148	0.014535	0	0.05175	0	0	16.1	0	0.02188	0	0
ENSG00000184730.6	APOBR	3.5935	3.1875	2.00733	11.66	1.02318	2.6	2.23525	23.185	1.83033	4.526	0.7997	1.033	1.959	25.92	3.013	0.39005	2.789	0.766	0.81725	1.112	3.6625	3.5285	17.84	68.115	2.367	3.412	2.778	1.864	2.129	170.2
ENSG00000130208.5	APOC1	15.3625	708.8	4.84133	5.146	64.695	26.725	12.2825	5.5185	1.34817	16.84	1.39315	3.403	2836	128.9	6.721	2.8825	9.0195	23	1.7015	9.124	5.504	11.8575	15.14	123.35	5.015	10.06	14.4	2.978	4.934	1.065
ENSG00000234906.4	APOC2	0	0.27155	0	0	1.15052	0.05935	0.196678	0.038165	0.0202667	0.3058	0	0.1334	90.19	0.5198	0.11	0	0.15515	0.08079	0	0.1751	0.1515	0.072845	0.2556	0.1707	0	0.07396	0.06858	0	0.05368	0
ENSG00000110245.7	APOC3	0.29625	0.33215	0.2714	0.1631	0.0782273	0.32475	0.345225	0.33395	0.294033	0.4143	0.136865	1.331	7694	0.372	0.2218	0.078635	0.13775	0.3999	0.34555	0.3946	0.437	0.1646	232.2	0.566	0.39765	1.009	0.29455	0.4568	0.3351	0.7139
ENSG00000267467.2	APOC4	0.0644375	1.246	0.0365633	0	0.215596	0.08399	0.149847	0.04859	0.00854667	0	0	0.01597	204.4	0.3205	0.06043	0.03364	0.12025	0.3584	0	0.1032	0.07519	0.0405	0.09725	0.3673	0	0.2267	0.073965	0.09848	0.04441	0.02716
ENSG00000189058.4	APOD	1720.75	43.915	815.367	410.4	309.143	2338.5	895	120.47	466.967	796.5	193.585	28	2.277	170.5	1304	505.35	14165	136.8	87.4	175.1	439.9	913.2	65.54	6.34	221.4	109.7	1155	590.4	730.4	2.501
ENSG00000130203.5	APOE	343.525	3650.5	108.117	69.04	983.981	330.25	237.725	88.11	20.085	134	55.13	527.7	3259	276.8	61.93	8.6455	80.105	560.4	13.895	102.2	35.87	368.2	154.7	776.8	36.25	196.6	194.8	51.32	159.9	3.058
ENSG00000175336.8	APOF	0.026925	0.03418	0.01845	0.02323	0.0358577	0.044865	0.0223175	0.0211825	0.011115	0.1793	0.01345	0.03071	161.1	0.02811	0.1163	0	0.03473	0.03191	0.02981	0.1474	0.35795	0.00679	0.05155	0.1039	0.03268	0.999	0.05252	0.03144	0	0.03408
ENSG00000091583.6	APOH	0.0742425	0.1959	0.125553	0.2991	0.04035	0.11035	0.335075	0.539775	0.16265	0.3848	0.07275	1.629	3046	2.166	0.127	0	0.11345	0.2231	4.6315	0.2483	0.2579	0.0556	0.4232	0.2328	2.434	0.3373	0.12275	0.2342	0.1721	0.312
ENSG00000100342.16	APOL1	49.44	20.205	33.9567	93.2	3.83131	42.86	43.84	36.0375	29.9367	53.86	14.015	28.34	73.7	101.4	23.75	4.8415	24.525	40.87	4.6	21.25	58.33	9.1555	35.15	65.835	24.7	8.398	31.94	61.11	40.28	10.15
ENSG00000128335.9	APOL2	37.405	23.165	29.7	42.94	28.5575	42.025	36.7375	27.0875	25.0967	42.47	18.08	23.44	28.1	50.97	29.55	13.705	52.705	24.71	7.4715	60.86	43.725	17.835	30.85	55.01	19.795	11	29.835	52.45	34.78	33.85
ENSG00000128284.15	APOL3	53.475	9.5385	18.87	16.43	2.89719	47.91	17.3275	12.8825	16.682	30.74	8.81	9.447	9.078	43.2	14.92	6.4885	37.73	8.808	2.458	7.815	17.125	17.63	18.86	52.215	6.8185	3.261	31.68	29.64	19.03	8.188
ENSG00000100336.13	APOL4	10.79	1.6475	3.305	14.12	0.682673	16.615	4.1745	3.3475	3.40633	7.378	1.9135	2.423	0.4645	7.683	8.203	0.6998	11.255	5.236	0.6033	23.97	15.71	5.586	3.866	4.1235	2.9695	0.4494	7.112	4.256	5.473	0.2096
ENSG00000221963.5	APOL6	22.3925	8.498	5.788	9.309	1.77861	15.965	8.912	9.7235	6.4685	8.618	2.355	5.397	15.79	18.62	9.581	1.492	7.2125	12.58	1.6595	3.84	8.838	2.9575	16	15.48	5.5625	1.097	12.78	8.765	7.457	5.955
ENSG00000178878.8	APOLD1	161.15	4.093	38.4467	26.45	21.7823	123.95	34.635	13.67	15.5597	69.27	19.145	6.913	1.472	28.61	12.83	23.465	65.145	6.168	4.1945	15.25	17.3	20.995	10.28	7.205	12.525	6.675	74.65	33.38	22.16	0.3831
ENSG00000204444.6	APOM	3.3145	3.42	2.04533	3.455	2.23892	4.425	3.89225	2.94825	3.0465	5.573	1.0742	28.27	127.3	2.819	2.644	1.9975	4.5705	6.87	1.9005	4.778	3.946	4.716	7.299	4.1695	3.1975	18.32	6.17	4.598	3.173	2.121
ENSG00000184831.9	APOO	10.093	26.925	9.086	12.98	40.5892	11.36	15.4625	13.855	12.0517	15.49	36.2	24.38	8.756	13.25	15.75	23.105	25.305	15.49	6.153	47.19	16.835	10.525	11.79	12.71	17.88	29.24	23.705	15.69	13.07	3.957
ENSG00000256053.3	APOPT1	14.7375	8.3115	14.05	14.34	10.0525	13.575	12.955	15.2675	14.8283	11.24	8.905	10.68	5.415	10.88	10.45	25.64	13.48	11.44	7.338	11.31	12.29	11.7	7.954	9.443	9.945	54.58	15.24	13.06	12.76	3.451
ENSG00000142192.16	APP	267.85	354.15	363.533	370.2	346.477	332.8	267.375	250.05	230.75	283.8	136.4	250.9	67.94	328.5	292.9	34.215	325.7	308.6	81.415	188.7	178.45	234.15	157	120.1	128.35	129.8	495	298	185.4	16.39
ENSG00000062725.5	APPBP2	12.88	9.728	10.7043	14.24	9.93238	12.165	16.18	10.0727	9.76233	14.8	3.2165	4.692	2.949	10.7	8.419	5.004	17.255	20.01	4.025	11.17	12.3	8.9115	7.946	9.19	5.847	25.46	12.3	17.77	12.11	2.288
ENSG00000157500.6	APPL1	22.9625	13.665	23.9533	25.18	12.8262	23.15	30.0575	18.4575	20.3067	26.99	10.487	8.156	5.778	20.13	20.16	20.265	27.825	31.58	18.085	16.59	18.9	22.65	16.54	15.405	15.505	14.75	22.875	29.62	26.09	3.636
ENSG00000136044.7	APPL2	35.9575	32.485	27.46	23.73	21.4796	46.495	50.7275	24.6875	19.1367	34.68	8.718	13.29	7.856	26.57	25.54	7.623	45.71	41.37	11.225	24.39	39.315	60.935	45.65	27.03	26.09	48.47	21.745	43.3	37.75	8.791
ENSG00000198931.6	APRT	129.225	153.4	101.657	122.8	33.2731	142.6	145.725	99.335	129.593	148.6	36.185	95.92	93.68	124.8	122.9	31.675	121.5	113.6	79.205	86.71	152.25	245.9	118.8	166.8	112.7	56.59	149.2	119.7	190.1	84.5
ENSG00000137074.14	APTX	14.135	19.9	14.8733	15.56	12.2536	15.855	18.57	14.33	16.0017	18.41	6.0335	10.9	10.42	17.46	13.78	6.138	21.225	18.5	7.1815	17.33	20.79	21.99	12.64	15.375	12.22	28.54	16.86	20.69	18.42	4.02
ENSG00000240583.6	AQP1	602.85	30.93	982.267	319.2	71.4888	460.4	335.25	153.71	517.183	453.4	129.9	302.1	11.93	1017	178.8	60.065	633.25	35.31	162.25	28.15	183.15	210.7	74.97	27.71	47.77	19.36	249.5	381.4	335.2	5.389
ENSG00000178301.3	AQP11	1.626	16.56	1.27867	1.522	4.05092	2.0455	2.053	1.90325	1.0518	2.882	0.62585	1.641	6.032	1.288	1.198	0.53085	4.009	10.14	1.586	3.113	2.5455	1.089	6.297	1.7555	2.3375	19.3	3.483	1.899	1.474	0.2268
ENSG00000184945.9	AQP12A	0	0	0	0	0.00533515	0	0	0.11363	0	0	0	0	0	0	0	0	0	0	26.86	0	0	0	0.262	0	0	0.03146	0.02971	0	0	0
ENSG00000185176.8	AQP12B	0	0	0	0.01668	0.0204538	0	0.027385	0.248625	0.00364833	0.01607	0	0.005656	0.00747	0	0.009537	0	0	0	41.855	0.01156	0.0088395	0	0.2239	0.01597	0.01905	0.06791	0.033205	0.01301	0	0
ENSG00000167580.3	AQP2	0.0152	1.1385	0.246043	0.03553	0.00969392	0.037295	0.0122025	0	0.00739667	0.03614	0.2111	196.1	0	0.05091	0.2703	0	0	0.01556	0.032755	0.01077	0.14955	0.163	0	0	0.052745	0.6585	0.070845	0.02839	0	0
ENSG00000165272.10	AQP3	7.63375	1.519	4.33467	288.5	1.46888	10.695	7.007	5.44925	480.904	15.11	8.2165	82.2	71.11	74.65	196.8	2.114	17.285	10.95	19.485	2.925	86.81	584.65	48.77	92.215	27.22	3.939	2.782	5.615	710.3	6.374
ENSG00000171885.9	AQP4	0.0825025	0.04327	0.08167	0.1482	134.091	0.23765	0.245322	0.321425	0.20092	0.2597	1.5985	0.2329	0.1833	53.41	0.9201	4.525	0.26495	0.9259	0.14215	2.089	0.38135	0.1361	0.09633	0.3472	4.163	0.5809	8.52	0.05787	0.1434	0.0649
ENSG00000161798.6	AQP5	0.32275	0.7324	0.552367	0.4495	2.80631	2.3495	1.77543	0.228925	3.24757	1.867	1.4457	1.735	0.09399	9.011	208.1	0.06579	0.5904	0.2354	0.79355	1.6	1.6865	125.725	0.1555	0.17195	9.0565	528.1	3.1695	0.634	0.5706	0.05413
ENSG00000086159.8	AQP6	0.0416575	0.045695	0.0404567	0	0.705765	0.1036	0.2774	0.3546	0.125367	0.06761	0.05275	19.35	0.02836	0.05684	0.5743	0	0.28585	0	0.02059	0.1842	0.18465	0.2583	0.08292	0.01765	0.21085	4.127	0.069995	0.03697	0.08594	0
ENSG00000165269.8	AQP7	186.125	1.1025	5.84867	13.15	3.00747	97.135	2.6395	3.91975	1.95067	4.952	47.9	13.87	13.25	1.8	4.06	12.565	11.63	2.628	1.6815	0.2619	1.262	5.9985	18.21	1.6215	2.098	37.64	7.4205	4.217	3.286	0.09172
ENSG00000103375.6	AQP8	0.31735	0.24245	0.233	0.2214	0.769685	0.3081	0.6325	19.4088	0.188017	0.3803	0.04281	0.05768	0.1416	0.2725	0.162	0.1031	1.073	0.2737	311.7	0.2628	0.31475	0.53925	0.2295	0.2415	0.27225	1.395	0.1322	0.5973	0.2225	0.06665
ENSG00000103569.5	AQP9	9.67675	0.69915	1.48513	0.8332	0.635119	1.348	0.833575	0.389275	0.402117	5.787	0.7887	0.6992	109.4	38.16	0.794	0.33085	0.4757	0.4211	0.232	0.3681	0.919	32.97	0.5087	71.345	0.5033	0.6502	0.934	0.6928	0.7897	627.1
ENSG00000172901.15	AQPEP	10.9355	0.12745	1.16707	0.6319	0.101423	5.1095	0.286575	0.842975	1.4117	0.4716	0.12396	0.05808	0.02727	0.25	0.7178	0.4414	1.073	2.085	0.074515	0.3521	0.07083	1.735	1.568	0.05385	0.234	2.661	0.36285	0.1044	0.4422	0.01665
ENSG00000021776.6	AQR	14.62	11.715	13.81	18.84	4.57835	15.375	18.2375	11.245	12.7733	16.06	4.0975	5.179	3.723	14.57	13.82	3.5805	17.7	17.56	5.3755	9.699	12.28	15.94	11.68	13.195	9.549	20.37	16.25	17.67	16.89	4.59
ENSG00000169083.11	AR	8.08	1.399	10.3753	8.953	0.571985	12.26	35.9225	2.35875	2.51367	24.88	3.4925	2.116	16.14	2.743	2.029	4.3125	5.817	17.7	0.53145	3.197	22.505	4.652	1.143	0.85795	1.557	7.523	4.892	28.82	25.9	0.03073
ENSG00000078061.8	ARAF	53.305	50.855	65.03	63.4	13.754	54.74	68.6025	51.5575	48.4267	65.07	29.77	42.22	36.32	69.35	53.56	64.365	65.035	69.42	30.925	44.5	73.4	49.55	52.4	75.7	52.905	22.81	73.83	72.52	49.19	62
ENSG00000186635.10	ARAP1	35.905	49.02	34.4333	45.13	18.4238	33.385	48.2475	31.8325	31.9267	51.26	15.84	26.34	14.16	81.28	29.27	7.5805	46.5	61.21	14.025	53.3	45.16	31.74	34.95	109.6	22.54	19.13	57.8	56.93	41.34	132.6
ENSG00000047365.7	ARAP2	3.2915	0.5437	1.04823	4.401	7.77823	2.755	2.874	2.7475	4.35233	2.968	0.5773	1.726	1.61	10.65	4.977	0.29415	5.05	0.9272	1.702	3.388	2.7825	16.16	5.976	9.1565	2.554	6.71	22.65	3.282	8.685	2.733
ENSG00000120318.11	ARAP3	26.8975	9.2005	15.2233	21.09	5.16619	26.145	31.4675	9.4885	10.158	22.86	12.05	14.53	2.615	46.02	8.828	3.7545	20.575	10.42	2.1995	15.42	21.265	6.1685	9	23	8.151	5.413	27.35	29.49	21.22	23.45
ENSG00000198576.2	ARC	2.28075	0.609	0.793133	0.654	7.47938	1.3425	1.27675	0.8858	0.75315	2.429	0.3506	1.013	0.07326	6.014	0.3061	0.15465	2.572	0.9237	0.12015	45.31	1.003	7.401	0.53	0.7514	0.61895	1.083	0.94335	1.436	2.104	0.1102
ENSG00000095139.9	ARCN1	88.8425	66.495	117.767	80.83	39.9542	84.23	107.515	70.535	74.2033	95.57	36.455	34.88	35.38	88.58	81.32	27.94	103.5	93.6	54.09	102.6	82.4	66.435	69.1	65.51	56.665	72.18	86.02	103.3	83.46	37.04
ENSG00000119682.12	AREL1	11.655	13.385	13.73	12.85	11.3036	12.475	15.93	11.5125	12.51	14.84	6.646	11.71	6.352	19.89	15.36	8.233	21.955	17.67	7.3765	15.69	17	14.515	17.52	21.24	12.685	27.5	27.095	17.88	17.18	17.7
ENSG00000143761.9	ARF1	274.625	237.85	388.133	270.1	173.15	273.65	369.775	248.15	263.65	355.5	158.3	170.5	135.7	382.8	252.9	156.9	295.5	311.7	140.75	360.8	286.6	240.2	236.1	287.25	213.45	294.4	332.65	367.7	291.7	282.7
ENSG00000134287.5	ARF3	60.4575	81.63	83.01	76.12	152.52	66.49	92.5525	72.405	71.535	75.45	18.9	54.32	16.95	96.78	68.94	6.178	75.765	62.57	23.55	121.7	67.88	82.16	63.03	68.415	51.975	66.08	108.05	83.42	73.63	50.08
ENSG00000168374.6	ARF4	149.225	170.1	197.367	117.3	57.99	132.9	160.65	115.85	112.3	144.4	56.95	65.16	72.22	190.8	153.9	33.75	132.15	161.7	71.78	143.1	132.25	80.745	94.6	87.19	102.5	135	158.35	157.2	128.6	58.73
ENSG00000004059.6	ARF5	142.075	105.65	169.933	141.9	143.756	155.9	197.725	136.625	175.267	185.9	60.53	105.1	75.84	164.5	133.8	77.945	190.55	149.6	97.505	172.9	165.8	259.35	133	169.8	132.5	156.8	165.4	202.7	197.2	146.1
ENSG00000165527.5	ARF6	77.585	45.985	74.4133	92.12	18.8635	75.495	64.6125	67.9175	122.26	79.65	20.59	46.99	30.76	91.63	64.68	37.8	62.975	44.6	17.15	34.11	57.06	172	93.06	98	53.865	58.55	59.37	66.46	171.9	79.33
ENSG00000101199.8	ARFGAP1	35.035	32.975	49.0467	45.94	38.5762	44.43	73.295	45.5775	40.69	68.05	16.83	34.11	21.4	60.53	44.02	15.66	74.105	71.44	26.305	190.4	82.95	39.96	43.34	69.69	36.545	68.92	73.82	84.31	47.77	28.46
ENSG00000149182.10	ARFGAP2	57.575	62.265	66.9967	74.51	58.1173	66.31	82.065	67.5975	72.8617	85.42	33.69	41.73	43.73	72.48	61.97	64.51	102	85.93	37.435	63.2	85.04	98.965	61.11	84.3	58.85	66.45	81.86	91.21	73.39	38.17
ENSG00000242247.6	ARFGAP3	45.735	110.15	75.54	52.65	18.7665	50.64	77.84	34.91	34.81	52.5	15.985	36.3	30.59	61.58	63.96	23.49	54.375	41.41	60.065	72.02	89.4	31.875	43.92	43.605	47.545	66.82	80.345	55.77	44.58	26.65
ENSG00000066777.4	ARFGEF1	13.4525	11.73	14.73	24.37	6.91354	14.13	16.2825	15.035	15.0017	13.78	5.18	9.91	5.15	17.3	16.64	7.647	16.01	15.22	7.0105	15.03	15.21	17.555	14.9	15.41	12.815	28.86	20.545	16.69	18.01	8.446
ENSG00000124198.8	ARFGEF2	16.94	32.24	22.18	27.75	9.82281	20.04	19.25	16.8075	17.175	18.27	9.36	9.39	9.11	18.36	16.11	10.004	19.975	18.49	11.92	19.03	17.475	20.6	19.62	18.4	19.445	27.15	37.325	21.74	18.21	1.88
ENSG00000164144.10	ARFIP1	17.395	12.25	20.83	23.84	7.32335	19.475	27.985	19.345	16.9167	22.06	4.7375	10.99	6.829	17.13	17.63	3.9905	27.26	19.91	5.313	15.44	21.075	18.96	16.5	16.105	13.47	13.38	20.42	25.74	23.46	4.802
ENSG00000132254.8	ARFIP2	30.1375	36.735	34.1267	35.93	27.6496	46.865	49.7525	34.4375	35	47.61	11.522	27.21	21.34	44.48	52.53	10.185	37.935	48.35	31.725	69.61	78.84	44.16	40.7	35.6	47.215	39.68	61.26	48.63	42.29	12.33
ENSG00000101246.15	ARFRP1	24.78	20.625	30.9067	28.58	21.5227	26.885	35.9475	26.275	28.0683	33.47	15.265	19.94	13.86	31.94	20.81	12.64	40.995	35.11	9.6885	29.38	37.435	21.09	24.4	43.88	17.965	29.09	34.475	39.42	31.2	12.42
ENSG00000118520.9	ARG1	1.2895	0.3081	0.412167	0.4162	0.265158	0.844	0.838625	0.325325	0.413	1.729	0.26435	0.1994	401.5	6.572	0.53	0.2373	0.42135	0.5074	0.29105	0.3769	0.42945	83.25	0.5655	25.87	0.38845	0.385	0.7993	0.564	0.834	143.3
ENSG00000081181.3	ARG2	2.51	2.801	4.653	10.81	8.00781	2.3645	3.96425	2.59	8.15567	2.926	0.71615	24.37	0.9171	5.354	14.17	7.699	2.887	7.082	1.3035	49.95	51.375	2.6015	10.11	1.2585	2.7605	5.861	39.91	4.738	10.65	0.841
ENSG00000134884.9	ARGLU1	122.3	67.13	151.433	139.1	79.6577	142.3	188.1	126.3	123.233	178.3	42.59	60.9	36.17	207.8	106.6	34.98	229.6	207.9	38.965	154.4	160.45	106.95	135.1	185.25	96.615	106.5	180.9	213.1	152.4	19.86
ENSG00000175220.7	ARHGAP1	119.685	75.255	201.333	263.5	38.6381	114.2	159.075	90.055	116.5	154.4	59.75	45.23	32.87	83.83	74.6	22.55	121.95	98.11	25.52	73.48	119.25	101.155	73.25	107.9	60.815	35.48	100.2	173	127.4	36.32
ENSG00000071205.7	ARHGAP10	44.5425	13.225	97.2933	64.08	2.38804	35.41	51.6225	49.6125	93.8	70.64	22.54	8.847	4.777	25.64	13.73	24.845	94.75	59.6	5.338	9.286	35.375	31.34	15.13	13.25	18.365	23.49	30.83	34.88	47.34	1.44
ENSG00000165322.13	ARHGAP12	17.4375	15.205	15.3567	23.07	16.1018	20.49	28.7575	17.38	13.0433	17.92	6.672	9.622	8.076	20.26	27.73	6.8205	31.625	23	12.29	18.04	17.695	19.645	18.46	25.925	19.46	11.03	23.32	21.11	20.04	1.627
ENSG00000075884.8	ARHGAP15	3.10075	1.1245	2.35233	1.454	0.438162	2.151	1.4355	1.7285	1.38557	1.552	0.91315	1.167	1.107	5.06	0.9657	0.22685	23.145	0.3885	0.17695	0.3968	2.0015	0.6936	3.883	18.405	0.93065	3.413	2.7735	1.449	1.887	25.6
ENSG00000140750.12	ARHGAP17	47.4	30.68	43.42	26.61	8.26796	41.315	43.8675	26.8025	25.9683	37.26	14.73	11.99	7.183	38.51	20.56	17.355	47.335	32.92	8.8355	32.17	24.685	30.9	40.19	59.445	19.595	39.17	36.135	44.13	32.72	8.724
ENSG00000146376.6	ARHGAP18	20.1375	41.605	11.1393	8.834	2.19958	13.3	10.9635	8.1155	4.45083	8.993	2.2905	14.44	1.442	37.05	26.35	3.15	12.31	8.458	14.905	13.84	11.755	6.882	13.94	9.505	21.2	11.63	17.815	7.488	8.739	3.623
ENSG00000213390.6	ARHGAP19	8.3525	4.2955	5.245	9.252	5.46	11.205	12.8475	7.893	7.12183	12.26	2.8625	5.629	3.008	11.13	6.69	1.7295	100.6	18.14	2.3735	8.472	9.425	11.295	8.722	26.905	5.29	38.48	8.0705	12.64	10.26	10.67
ENSG00000137727.8	ARHGAP20	9.5995	1.5205	2.149	5.163	3.11073	6.726	6.3345	2.0085	3.03667	5.99	0.20097	0.1825	0.4927	5.051	1.488	0.50155	5.727	1.909	0.0996	1.28	3.525	1.17775	1.572	0.98935	1.2455	10.43	6.3025	3.887	3.49	0.02012
ENSG00000107863.12	ARHGAP21	44.09	32.63	41.64	34.24	90.7838	40.05	54.325	27.9	22.985	54.97	16.095	11.51	7.307	40.65	22.48	16.94	48.685	83.12	8.169	38.48	25.875	17.07	19.81	13.315	25.55	23.74	34.26	62.39	33.17	1.404
ENSG00000138639.13	ARHGAP24	8.7165	0.9354	10.0087	7.952	3.26746	6.698	5.17	4.09075	4.79617	4.136	3.8135	14.92	1.135	9.571	4.04	1.3745	12.965	3.766	3.827	4.088	3.12	4.711	5.541	11.5	7.165	2.459	13.095	6.661	4.893	3.321
ENSG00000163219.7	ARHGAP25	8.25925	2.911	3.49167	5.212	1.2509	7.0615	5.01175	2.62325	2.71533	4.336	1.9355	2.799	1.751	17.54	3.153	0.83695	4.1645	9.057	0.66015	3.302	4.1705	2.9465	9.332	62.305	2.3065	2.379	4.9465	6.418	4.269	70.56
ENSG00000145819.11	ARHGAP26	8.5455	2.0025	8.38467	6.545	10.8514	10.05	5.89125	6.5825	6.2455	12.83	6.304	3.504	1.753	13.1	11.06	3.645	11.91	2.375	1.6125	11.19	5.8975	4.8695	9.121	12.405	5.563	13.17	9.519	8.422	4.719	29.38
ENSG00000159314.7	ARHGAP27	17.905	6.6175	8.15767	25.99	7.76088	19.5	14.09	24.312	33.3218	17.37	9.0885	15.55	2.962	39.42	34.45	2.0675	13.28	4.442	3.3105	13.54	21.13	29.665	63.2	77.815	9.905	13.71	25.015	13.13	51.18	83.81
ENSG00000088756.8	ARHGAP28	3.467	0.9774	0.386067	4.415	0.242135	2.305	5.24175	0.97215	0.333617	2.294	0.2636	2.299	0.04061	3.626	0.5068	1.288	1.3965	5.514	1.137	0.6472	1.8515	1.269	0.8636	5.5635	0.6709	29.3	1.7865	1.387	2.79	0.005031
ENSG00000137962.8	ARHGAP29	27.445	2.2605	15.31	7.964	5.22746	29.92	10.3983	5.80775	6.60217	10.9	5.9775	10.49	5.926	26.22	8.233	4.3855	23.135	11.08	2.754	5.88	11.385	12.12	3.943	14.995	6.001	7.732	27.37	11.66	9.517	0.108
ENSG00000186517.9	ARHGAP30	12.3225	6.491	6.63833	11.82	1.9169	9.288	6.4355	6.4075	9.66917	10.44	1.881	2.896	2.79	43.36	10.63	0.8114	8.8205	2.53	1.5325	2.753	6.4735	31.745	22.46	145.7	6.036	7.407	5.0425	4.657	12.74	200.2
ENSG00000031081.6	ARHGAP31	20.5625	2.908	9.264	8.096	4.87962	16.945	12.085	8.19125	8.16267	13.5	9.1085	4.152	0.776	27.3	5	1.861	27.245	8.832	1.577	3.447	6.1025	9.7765	7.355	8.419	3.4705	2.316	23.225	14.39	8.073	1.338
ENSG00000134909.14	ARHGAP32	6.07075	7.489	4.21767	12.71	10.953	10.22	11.7413	8.4515	13.0658	9.724	1.9145	3.221	2.473	7.981	18.24	3.7665	13	14.59	8.249	8.9	9.5995	24.97	10.72	2.875	5.8005	12.86	6.677	12.13	24.28	0.2662
ENSG00000004777.14	ARHGAP33	11.525	10.225	20.8	14.48	37.6958	17.315	32.3175	14.37	12.387	25.4	3.892	8.692	3.24	11.64	10.82	2.0975	34.95	50.05	6.553	60.78	21.075	14.55	13.09	16.455	11.55	78.72	35.44	39.65	22.62	3.849
ENSG00000160007.13	ARHGAP35	20.4125	15.68	30.7233	30.17	32.5088	20.905	21.715	24.1575	26.0617	29.61	16.585	14.02	14.97	21.38	18.45	13.385	32.495	25.52	7.2835	29.31	21.765	17.96	21.54	14.08	13.985	80.19	26.89	27.85	18.11	2.669
ENSG00000147256.6	ARHGAP36	0.003471	0.32355	0.0145667	0.02225	5.47508	0.039025	0.478063	0.0579775	0.19496	0.05677	0.028355	0.005955	0.0109	0.01398	0.08954	1.827	0.057835	0.03148	0.012405	294.4	0.055545	0.0205	0.02047	0	0.041585	1.152	0.041375	0.02513	0.03422	0
ENSG00000147799.7	ARHGAP39	2.696	5.317	2.283	3.497	14.9159	5.5395	10.7815	6.6285	4.62667	8.278	1.2757	4.87	1.053	4.033	5.239	0.46925	68.99	5.573	3.595	19.51	8.3425	8.6345	4.348	2.3945	2.5645	53.87	17.725	5.082	6.23	0.08105
ENSG00000089820.11	ARHGAP4	36.1625	21.155	19.5233	19.19	11.0281	26.84	21.395	22.4575	13.4783	33.43	7.602	20.76	6.622	78.84	15.58	2.692	37.27	10.76	4.1765	16.45	21.195	8.1725	53.56	258.85	12.98	18.96	21.005	24.66	18.81	202.3
ENSG00000124143.6	ARHGAP40	0.0252425	0.01591	0.0361933	4.001	0.110775	11.025	0.122893	0.0211325	10.0552	0.09626	0.013095	3.271	0.02937	0.8513	1.82	0.01312	0.032215	0.01731	0.07859	0.04982	3.632	33.79	0.02552	0.03134	1.8005	4.186	0.67395	0.03271	6.946	0.01616
ENSG00000165895.13	ARHGAP42	6.19275	2.0725	3.933	4.427	1.24647	4.968	6.84375	2.89125	1.8655	3.907	1.6815	2.358	2.512	7.032	2.298	1.929	12.42	2.984	0.43815	2.031	2.731	4.048	3.491	2.8825	3.6725	4.683	6.188	6.523	3.014	0.08527
ENSG00000006740.12	ARHGAP44	7.167	1.6985	9.08033	6.913	23.2742	5.7285	9.58025	10.3965	4.66667	16.37	3.705	3.323	0.624	17.6	4.795	1.888	4.385	13.59	2.78	25.72	8.704	3.329	5.002	1.573	5.577	7.37	18.89	13	6.848	0.0827
ENSG00000100852.8	ARHGAP5	17.0225	12.37	23.17	25.59	21.7673	17.525	23.3875	20.7875	25.5467	18.38	10.781	10.5	6.375	19.21	28.12	8.212	29.285	25.83	5.8635	16.66	21.08	16.165	14.8	13.255	10.36	19.2	26.13	23.85	27.28	0.7554
ENSG00000047648.17	ARHGAP6	12.3365	0.75985	11.1077	17.26	1.81412	8.244	16.0575	12.6233	7.71967	13.36	1.953	3.864	0.3323	17.2	2.995	4.755	11.23	19.18	0.7157	4.715	25.495	2.882	3.792	6.7345	2.7675	2.068	24.235	22.31	8.828	0.322
ENSG00000241484.5	ARHGAP8	1.84775	0.4475	0.412267	4.353	0.654712	15.14	2.00825	7.47765	3.36948	4.296	0.121265	19.74	0.8133	9.069	13.76	0.068865	6.6295	0.7723	6.4485	11.1	25.575	3.747	5.427	17.33	7.598	8.09	35.765	0.5987	4.656	0.5462
ENSG00000123329.13	ARHGAP9	11.0025	4.775	6.248	7.133	3.46545	5.7245	4.4265	5.76725	3.79083	8.807	1.8015	3.664	4.111	39.99	5.874	0.68855	6.4915	1.952	1.2555	2.976	6.3105	2.3635	25.19	168.75	4.879	30.28	5.849	4.74	6.133	274.2
ENSG00000141522.7	ARHGDIA	273.25	155.65	313.8	209.9	111.278	249.95	301.8	188.225	206.8	255.5	73.255	147.4	74.31	321.5	189.3	61.245	305.7	226.6	81.825	198.4	217.3	193.6	228.5	254.25	153.4	124.8	223.55	281.6	251.1	219
ENSG00000111348.4	ARHGDIB	177.7	56.07	155.063	119.5	19.4551	160.6	80.7525	47.1475	57.645	118.7	44.29	62.22	22.91	262.3	100.8	19.825	82.47	27.38	12.17	35.79	75.75	70.19	116.6	693.95	39.565	15.73	142.6	102.1	80.85	1402
ENSG00000242173.4	ARHGDIG	2.82975	0.55825	2.12133	1.193	133.707	1.784	0.942575	6.313	3.09147	1.633	4.9045	0.4707	0.2102	1.52	0.7055	0.71485	8.1225	0.4616	59.3	19.24	3.0545	0.5374	8.295	0.4702	22.47	6.165	1.013	0.8474	1.677	0.142
ENSG00000076928.13	ARHGEF1	72.5425	28.405	52.44	64.83	21.2238	68.795	78.115	51.9825	49.37	79.78	17.62	31.26	20.93	133.6	46.45	10.62	77.535	71.38	19.53	54.79	66.585	55.545	88.46	285.25	46.85	24.44	78.8	78.49	63.79	209.2
ENSG00000104728.11	ARHGEF10	27.0375	11.66	37.5033	18.23	12.5118	26	25.4275	20.9125	23.8657	29.77	10.7705	8.414	1.691	49.23	17.85	2.5665	146	24.37	3.8595	11.01	20.37	20.01	9.929	9.6045	15.49	50.31	25.44	40.42	20.77	0.3123
ENSG00000074964.12	ARHGEF10L	21.1975	10.57	91.89	46.06	27.9974	22.65	38.86	29.2125	35.4633	24.19	15.735	31.51	49.43	19.16	30.96	24.38	25.355	13.52	22.71	11.84	27.615	45.955	25.56	13.67	19.67	7.451	30.22	24.5	33.94	1.853
ENSG00000132694.14	ARHGEF11	19.1775	20.255	21.9167	25.5	19.304	18.855	27.25	22.925	19.7417	26.13	9.5865	9.362	7.45	25.08	15.91	8.811	27.285	27.38	7.077	31.66	24.25	16.575	19.11	21.4	17.52	52.3	30.56	30.69	21.24	13.67
ENSG00000196914.4	ARHGEF12	40.8375	35.435	47.67	54.27	33.3346	42.045	51.6075	33.9625	37.4533	40.17	20.385	33.53	25.71	64.66	34.98	25.29	54.78	39.36	15.485	30.19	38.035	55.055	28.13	21.315	26.835	14.25	58.955	53.11	48.38	3.376
ENSG00000198844.6	ARHGEF15	71.2725	6.4855	12.098	10.8	2.02304	64.575	17.8322	8.491	11.8753	19.94	13.315	14.83	1.914	37.39	7.087	5.397	21.82	5.767	2.537	7.032	13.57	10.6295	7.686	12.975	7.008	5.127	26.635	28.42	13.37	0.08219
ENSG00000130762.10	ARHGEF16	2.90875	0.56115	0.689233	12.78	1.43374	8.408	2.39012	18.67	9.10317	2.86	0.56205	22.57	4.413	8.097	26.48	0.6	33.335	1.939	7.963	29.91	20.365	9.7065	36.08	1.49	23.54	7.735	26.025	0.5506	14.97	0.04709
ENSG00000110237.3	ARHGEF17	56.9175	11.43	158.833	60.21	34.7828	50.91	81.375	55.6825	58.97	75.96	27.37	29.04	4.138	67.48	19.49	9.1535	99.14	55.72	6.37	30.87	57.635	15.605	16.55	25.575	19.23	18.52	90.06	101.3	41.74	0.6855
ENSG00000104880.13	ARHGEF18	12.7275	21.5	17.1133	32.2	13.4209	13.855	23.84	33.04	21.535	18.12	4.285	17.6	7.789	28.67	15.88	3.6995	18.92	19.92	12.63	27.28	25.125	19.77	49.05	63.255	26.93	18.74	21.51	33.16	20.11	24.29
ENSG00000142632.12	ARHGEF19	6.091	18.91	7.00133	13.57	0.982804	11.025	23.44	4.668	12.3847	18.58	1.9905	3.534	1.304	8.591	21.13	0.76205	9.319	15.52	6.378	3.697	15.65	43.575	6.196	8.421	9.968	4.872	30.305	15.43	23.04	2.031
ENSG00000116584.13	ARHGEF2	41.2925	7.018	57.78	28.41	34.1262	37.18	43.8325	27.595	27.15	43.37	12.84	10.83	3.306	83.75	19.93	6.0195	64.465	27.86	4.3635	12.2	24.405	12.75	32.66	57.44	22.71	39.63	51.175	47.85	28.68	53.84
ENSG00000240771.2	ARHGEF25	36.5975	9.5555	141.133	83.18	63.5762	39.615	104.455	131.375	106.823	111.8	11.897	8.846	2.162	28	15.52	4.3285	85.82	90.01	4.1405	38.62	84.575	12.845	17.54	25.2	15.53	17.17	21.07	178.1	65.55	0.3455
ENSG00000114790.8	ARHGEF26	8.7965	2.259	25.0367	17.12	9.08835	11.01	17.9225	35.405	37.4673	17.58	2.66225	3.454	14.79	33.27	7.047	0.50875	68.125	11.18	4.3275	6.057	13.28	17.485	9.94	1.705	8.842	9.849	10.81	13.7	19.5	0.07886
ENSG00000214944.5	ARHGEF28	6.41325	26.075	9.70233	6.806	1.43505	8.0075	6.545	2.21375	5.88817	17.17	0.67375	13.78	2.951	5.393	23.81	0.51895	28.845	30.41	10.34	6.523	6.027	15.29	2.655	2.905	21.71	2.517	18.98	7.046	8.674	0.08247
ENSG00000163947.7	ARHGEF3	14.645	26.8	6.373	15.69	10.5497	13.98	12.225	10.151	8.76417	17.73	3.2905	12.43	0.9401	18.88	17.25	3.2465	9.597	20.04	8.9035	23.69	11.645	10.2105	7.824	12.45	6.0985	13.08	11.57	29.53	12.42	7.855
ENSG00000183111.7	ARHGEF37	6.56425	2.813	14.8633	18.1	20.402	14.59	9.88125	26.7225	18.3617	20.4	9.1755	9.798	1.595	7.941	37.3	12.945	100.02	8.351	7.779	12.21	37.94	50.595	9.833	2.0445	31.4	8.818	5.4195	18.14	16	0.5205
ENSG00000137135.13	ARHGEF39	3.1575	1.421	11.0257	3.585	0.809304	3.3585	4.0815	5.35525	4.882	3.697	0.938	0.9932	0.569	2.916	1.633	0.48815	3.265	1.554	1.057	1.327	3.626	2.1105	3.72	3.0535	4.83	7.484	2.112	5.095	3.079	0.7955
ENSG00000136002.12	ARHGEF4	3.30575	0.60365	1.83467	5.013	42.5192	3.012	6.63025	5.87675	16.7003	10.38	0.6283	0.3666	0.2073	3.128	2.465	1.4735	9.905	10.16	8.1615	30.18	8.578	44.55	0.5763	0.2598	1.199	10.29	12.395	4.683	28.61	0.1439
ENSG00000165801.5	ARHGEF40	47.7875	99.635	39.0533	38.52	16.2289	49.2	82.305	29.4575	19.369	50.19	12.31	15.85	26.36	41.05	30.46	10.35	108.1	59.66	22.715	23.96	35.97	15.18	16.23	74.37	16.75	15.43	47.36	61.72	36.13	27.85
ENSG00000050327.10	ARHGEF5	2.0495	0.99745	1.38163	3.266	0.379315	4.9405	2.73375	4.95075	5.82583	2.422	0.53715	5.776	2.578	5.005	7.496	0.10305	2.3375	3.19	2.89	5.049	8.957	21.085	5.575	1.837	4.3205	1.246	16.285	2.294	9.004	0.3947
ENSG00000129675.11	ARHGEF6	30.95	16.85	23.86	16.37	13.1983	29.635	17.0725	13.6167	9.845	10.35	14.455	4.872	2.159	27.26	6.664	19.055	30.62	20.66	1.723	8.961	10.765	7.375	15.97	37.14	6.7735	4.234	9.3535	23.27	11.62	19.21
ENSG00000102606.13	ARHGEF7	34.6875	14.6	39.6233	21.79	25.1088	34.87	29.795	18.985	18.355	25.13	10.14	12.25	9.116	27.33	17.31	15.21	39.43	27.27	7.285	24.95	29.81	30.41	20.01	32.39	14.635	21.44	30.47	31.35	22.9	5.477
ENSG00000131089.9	ARHGEF9	7.00375	9.7765	37.89	20.76	43.2258	8.836	13.1625	14.8125	10.5767	14.38	13.152	6.465	2.418	9.544	6.918	1.9645	15.575	18.61	2.695	25.7	11.705	11.15	11.27	8.802	7.332	4.3	13.175	16.42	9.657	1.59
ENSG00000117713.13	ARID1A	27.32	24.485	32.2567	43.12	16.2666	30.125	40.1575	28.2675	28.6117	42.28	11.79	12.34	11.67	35.55	29.97	15.83	44.125	42.58	12.19	27.92	29.635	32.545	29.67	45.755	25.655	38.99	48.96	43.22	34.73	14.32
ENSG00000049618.17	ARID1B	16.1525	10.355	20.3933	25.56	9.79058	17.815	24.9575	14.415	15.1067	22.71	6.4785	7.535	3.746	17.47	15.47	12.355	19.95	30.74	6.6585	15.56	18.03	24.1	14.21	16.095	9.468	9.948	25.98	26.1	20.95	3.431
ENSG00000189079.11	ARID2	7.6475	5.7425	9.458	11.62	3.844	8.9035	11.1145	7.976	8.9555	9.975	3.082	3.601	2.36	9.903	8.14	3.748	10.83	12.43	3.5915	7.232	9.7175	11.84	7.77	7.743	5.895	25.57	11.245	12.55	10.69	2.845
ENSG00000116017.6	ARID3A	5.5415	2.456	2.32533	4.391	2.10937	4.0485	5.999	3.73775	3.48667	6.01	1.2015	4.213	1.216	8.885	2.948	0.99855	3.95	2.281	2.168	6.12	3.8385	4.5045	4.606	11.955	2.355	18.2	3.588	4.576	4.717	18.64
ENSG00000179361.13	ARID3B	4.2825	2.7465	6.1	6.456	3.18231	4.3535	5.205	5.79975	5.64467	5.451	1.471	3.324	2.461	13.2	5.281	2.305	4.2065	2.851	3.5515	11.38	8.5395	4.7855	8.99	15.355	6.3845	49.91	7.9105	5.821	6.305	22.77
ENSG00000032219.14	ARID4A	13.4775	5.762	13.6667	15.73	7.73292	14.18	14.79	10.4005	9.65367	12.91	3.8765	4.354	5.924	13.73	9.059	3.612	16.93	15.62	4.377	9.266	9.4305	12.665	10.68	13.505	6.7245	8.402	13.19	14.99	13.24	5.38
ENSG00000054267.16	ARID4B	20.04	12.705	22.5567	23.94	13.0823	22.215	26.0425	15.8875	15.69	26.45	5.5405	5.944	5.843	21.64	20.45	7.1275	28.29	28.23	8.5205	21.77	20.53	16.3	16.96	23.275	12.855	33.16	29.57	31.67	21.68	6.658
ENSG00000196843.11	ARID5A	63.4275	7.3075	133.943	38.32	8.82642	91.715	37.9575	34.2625	39.3117	66.15	21.025	11.95	18.81	77.59	24.76	15.855	50.5	23.38	4.61	19.91	55.985	24.07	39.82	66.445	15.98	17.9	34.94	78.63	39.47	144
ENSG00000150347.10	ARID5B	49.315	7.576	50.9067	39.58	5.11765	46.19	49.21	21.975	20.3133	44.56	9.3065	9.701	2.359	26.75	24.66	51.175	37.4	29.75	2.079	16.61	24.9	26.795	18.6	15.01	10.26	10.39	14.94	59.24	37.88	4.544
ENSG00000166233.8	ARIH1	35.6425	21.555	41.1833	38.91	17.0296	35.81	46.4675	28.7575	30.4817	37.42	14.945	12.15	10.63	37.25	28.99	29.905	42.56	46.73	12.24	23.96	32.23	42.32	23.59	25.775	18.29	67.27	35.105	43.91	37.02	12.98
ENSG00000177479.15	ARIH2	28.8	25.66	30.3967	35.37	19.7827	30.76	35.5	31.815	31.7117	38.74	25.61	16.28	11.73	33.34	25.84	46.09	34.515	33.57	15.965	40.61	37.05	22.915	27.8	35.985	23.6	43.53	40.735	40.77	27.2	11.01
ENSG00000221883.2	ARIH2OS	2.835	3.69	3.21933	3.891	2.86788	3.8675	5.05475	2.79575	2.65333	5.002	1.10725	2.218	1.184	2.76	2.602	0.77165	6.4385	6.005	1.611	6.289	4.1045	3.274	3.191	4.414	2.3755	11.45	4.336	4.858	3.111	2.16
ENSG00000120805.9	ARL1	30.5025	43.195	51.0767	39.99	23.1319	32.685	57.41	29.975	32.79	38.2	20.925	21.36	16.12	31.33	41.2	18.13	36.98	49.89	18.42	70.62	38.75	24.825	23.73	19.61	23.97	25.82	42.04	44.7	38.57	2.093
ENSG00000175414.6	ARL10	3.566	1.509	6.12033	4.921	4.56569	3.394	8.31775	4.70575	5.157	5.095	2.325	1.887	0.642	3.096	2.369	2.31	10.9	11	0.9068	6.453	5.626	4.774	2.919	3.35	1.619	1.769	2.817	8.782	7.072	0.4548
ENSG00000152213.3	ARL11	0.94245	0.8578	0.5362	0.656	0.187435	0.7347	0.71205	0.597325	0.78135	0.5828	0.1526	0.1798	0.1296	2.929	0.7337	0.04806	0.52435	0.1925	0.098525	0.7692	0.4665	0.3268	2.072	8.963	0.27695	0.5273	0.5549	0.3431	1.28	15.99
ENSG00000174225.10	ARL13A	0.10608	0.083425	0.1459	0.2289	0.0523388	0.1399	0.30945	0.1344	0.124833	0.2075	0.032615	0.04984	0.0258	0.1577	0.1962	0.03058	0.24545	0.3021	0.05348	0.1702	0.17475	0.2983	0.1856	0.19605	0.11975	16.08	0.21875	0.2291	0.2274	0.01982
ENSG00000169379.11	ARL13B	7.69175	2.8925	8.775	5.181	3.26542	7.4295	7.64275	4.4825	5.31667	9.347	1.985	3.004	1.796	9.974	3.964	0.80955	13.675	7.505	1.61	7.701	5.577	4.394	3.265	3.84	2.4485	7.421	10.155	11.55	6.247	0.4286
ENSG00000179674.2	ARL14	0	0.04403	0	15.31	0	0	0.0626875	9.6159	0.312967	0.08256	0	0.098	0.159	0	0.05457	0	0	0	4.6775	0	0.08588	0.07601	14.42	0.21205	25.375	0	0	0	0.2752	0
ENSG00000152219.4	ARL14EP	9.30625	11.23	10.3633	11.12	7.76296	9.42	11.2825	8.86975	8.87367	12.05	5.5095	4.625	4.158	7.961	7.549	6.838	11.005	14.34	4.0575	11.64	11.04	5.8615	7.827	12.36	6.9215	14.22	12.56	13.71	8.696	1.617
ENSG00000185305.6	ARL15	14.995	12.305	8.67067	12.13	6.93219	17.13	14.0175	7.938	7.8505	12.26	6.04	8.995	3.274	11.04	10.6	1.7025	12.315	8.67	2.516	13.49	12.97	14.575	8.82	10.38	6.0135	12.29	13.935	18.28	13.1	2.946
ENSG00000214087.4	ARL16	37.195	30.12	42.4533	46.01	33.1958	43.72	57.17	40.0325	36.41	50.26	13.41	41.17	27.87	41.4	36.3	12.115	48.46	46.48	21.34	40.8	54.805	38.205	41.11	55.265	33.455	44.21	56.875	49.57	46.69	13.15
ENSG00000213465.3	ARL2	197.125	130	258.167	185.2	174.073	183.4	219.7	163.225	169.143	195.5	112.51	132.7	13.44	172	95.45	136.25	347.4	176.5	46.475	120.8	143.75	143.45	95.55	105.4	76.53	261.2	173.75	258	172.9	21.73
ENSG00000102931.3	ARL2BP	62.32	50.425	69.3833	48.69	45.8692	57.02	60.5925	48.2475	56.8517	71.15	28	35.46	15.54	65.33	33.57	19.615	69.425	64.06	16.585	53.36	48.255	48.34	36.84	59.76	26.28	87.06	52.56	76.03	56.69	13.55
ENSG00000138175.8	ARL3	13.435	13.265	24	20.9	35.1458	15.52	31.43	16.165	17.4127	34.57	11.28	14.96	3.17	18.28	10.06	4.2585	37.05	38.79	4.4155	44.77	17.595	12.695	8.228	8.5585	10.63	27.56	26.285	28.9	17.7	3.398
ENSG00000122644.8	ARL4A	17.7025	3.744	7.65733	14.16	6.37038	25.015	19.1375	16.73	20.3	16.24	3.6815	2.808	3.146	13.51	12.52	2.063	17.325	5.002	1.827	6.097	13.77	43.56	24.4	13.46	11.46	123.1	14.385	16.65	36.79	5.805
ENSG00000188042.5	ARL4C	16.7925	5.1535	10.9067	35.35	21.6783	25.005	15.7625	9.278	14.8428	11.96	2.606	7.581	3.805	31.41	36.02	0.9271	14.71	2.931	3.3235	11.52	19.505	38.465	17.11	66.63	6.954	1.792	6.6785	4.285	36.26	30.65
ENSG00000175906.4	ARL4D	21.0025	5.2265	16.88	51.68	9.05596	12.225	32.0225	32.9	56.625	45.57	7.767	31.24	32.98	24.06	14.41	1.2875	45.855	19.17	1.458	24.98	17.47	59.605	4.113	27.23	4.0475	77.71	70.07	33	68.99	0.6738
ENSG00000162980.12	ARL5A	14.1225	13.5	21.11	13.83	9.67081	12.8	13.315	10.948	14.0833	11.42	11.3875	7.94	5.525	16.14	10.99	12.255	14.61	11.6	4.3245	10.62	11.63	23.615	10.93	9.5205	8.359	5.725	16.28	13.6	15.2	2.094
ENSG00000165997.4	ARL5B	14.345	4.9065	9.116	11.83	4.70519	10.81	9.0805	7.0855	8.19067	9.843	3.9575	3.776	8.963	15.37	9.039	2.9235	10.88	15.16	5.942	13.02	7.906	10.46	9.545	5.958	6.312	9.043	10.255	11.1	11.32	2.786
ENSG00000113966.5	ARL6	2.726	2.541	4.12533	3.79	5.76465	2.991	5.342	2.84675	2.883	3.16	1.1385	2.791	0.8114	4.786	2.639	0.68945	5.105	4.455	1.333	8.47	4.087	2.226	1.501	1.772	1.9	13.98	5.6605	5.237	3.495	0.1506
ENSG00000170540.10	ARL6IP1	125.5	156.45	89.7167	99.95	247.25	122.35	115.25	73.075	69.7567	93.25	18.525	59.68	88.52	94.63	70.87	13.275	112.55	119.7	32.045	71.37	69.545	79.09	84.02	75.765	60.475	162.2	108.85	86.8	89.41	46.37
ENSG00000182196.9	ARL6IP4	257.925	273	408.633	275.8	228.835	277.15	346.5	291.775	284.067	340.2	145.7	221.8	192.4	281.7	233.5	174.7	370.55	389.1	155.2	371.6	393.85	226.2	235.9	387.65	236.55	283.3	346.35	361.8	295.3	137.5
ENSG00000144746.6	ARL6IP5	151.4	149.3	256.2	144.1	93.4815	135.65	139.875	104.605	102.723	142.2	99.76	44.33	22.67	145.5	142.8	107	140.65	88.49	29.925	84.28	102.95	60.185	80.06	103.7	64.465	39.69	99.705	121.7	119.1	84.01
ENSG00000177917.6	ARL6IP6	13.3475	8.971	10.88	11.12	6.65788	14.105	14.1025	8.82125	9.439	11.77	2.9625	4.053	2.56	13.12	9.741	3.3415	17.085	16.29	3.161	9.907	10.29	16.795	9.187	14.45	6.428	17.71	12.185	15.73	16.38	6.309
ENSG00000143862.3	ARL8A	66.435	55.82	78.2367	56.01	89.4292	66.975	87.3525	48.7625	57.4483	70.7	30.11	39.74	29.26	92.39	45.93	32.965	116.7	72.78	17.005	59.42	57	58.45	38.66	70.255	38.83	43.43	71.22	79.9	64.82	98.57
ENSG00000134108.8	ARL8B	64.36	60.29	85.1133	80.38	71.0262	65.65	89.48	54.6325	76.2367	66.83	32.07	31.52	22.61	81.16	61.51	69.875	72.675	66.94	20.52	50.6	59.23	109.75	43.97	53.185	35.245	47.9	77.785	83.58	101.6	28.43
ENSG00000196503.2	ARL9	0.289575	0.88015	0.600267	0.8419	1.54632	0.4536	1.7105	0.942575	0.559417	1.141	0.090805	0.1721	0.06311	0.317	0.7151	0.1299	0.9377	2.411	0.09576	0.8498	1.555	1.857	0.409	0.25445	0.2856	20.68	0.6609	2.25	2.441	0.05488
ENSG00000104442.5	ARMC1	19.1475	16.22	25.6967	30	21.5169	18.83	25.92	22.42	22.9	22.11	9.844	10.27	9.352	15.81	15.72	13.225	19.715	24.14	6.884	17.04	19.47	14.045	13.69	14.13	13.105	12.67	17.16	28.33	20.93	2.452
ENSG00000170632.9	ARMC10	21.47	19.13	30.0767	29.27	16.8427	21.845	35.9825	18.7575	20.4683	26.84	7.355	12.92	9.388	20.04	16.22	7.267	29.155	33.79	11.23	13.76	22.88	25.97	12.3	15.48	15.835	20.09	25.41	30.04	24.03	4.221
ENSG00000157343.4	ARMC12	2.25275	2.07	2.14733	1.632	2.17673	2.367	3.522	1.8575	1.85667	5.112	0.40625	1.353	2.181	2.112	1.033	0.835	2.707	5.718	0.87705	13.54	5.8615	1.6645	2.515	4.4695	1.3535	121.3	4.3825	3.976	2.843	2.551
ENSG00000118690.8	ARMC2	3.69275	2.553	5.13167	2.334	2.63073	3.248	4.5725	1.84	2.07843	5.604	1.7145	1.674	0.3568	4.455	1.497	0.624	4.6995	3.647	0.70835	8.955	2.228	1.5855	1.448	2.958	1.152	26.81	4.4405	4.269	2.492	1.153
ENSG00000165309.9	ARMC3	0	0	0.0264527	0.01811	0.500844	0.012675	0.0934825	0.0326675	0.02048	1.32	0.01138	0.1635	0	0.543	0.04222	0	0.04143	0	0.10545	1.075	0.022295	0	0.01355	0.01484	0.013065	31.58	0.044455	0.02648	0.009111	0.0196
ENSG00000169126.11	ARMC4	0.1793	0.6876	0.353067	0.8547	0.240427	0.1697	1.7635	0.76715	0.31747	1.025	0.030335	0.07814	0.02893	0.6698	0.01745	0.0099435	0.2272	1.208	0.03078	4.938	1.928	0.07823	0.07411	0.056955	0.067535	27.84	0.1682	0.6518	0.4219	0
ENSG00000140691.12	ARMC5	9.1685	9.8195	10.247	11.36	9.52577	9.1305	15.3475	9.598	10.4922	15.66	3.7785	7.723	12.35	10.5	9.185	9.647	10.995	17.25	3.724	17.89	15.245	12.08	11.32	15.33	8.471	15.84	21.265	18.32	12.83	2.906
ENSG00000105676.9	ARMC6	12.87	15.695	12.5733	18.12	14.5773	15.285	19.8725	12.46	14.9867	18.51	7.302	10.19	32.54	17.58	14.51	10.37	16.39	16.98	4.641	23.72	20.95	13.825	12.83	22.055	10.685	38.47	29.835	20.66	17.02	7.89
ENSG00000125449.2	ARMC7	8.19075	6.7965	9.10567	10.49	8.22388	9.51	12.175	10.9825	9.09233	9.08	4.3065	20.57	6.266	16.77	10.17	2.654	11.93	7.29	3.0715	9.813	15.165	13.4	13.13	17.645	9.7525	12.27	14.59	11.32	12.3	12.33
ENSG00000114098.13	ARMC8	16.595	10.96	21.06	19.35	15.2595	16.04	17.8725	15.52	19.0817	18.15	6.4665	6.918	4.635	16.99	11.24	18.065	18.16	16.69	4.6815	14.37	15.39	13.5	13.09	15.61	9.8195	13.36	16.19	18.94	15.26	6.263
ENSG00000135931.13	ARMC9	1.8735	11.495	8.06367	7.52	3.40069	2.9665	4.7195	8.51925	14.5903	9.106	0.6854	2.283	0.3123	5.919	2.605	0.31875	4.1475	14.08	1.504	11.19	5.023	1.6025	1.804	1.0115	2.468	11.39	6.128	17.83	2.581	0.05177
ENSG00000126947.7	ARMCX1	42.72	40.735	57.9133	41.61	25.8304	42.05	66.6825	40.5	31.005	52.19	22.925	14.82	2.084	34.28	22.5	17.615	66.895	78.25	9.495	53.73	38.45	18.655	12.35	22.71	14.845	12.25	38.57	67.59	40.76	0.6569
ENSG00000184867.9	ARMCX2	17.705	40.935	41.0067	36.41	23.1669	22.73	54.4225	24.0675	21.058	44.68	13.932	18.1	1.429	24.51	19.29	2.8525	35.075	68.07	9.247	110.9	41.41	7.4175	11.06	26.14	11.645	9.247	79.93	54.19	29.84	0.694
ENSG00000102401.15	ARMCX3	45.56	68.785	57.5533	50.01	39.4419	45.71	78.0225	40.6975	36.23	54.24	27.015	26.91	14.34	51.98	47.4	17.955	58.205	70.6	36.065	80.47	48.16	16.135	27.32	52.83	32.185	21.1	60.24	67.46	37.18	7.788
ENSG00000196440.7	ARMCX4	5.05825	8.141	7.15433	9.08	4.84188	6.2385	10.7575	7.42025	6.56067	11.79	1.704	2.914	1.04	5.984	4.438	1.179	11.545	24.89	2.189	15.38	11.61	3.9	4.557	4.928	3.625	2.842	13.175	13.09	6.998	0.26
ENSG00000125962.10	ARMCX5	5.30525	5.919	6.28233	9.213	2.68496	7.0925	9.2805	4.658	4.73767	7.277	1.928	3.693	3.016	6.166	7.962	1.7395	7.4045	10.5	5.0055	8.458	9.204	7.158	5.683	5.626	5.2795	3.771	11.265	8.352	7.451	0.7058
ENSG00000198960.6	ARMCX6	8.72975	11.435	11.4867	11.04	4.52742	10.565	13.44	7.8275	7.39617	10.51	3.9505	5.834	2.206	10.8	9.921	1.728	11.885	11.8	6.7965	13.21	10.415	7.574	7.658	16.315	6.5355	4.967	13.995	12.63	10.24	3.691
ENSG00000143437.16	ARNT	40.85	29.21	45.8833	43.13	13.183	42.215	68.2	29.3625	30.3117	45.54	14.515	13.78	16.63	45.7	24.67	20.395	53.4	64.04	12.81	23.65	30.83	37.83	24.46	28.155	19.925	33.94	35.16	62.57	45.9	15.64
ENSG00000172379.14	ARNT2	2.46175	2.341	9.151	6.641	81.2519	2.01	8.982	6.204	4.859	6.006	2.007	12.8	0.2164	5.187	1.684	4.8865	11.165	15.08	1.8995	16.57	6.889	1.534	3.465	3.883	2.6025	20.61	12.335	6.962	3.264	0.06312
ENSG00000133794.13	ARNTL	20.4025	14.61	20.12	13.89	11.6367	20.49	19.6675	15.3525	19.04	18.89	6.134	6.857	12.85	26.52	15.68	16.68	23.495	35.71	6.5775	19.76	13.945	25.37	17.55	20.48	11.735	16.09	33.04	19.05	18.58	15.55
ENSG00000029153.10	ARNTL2	2.4055	0.4398	2.83567	2.285	1.43303	1.6085	1.01208	1.6625	8.95767	0.8698	0.29155	0.3022	1.08	2.276	6.005	0.1082	0.92965	0.2094	0.53435	0.9131	0.9653	7.0305	1.639	0.49545	3.309	2.08	0.5483	1.002	12.65	0.1177
ENSG00000241685.4	ARPC1A	88.3775	86.965	115.967	94.74	72.4846	86.96	109.125	89.1125	103.923	105.8	51.57	50.64	42.82	101.6	80.35	26.905	126.3	107.7	34.94	93.71	86.9	95.355	91.07	78.555	89.035	77.78	106.9	102.4	107.7	29.47
ENSG00000130429.8	ARPC1B	81.8675	41.755	89.6533	56.16	8.46569	65.875	63.9325	55.625	41.2667	65.56	19.39	32.5	20.85	144.1	43.37	5.4355	109.15	20.88	14.53	40.09	51.71	27.645	99.97	240.2	32.12	19.54	79.975	55.75	47.4	244
ENSG00000163466.11	ARPC2	153.575	71.2	204.167	188.4	57.6865	127.4	130.825	126.025	178.4	113.2	49.015	56.09	30.13	218.9	92.87	83.775	146.55	111.8	30.13	77.57	105.05	187.2	140.8	229.85	110.25	136.8	100.5	125.4	191.3	300.8
ENSG00000111229.11	ARPC3	182.725	164.3	206.2	181.6	101.228	170.45	180.375	153.925	191.083	169.6	55.225	124.2	71.79	262.4	183.6	44.285	166.05	125.2	66.275	177.9	157.9	143.55	183.2	372.45	139.7	111.8	165.5	156.5	214.9	341.6
ENSG00000241553.8	ARPC4	105.285	89.785	141.967	104	62.6265	103.1	111.35	95.7175	107.825	105.6	33.98	73.35	36.17	126.6	79.01	41.985	118.35	95.14	29.44	70.61	104.9	107.55	99.78	176.75	69.005	65.6	109.25	124.7	109.8	250.1
ENSG00000162704.11	ARPC5	103.925	58.045	125.5	69.85	40.4492	92.31	94.0025	81.0275	85.93	114.5	23.735	38.79	31.68	165	64.97	7.6845	137.3	61.61	23.99	56.32	74.815	73.95	90.65	156.2	51.585	59.62	92.995	141.5	104.3	223.2
ENSG00000136950.9	ARPC5L	24.1925	29.46	21.1433	20.91	30.0373	23.085	21.295	24.08	30.6383	24.78	15.12	17.49	15.46	40.14	22.65	19.145	25.255	14.24	7.9755	35.96	23.305	44.77	24.19	47.97	24.04	82.22	27.485	20.42	36.24	13.34
ENSG00000128989.6	ARPP19	49.2025	38.09	61.84	51.18	102.83	46.47	42.97	43.2125	48.4617	47.54	21.025	27.8	12.31	54.49	32.74	49.275	56.925	45.85	13.14	47.37	35.4	36.465	30.07	33.15	25.405	45.04	52.74	56.5	40.7	13.84
ENSG00000172995.12	ARPP21	0.0441975	0.018515	0.568333	0	57.2113	0.03709	0.004156	0.194625	0.0965667	0	0.03279	0.06859	0.2182	0.04387	0.1483	23.29	0.09728	0.02896	0.016155	3.067	0.062335	0.05895	0.09119	0.039735	0.02984	0.1082	0.045875	0.01858	0.0265	0.03319
ENSG00000137486.12	ARRB1	31.21	6.6065	8.32033	21.64	27.3605	29.7	14.175	29.2	33.9317	17.63	6.622	8.211	3.368	49.28	12.86	2.9515	17.175	14.52	9.747	3.424	22.365	14.14	21.68	40.07	29.8	3.841	12.535	13.96	15	18.65
ENSG00000141480.13	ARRB2	51.4775	39.585	32.4367	28.25	47.29	32.335	26.11	30.5575	22.69	35.78	11.3525	16.63	16.16	138.1	21.56	6.572	51.335	26.24	8.592	33.15	25.22	17.22	52	215.5	31.055	11.8	23.885	33.54	25.07	749.3
ENSG00000197070.9	ARRDC1	24.3925	23.97	19.49	44.07	17.4508	34.955	27.1425	30.4725	30.5417	30.45	12.16	27.04	20.19	59.74	57.92	8.0035	28.19	21.06	20.02	59.62	73.435	39.865	56.62	74.03	48.92	39.88	59.49	24.95	52.58	46.11
ENSG00000105643.5	ARRDC2	64.1075	9.2275	81.9833	43.02	19.6603	68.875	61.7325	34.9525	35.1333	39	15.18	23.29	9.317	107.4	53.95	106.75	90.015	17.38	8.236	23.19	48.71	32.975	45.31	78.805	27.78	8.704	76.18	41.47	47.26	35.83
ENSG00000113369.4	ARRDC3	50.5275	78.645	36.4467	37.32	14.4729	73.865	61.585	25.445	30.94	42.68	11.006	22.21	25.81	72.36	92.14	20.585	80.635	143.1	11.57	34.07	39.85	61.67	20.76	26.605	19.605	22.31	119.8	42.99	74.89	22.93
ENSG00000140450.7	ARRDC4	16.6175	17.605	14.7967	22.76	16.8056	16.365	31.9475	59.76	35.64	29.55	8.3545	25.67	8.102	30.21	13.33	10.02	51.195	13.48	15.4	17.02	22.63	40.505	38.29	15.115	30.435	21.43	35.215	27.85	23.24	4.303
ENSG00000205784.2	ARRDC5	0.28245	0.1518	0.17227	0.3891	0.137769	0.19235	0.35062	0.216275	0.1745	0.3906	0.04627	0.08858	0.1239	1.098	0.2696	0.02567	0.5537	0.09296	0.04434	0.1385	0.4264	0.1408	0.9915	4.1855	0.1812	41.59	0.19525	0.2153	0.3635	2.255
ENSG00000100299.13	ARSA	41.5175	33.87	47.9767	43.34	22.9346	49.745	47.78	38.34	34.5333	49.15	19.395	27.87	25.18	56.51	57.78	7.0755	46.64	22.35	26.805	65.81	57.025	26.635	53.32	80.235	34.4	112.8	70.295	51.04	47.34	46.05
ENSG00000006756.11	ARSD	10.2635	7.4265	9.169	21.76	2.84369	17.445	13.3775	9.869	9.742	18.8	2.5325	16.9	13.72	13.93	21.57	0.6487	12.625	26.22	17.475	6.431	20.86	9.3625	14.81	9.1455	27.525	6.737	22.35	15.36	13.27	4.39
ENSG00000157399.10	ARSE	0.2177	0.1165	0.9083	0.7012	1.12882	0.7595	2.133	6.201	0.834933	1.841	0.28025	10.99	23.37	0.8856	0.4813	0.01979	6.1065	6.392	30.67	0.6437	0.69235	0.2964	8.119	0.02795	2.1975	0.4773	0.1982	1.318	2.058	0.01291
ENSG00000129744.2	ART1	0	0.06413	0	0	0.0549331	0	0.075135	0.0036625	0	0.03494	0.027075	0.0938	0	0.1665	0.05632	19.455	0.046545	0	0	0	0.053525	0	0	0	0	0.1197	0.1194	0.04469	0	0
ENSG00000156219.12	ART3	0.487425	0.12115	2.00513	0.4956	5.09757	0.55355	2.93025	2.4055	2.1085	1.127	30.86	0.1059	0.06639	0.2696	0.6973	87.29	27.195	0.3098	1.42	2.459	1.2305	0.66805	0.6408	2.0115	0.2596	84.4	0.3114	0.4124	1.13	0.03646
ENSG00000167311.9	ART5	0.430225	0.19405	0.2457	0.7356	0.123497	1.1135	7.56125	0.253575	0.265567	1.758	0.6988	0.6724	0.07077	0.7906	0.6756	5.089	0.33785	9.603	0.1706	1.058	1.3205	0.4657	0.2538	0.07361	0.39215	52.35	4.47	4.378	3.19	0
ENSG00000173409.9	ARV1	12.3825	18.945	15.82	20.27	20.0569	13.29	14.28	18.905	17.2767	16.67	11.0765	11.38	8.771	15.79	17.72	8.491	15.55	14.3	8.573	28.85	17.01	16.965	15.22	15.605	15.78	35.55	23.55	15.3	16.05	2.252
ENSG00000099889.9	ARVCF	9.44	8.3335	44.24	9.824	37.1436	14.98	17.615	14.0188	12.783	18.42	9.3745	13.58	10.69	17.02	16.99	7.8475	57.17	15.32	6.237	36.56	21.865	13.435	5.925	40.82	11.39	19.78	58.155	18.21	9.946	1.224
ENSG00000004848.6	ARX	0.0042005	0.02219	0.00680667	0.04026	5.59442	0.04751	0.0757575	0.0991	0.00433	0.1313	0	0.03153	0	0.1609	0.1945	6.533	0	154.9	0.5995	0.5758	0.40895	0.03551	0.4508	0.072095	0.95955	8.639	0.24225	0.02675	0.03384	0
ENSG00000214435.3	AS3MT	5.58375	438.5	8.87033	5.756	10.5134	7.242	16.015	7.769	9.989	13.64	18.645	10.12	25.58	6.955	7.294	5.837	9.946	17.29	6.7575	12.55	13.76	6.994	4.221	29.105	4.8405	15.51	16.49	15.88	10.04	0.9107
ENSG00000104763.13	ASAH1	164.3	73.045	129.567	176	65.4896	125.8	113.78	72.52	77.315	83.86	215.95	97.76	24.85	215.6	98	46.415	113.6	68.64	28.03	113.9	99.98	96.715	73.51	126.35	50.91	26.85	344.1	96.88	107.6	166.5
ENSG00000153317.10	ASAP1	37.1075	21	23.25	22.14	10.4214	30.54	27.0775	13.2253	19.3383	29.1	12.765	7.651	3.852	43.02	9.39	6.5775	31.765	25.76	3.722	13.44	17.93	19.725	13.34	37.015	7.7405	32.98	26.625	31.7	21.64	26.26
ENSG00000151693.5	ASAP2	17.335	2.6435	26.49	11.83	7.38058	12.995	17.6775	16.0975	10.0607	12.13	5.018	9.658	0.7421	13.13	7.862	1.7675	21.245	11.1	2.8755	16.57	6.799	14.345	10.15	0.8547	10.17	64.27	23.315	20	15.72	0.2066
ENSG00000088280.14	ASAP3	30.8825	43.46	19.1267	35.88	9.14385	32.355	48.695	20.725	28.0283	42.97	15.355	17.11	8.584	25.52	47.71	24.15	59.95	98.52	10.965	24.53	43.36	62.96	11.11	6.132	24.995	32.02	48.95	40.8	47.92	0.306
ENSG00000065802.7	ASB1	11.1175	7.808	21.97	17.27	19.3342	11.075	18.8675	16.845	16.6063	21.21	12.65	7.385	4.366	14.76	9.829	14.86	21.245	21.08	4.678	18.25	17.915	9.638	13.99	15.14	10.62	18.47	14.62	27.44	13.88	5.319
ENSG00000146926.6	ASB10	0.0370075	0	0.197613	0	0.00275308	0.016825	0.022735	0.01484	0.0471617	0.07952	9.342	0.04965	0	0	0.06295	26.435	0.0548	0	0	0.01391	0.042525	0.008615	0	0	0.0275	0.294	0.026845	0.05829	0.01101	0
ENSG00000165192.9	ASB11	0.0513575	0.016455	0.0358933	0	0.0157604	0.039955	0.0520125	0.0321125	0.0221483	0.03495	14.395	0.0378	0.01814	0.08929	0.1503	25.735	0.04351	0.01781	0.03754	0.01982	0.027575	0.30395	0.02033	0.0564	3.6195	0.0654	0.05819	0.03208	0.02992	0.008872
ENSG00000198881.8	ASB12	0	0	0.0486667	0.1672	0	0	0	0	0	0.1896	0.45255	0	0	0	0	15.76	0	0	0	0	0.101055	0	0	0	0	0.3065	0	0	0	0
ENSG00000196372.8	ASB13	19.355	35.735	26.35	33.88	18.2882	31.21	26.4575	22.2475	21.1733	33.68	7.897	28.91	35.62	17.45	17.4	10.835	26.065	29.89	10.085	21.6	23.785	21.945	38.49	24.165	13.235	10.09	17.46	24.16	20.78	2.793
ENSG00000146809.8	ASB15	0	0	0.0113133	0.02205	0.00253885	0	0	0.00410975	0	0	7.3075	0.3554	0	0	0.04382	10.495	0	0	0	0.03335	0.012605	0.015675	0.01671	0	0.01505	3.122	0	0	0	0
ENSG00000161664.2	ASB16	1.455	1.479	3.782	4.272	2.30667	1.9225	3.164	3.10625	3.30983	4.839	3.4145	1.811	0.768	2.228	2.739	29.11	3.1645	4.347	2.436	5.58	4.6135	2.0745	3.315	4.151	2.4185	3.127	4.231	5.381	2.523	1.432
ENSG00000154007.6	ASB17	0	0	0	0	0	0	0.0118	0	0	0	0	0.05869	0	0	0	0	0	0	0	0	0	0	0	0	0	78.22	0	0	0	0
ENSG00000100628.7	ASB2	1.67125	0.3361	29.8533	29	1.15617	1.3655	15.675	59.32	37.9473	39.85	37.83	0.4018	0.2567	3.408	2.386	244.25	1.4025	1.488	0.17795	0.3466	19.805	1.5545	11.4	6.3835	3.8475	2.338	1.208	44.09	8.958	0.7276
ENSG00000005981.8	ASB4	0.12368	41.98	0.03106	0.1886	1.14828	0.20025	0.112687	0.0731675	0.0502683	0.3008	0.5056	0.1068	0.2142	0.313	0.1448	7.1485	0.38795	0.3816	0.16855	12.35	0.1296	0.17215	0.07957	0.019465	0.08015	0.4587	0.13245	0.0932	0.1046	0
ENSG00000164122.4	ASB5	0.0502175	0.01682	0.100183	17.36	0.505762	0.036145	0.60655	6.3735	9.5387	0.1102	0.7555	0.1564	0.009222	0.1089	1.619	91.52	0.05433	0.05812	0.020265	0.452	4.8605	0.06481	0.1382	0.026385	0.100575	3.79	0.03079	0.1168	0.2493	0.01859
ENSG00000148331.7	ASB6	18.135	24.98	23.3233	22.26	20.1892	21.165	27.4975	17.4675	22.0717	29.26	7.1655	15.97	7.242	21.81	21.85	6.849	26.47	20.75	10.88	21.97	24.045	32.835	19.52	32.415	19.005	30.9	24.785	26.69	24.84	11.77
ENSG00000183475.8	ASB7	6.5565	5.045	7.317	10.01	4.62792	6.656	9.04375	8.379	6.94467	9.922	2.1065	4.087	3.573	7.414	6.534	2.6245	8.418	8.975	2.1795	6.789	8.5685	6.6895	6.492	7.692	4.108	10.81	8.4325	10.94	7.779	3.971
ENSG00000177981.6	ASB8	15.845	22.61	20.0733	22.29	16.3177	16.625	19.385	18.8	19.9433	19.81	16.62	10.62	9.218	14.69	15.34	85.265	20.54	18.66	7.269	19.92	17.425	16.24	16.38	19.96	12.825	18.09	16.86	22.55	16.23	15.5
ENSG00000102048.11	ASB9	2.1725	0.91215	0.919367	1.038	0.185091	1.868	1.09835	0.9144	0.948167	1.86	0.56925	4.533	3.184	3.189	3.268	0.1774	1.4235	0.5987	2.4615	0.6838	1.1025	0.875	1.034	11.65	2.314	41.29	1.657	2.066	1.151	0.09947
ENSG00000138303.13	ASCC1	13.9475	16.715	18.42	15.98	11.8025	14.29	18.34	10.5025	13.2067	15.45	10.0735	6.052	5.921	14.03	9.553	10.94	23.78	19.3	7.196	11.66	10.925	11.765	10.96	15.645	8.64	21.73	14.56	16.95	12.8	6.983
ENSG00000100325.10	ASCC2	40.06	40.135	31.69	46	12.669	40.275	41.88	29.0125	38.3867	35.54	15.855	19.03	26.45	41.2	45.55	26.215	39.44	36.06	16.76	44.37	47.78	43.8	32.4	46.37	34.205	57.75	55.2	40.02	49.14	61.18
ENSG00000112249.9	ASCC3	6.50075	6.786	9.978	10.83	2.89019	7.181	10.316	5.77475	7.372	7.628	3.2155	2.209	3.765	7.663	7.41	3.356	7.986	7.291	3.334	9.252	8.2915	8.2925	6.398	6.9435	4.38	7.106	6.6615	8.49	11.05	1.302
ENSG00000139352.3	ASCL1	0.0634875	1.0645	0.0403833	0	10.5647	0.05457	0.718925	0.135525	0.0404567	0.1338	0.01145	0.01557	0.1983	0.1003	0.06503	0.03103	0.36275	0.3293	0.13615	35.25	0.4672	0	0.1429	0.096305	0.3433	0.4664	0.23075	0.09046	0.3958	0
ENSG00000183734.4	ASCL2	0.586175	0.3813	0.3763	6.283	0.36109	1.0365	1.4915	1.71095	0.93115	0.3598	0.104885	0.8623	0.5627	1.16	2.433	0.049155	1.799	0.1778	0.4598	0.2184	4.1245	10.289	6.465	3.325	0.67935	2.081	0.83435	3.13	3.615	2.904
ENSG00000111875.7	ASF1A	10.3115	15.365	14.3067	20.55	17.2785	11.065	17.75	11.1675	12.4983	19.58	7.6415	6.357	5.126	15.62	11.16	8.3555	15.495	20.18	5.6285	12.95	12.265	12.035	10.85	15.21	11.025	16.03	18.845	17.54	14.41	3.29
ENSG00000105011.4	ASF1B	0.851225	1.631	0.740867	1.102	0.185358	1.064	0.832575	2.8921	4.36125	1.209	0.28015	0.7037	0.4081	2.442	2.375	0.2534	0.7594	1.201	0.3284	1.235	0.97645	2.792	7.425	9.635	1.3705	69.24	0.9495	0.5829	4.32	7.193
ENSG00000141505.7	ASGR1	1.52375	0.81055	0.8713	0.9649	5.50008	1.4865	1.67825	0.81875	0.8784	2.192	0.2909	0.5072	421.1	4.373	0.5958	0.11295	0.94715	0.9552	0.21375	2.649	1.495	2.987	0.9994	3.292	0.78255	24.99	5.155	1.499	1.395	7.338
ENSG00000161944.12	ASGR2	1.1055	0.35805	0.5684	0.6496	0.446242	0.55735	0.479875	0.44625	0.37845	0.6918	0.17585	0.5222	415.3	2.872	0.4376	0.08583	0.7492	0.2122	0.1228	0.3142	0.4982	4.736	0.6026	6.6955	0.3535	0.6497	0.43105	0.3886	0.5578	21.96
ENSG00000116539.6	ASH1L	19.7975	14.94	28.0467	31.69	16.9879	21.615	26.0675	20.89	21.1633	28.51	8.8695	7.577	4.706	21.46	19.33	17.73	34.87	32.82	7.214	18.41	20.585	22.445	16.66	13.22	12.425	18.07	26.05	30.89	23.24	3.96
ENSG00000129691.11	ASH2L	25.8875	19.1	27.3267	31.39	19.4596	27.085	32.49	21.865	25.0417	30.04	11.54	12.02	8.5	22.53	20.28	18.995	31.01	38.06	10.43	19.48	21.915	24.45	19.79	24.875	17.97	54.64	21.2	33.1	26.49	14.09
ENSG00000110881.7	ASIC1	1.595	0.5566	0.916933	2.632	27.7185	2.106	4.64975	7.39525	3.33467	6.172	1.0705	0.7121	0.112	1.03	3.605	0.1611	2.3695	1.52	0.323	1.469	4.6945	1.499	1.98	0.4359	2.8995	1.855	0.8406	3.892	3.256	0.08007
ENSG00000213199.3	ASIC3	3.96875	2.432	3.57133	5.482	25.1212	4.3645	17.1225	9.007	6.76117	13.97	5.4935	3.795	2.381	6.317	2.399	4.3285	12.08	12.46	1.1975	33.73	10.715	4.661	4.875	4.7355	3.1235	47.11	8.3505	17.63	7.102	1.421
ENSG00000072182.8	ASIC4	0.211275	0.05806	0.264233	0.2089	8.01488	0.1959	0.84385	0.2385	0.19073	0.2688	0.219555	0.06095	0.02384	0.4407	0.06657	0.118	0.77275	0.1505	0.03916	59.67	0.5119	0.2479	0.1026	0.084955	0.1523	3.671	0.0807	0.6202	0.4481	0.02503
ENSG00000101440.5	ASIP	0.87205	0.4941	0.231433	0.5041	0.168045	1.9805	4.5055	0.397475	0.22965	3.967	5.8135	0.3985	0.5389	0.3934	0.5524	0.30635	6.1805	49.87	0.07564	0.6088	1.1705	5.1345	0.6733	0.3813	0.27025	2.454	0.5239	1.629	0.6949	0.06215
ENSG00000126522.12	ASL	27.68	18.325	33.56	30.33	10.9838	32.31	35.9475	43.2125	25.1883	33.56	8.53	48.62	212.2	47.96	23.14	4.8275	46.015	36.88	20.59	32.45	31.855	19.215	56.49	45.865	41.325	8.724	46.2	33.81	31.68	19.03
ENSG00000169093.10	ASMTL	25.8075	18.495	36.9133	26.1	17.0423	28.59	39.4525	24.5675	24.11	37.17	14.655	14.35	12.19	22.23	21.13	9.672	39.165	42.31	9.5745	35.18	30.27	25.635	18.9	25.83	15.515	16.96	38.69	39.73	26.1	14.02
ENSG00000198356.7	ASNA1	67.92	82.13	76.77	70.11	61.3723	70.88	90.485	56.56	68.8733	84.96	40.655	67.47	24.63	73.96	61.35	40.29	74.79	72.78	29.675	79.94	57.96	80.565	52.12	68.63	55.53	124	92.875	79.6	71.31	44.45
ENSG00000070669.12	ASNS	19.685	15.715	28.97	27.19	51.4073	25.55	31.315	27.6825	24.7967	35.1	9.113	14.49	3.525	35.7	25.16	3.073	31.605	34.42	22.45	68.22	34.335	23.83	26.02	40.3	32.515	51.49	34.235	33.16	26.71	8.802
ENSG00000138381.5	ASNSD1	36.79	28.57	34.4633	32.06	27.7019	36.555	40.85	29.18	29.7067	37.86	16.655	16.91	15.65	34.26	25.95	39.835	42.315	54.07	11.715	35.57	30.115	23.215	22.9	29.13	19.96	23.6	34.5	49.62	30.58	7.349
ENSG00000108381.6	ASPA	7.4245	2.9915	1.631	4.905	13.3388	5.4665	8.85075	4.31725	3.742	7.061	1.21165	8.659	2.664	5.146	1.121	2.4775	39.85	4.128	0.6404	0.7131	4.8125	3.252	8.013	5.2	2.6895	6.225	3.6755	8.315	6.346	0.02337
ENSG00000204653.5	ASPDH	0.25735	0.1767	0.2368	0.312	26.8842	0.33545	0.208975	0.27115	0.23585	0.4541	0.06554	14.27	63.91	0.4597	0.4525	0.057125	0.3193	0.3853	0.49535	27.48	0.4628	0.31205	1.072	0.50065	0.3599	0.8347	0.60385	0.2789	0.318	0.2324
ENSG00000166183.11	ASPG	0.79235	1.6505	2.23943	3.848	0.18842	0.67695	1.83925	1.40825	11.3779	9.562	42.229	9.315	92.72	2.796	0.4919	0.0684	3.2015	24.34	0.11905	3.002	0.42765	10.2455	0.6004	0.3091	0.74075	2.68	11.05	6.333	11.28	0.06861
ENSG00000198363.11	ASPH	71.5575	75.14	42.2733	49.56	17.7577	51.035	30.745	22.995	23.31	38.77	11.918	8.104	7.664	28.61	30.24	15.855	44.715	28.56	7.039	17.96	18.48	16.845	14.48	11.91	28.49	4.566	37.825	30.57	25.34	7.477
ENSG00000174939.6	ASPHD1	3.63615	4.0835	0.438167	0.6077	92.2419	1.174	1.38942	1.40125	0.45125	1.689	0.3114	2.813	0.3374	1.794	2.596	0.134	4.5265	2.028	5.137	50.53	2.492	0.46635	1.278	0.572	20.82	8.686	0.4099	2.076	0.7174	0.07485
ENSG00000128203.6	ASPHD2	0.9964	0.3721	1.173	1.561	11.3259	1.168	2.13325	1.629	1.34883	1.204	0.2895	1.45	0.2195	1.529	1.493	0.2974	2.1125	1.28	0.36505	10.68	2.0325	11.474	1.991	4.9865	3.7735	4.504	2.023	1.804	1.83	2.074
ENSG00000106819.7	ASPN	24.72	2.954	177.06	3.678	0.674515	10.775	34.5025	20.2228	12.1907	30	11.0905	2.83	8.7	17.22	3.887	2.8605	18.615	10.46	2.553	3.446	6.6495	7.911	8.065	1.0665	4.5515	0.9279	18.955	83.66	7.585	0.06175
ENSG00000244617.1	ASPRV1	3.92225	2.966	3.20533	2.088	5.66081	3.663	6.5685	2.30375	2.474	6.158	1.223	2.128	1.199	3.35	1.553	1.7675	8.0785	10.64	0.4543	8.066	4.0085	536.25	2.627	6.216	1.47	8.712	2.987	7.097	4.291	10.67
ENSG00000169696.11	ASPSCR1	12.49	12.43	14.9567	15.44	12.6394	14.415	17.995	12.1375	11.7733	16.91	7.054	12.79	16.45	17.85	12.77	13.735	18.15	14.31	6.417	29.66	19.88	15.545	13.23	17.96	13.01	33.46	27.895	16.2	13.39	5.135
ENSG00000162174.8	ASRGL1	8.104	1.2115	1.89133	2.073	28.8935	6.9305	2.48925	3.94475	1.97017	10.78	1.21335	15.13	1.14	18.42	6.619	1.9275	4.7345	1.228	3.1575	13.05	10.33	1.3745	5.42	2.737	5.114	80.37	4.744	3.622	1.056	1.318
ENSG00000130707.13	ASS1	161.125	113.15	57.6333	131.7	22.0785	127.2	78.7	60.375	43.625	87.92	24.5	196.8	473.2	58.21	94.13	28.43	61.73	60.74	15.72	43.36	45.72	61.745	105.5	17.455	33.83	47.68	96.195	106	56.84	0.566
ENSG00000034533.7	ASTE1	4.61875	4.5745	4.579	6.158	2.99362	5.2335	7.0015	5.38125	4.10267	7.567	1.6045	2.356	2.646	4.088	3.895	1.2045	8.88	7.503	2.129	5.967	5.412	4.2835	7.788	7.2285	4.0435	12.47	7.9285	7.448	5.417	2.26
ENSG00000152092.11	ASTN1	0.445018	16.44	0.07133	0.113	20.9945	0.8182	0.4728	0.5346	0.77179	1.529	0.1634	0.05707	0.06359	0.1581	0.349	0.02993	0.1032	4.569	0.13935	14.68	0.3866	0.12363	0.2562	2.0065	0.22215	1.126	0.08247	0.6406	0.3215	0.009297
ENSG00000148219.12	ASTN2	0.9513	1.49	2.48667	2.316	7.55512	1.5045	3.03775	1.934	1.78523	1.496	4.1161	2.146	0.4585	0.8171	1.444	0.82995	8.606	1.568	1.341	2.731	11.345	0.78615	0.9257	0.8532	2.344	12.48	1.1385	2.081	1.871	0.1053
ENSG00000064102.10	ASUN	11.77	22.785	11.2267	14.29	8.53842	11.625	15.26	10.482	12.465	13.31	6.305	6.081	5.771	11.64	10.95	10.875	14.95	12.45	5.6585	11.03	10.975	10.58	9.342	15.44	9.8305	14.96	13.48	14.77	14.68	3.934
ENSG00000171456.12	ASXL1	41.665	23.905	35.7967	41.16	12.4818	45.435	51.865	33.52	30.2583	43.35	11.1765	20.25	15.63	49.59	25.59	17.59	58.875	53.12	16.86	27.4	36.64	30.5	30.93	44.105	21.905	58.49	53.575	54.21	35.55	8.268
ENSG00000143970.12	ASXL2	6.84725	6.288	7.505	9.404	3.24342	6.449	7.5	6.554	7.0495	7.122	2.853	3.372	2.094	7.418	6.669	4.849	8.252	5.906	2.42	6.955	5.5395	6.334	5.849	6.8235	4.249	15.02	7.8265	8.068	7.584	2.795
ENSG00000154438.3	ASZ1	0	0	0	0	0	0	0	0	0	0	0	0	0	0.1687	0	0	0	0	0	0	0.02324	0	0	0	0	24.34	0	0	0	0
ENSG00000138138.9	ATAD1	20.55	19.025	27.5867	26.67	18.6338	22.12	28.9	21.335	19.88	22.42	21.135	10.69	9.198	22.84	17.59	19.645	30.005	26.22	7.3055	19.82	22.995	19.36	15.51	13.84	13.525	55.12	25.245	29.41	23.76	3.083
ENSG00000156802.8	ATAD2	4.96675	4.6375	11.6567	8.707	3.37062	5.9195	7.495	3.9825	6.732	5.561	3.4105	1.153	3.595	8.456	7.707	3.4385	6.0535	13.42	1.7235	7.33	10.175	7.0555	7.078	6.581	5.911	30.81	5.692	6.608	8.318	1.395
ENSG00000197785.9	ATAD3A	15.145	17.21	14.5367	18.17	10.7189	16.625	20.415	15.085	18.135	22.98	9.6365	10.79	13.09	18.85	17.24	16.655	20.835	16.89	11.095	28.85	20.34	20.305	14.92	21.515	13.655	25.97	21.48	19.98	18.32	5.301
ENSG00000160072.15	ATAD3B	22.0325	14.36	20.1267	24.38	14.7992	27.91	35.495	22.7225	21.6267	34.52	7.9065	18.03	13.86	30.41	21.93	6.9565	33.815	38.15	12.545	44.73	40.59	31.405	23.1	36.44	18.4	39.56	39.58	38.19	30.92	8.175
ENSG00000137343.13	ATAT1	7.39075	6.947	10.3913	12.48	21.7596	11.81	20.97	11.465	9.28017	16.84	3.0895	7.566	4.487	10.3	11.41	2.59	20.41	25.75	3.554	34.63	23.71	9.234	12.14	9.3995	8.576	29.09	18.775	21.91	14.4	1.862
ENSG00000167654.13	ATCAY	0.03825	0.09932	0.0886533	0.08166	55.0992	0.04426	1.49365	1.37872	0.366553	0.1222	0.078465	0.04924	0.01945	0.05058	0.03374	0.26775	0.046785	0.04116	0.087755	53.47	2.687	0.038355	0.4146	0.021635	0.2477	0.5117	0.06379	0.08585	0.72	0.0284
ENSG00000107669.13	ATE1	13.62	12.235	14	23.87	10.1025	13.36	16.4775	15.0925	13.1117	14.21	8.6765	8.384	6.372	12.46	11.19	14.27	14.515	13.43	3.791	10.7	14.635	10.655	11.37	9.9105	6.7055	14.17	15.985	16.32	14.36	2.294
ENSG00000123268.4	ATF1	17.205	16.745	18.1567	14.52	6.20723	17.73	21.46	13.875	12.0183	17.66	5.687	7.672	6.739	16.22	14.23	16.005	19.885	23.72	4.8135	14.7	15.125	12.03	13.02	14.4	9.448	9.497	22.31	21.33	18.58	4.855
ENSG00000115966.12	ATF2	24.3575	16.46	27.8933	23.16	20.6854	23.625	32.1975	18.205	16.5	24.19	6.8615	10.91	9.712	22.05	17.1	7.734	31.84	33.11	7.859	23.41	22.03	11.975	14.55	17.485	10.865	30.8	29.58	31.88	22.33	5.169
ENSG00000162772.12	ATF3	85.095	5.8885	48.2033	27.3	5.63915	52.275	30.1625	19.4025	12.4933	78.4	18.3665	23.39	21.05	65.29	20.97	6.777	44.485	23.54	10.495	25.91	31.75	59.875	11.99	5.6135	22.77	3.283	27.405	31.52	30.27	3.128
ENSG00000128272.10	ATF4	543.2	279.6	635.4	391.7	166.138	492.25	355.175	610.675	506.617	415.2	138.05	184.9	169.4	485.6	336.5	318.1	526.1	395.4	228.9	320.3	467.6	341	287.3	341.1	383.95	201	384.9	510.7	398.1	115.1
ENSG00000169136.4	ATF5	36.7625	45.46	26.3	23.21	13.2792	34.845	22.195	19.6225	26.9933	39.38	8.661	20.53	1259	25.08	23.33	14.39	34.87	20.58	9.936	18.81	32.49	20.47	24.92	30.21	20.65	61.05	27.585	21.23	21.05	9.974
ENSG00000118217.5	ATF6	17.6725	12.91	21.4567	21.02	7.89227	17.955	18.9525	14.905	14.7167	18.32	6.2435	9.494	8.772	24.25	17.59	7.361	21.39	16.38	11.305	14.37	17.35	19.365	12.45	16.27	12.925	14.92	20.065	22.06	16.46	19.27
ENSG00000213676.6	ATF6B	65.9725	67.775	84.9433	108.2	46.9435	83.04	121.025	75.85	74.9867	110.2	25.14	40.21	26.6	88.26	82.21	17.61	103.1	140.4	33.195	96.78	98.165	95.825	79.12	124.8	66.825	75.91	131.2	125.3	105.4	62.98
ENSG00000170653.14	ATF7	31.6725	11.69	41.7333	28.64	12.1993	32.21	39.625	23.235	27.3833	31.31	10.4995	9.579	6.54	29.93	26.71	12.16	46.48	41.19	7.69	15.78	27.1	32.545	15.03	16.93	14.2	21.2	26.955	40.81	30.84	8.703
ENSG00000171681.8	ATF7IP	12.615	8.394	11.2633	14.49	4.28169	12.075	13.0975	8.35675	9.64833	11.66	5.586	4.492	3.949	12.44	9.914	7.7705	14.5	14.76	3.3905	8.582	9.4655	10.45	9.744	12.45	5.3085	28.08	15.21	15.42	12.71	8.829
ENSG00000166669.9	ATF7IP2	2.89375	14.09	2.723	11.52	2.71873	2.908	2.83775	3.513	2.30567	5.128	4.3505	2.574	9.856	4.639	1.901	0.46325	3.3495	4.644	5.066	3.563	2.888	2.5745	4.319	10.865	5.031	43.12	6.8325	3.717	3.149	1.846
ENSG00000145782.8	ATG12	17.46	11.34	20.98	16.49	12.5472	16.625	21.5175	14.17	13.78	19.34	5.5705	6.432	7.211	16.8	12.05	6.9255	22.275	22.49	6.834	17.76	16.75	11.61	14.04	17.515	9.7285	13.66	18.445	21.67	17.02	6.073
ENSG00000175224.12	ATG13	31.96	34.615	38.62	33.81	37.9431	33.855	39.185	25.685	28.2433	41.67	16.155	21.34	16.68	30.85	32.13	14.95	50.865	38.39	19.26	76.39	37.945	35.79	26.68	37.46	28.675	84.9	45.775	42	31.5	23.15
ENSG00000126775.8	ATG14	17.69	12.24	22.1333	25.79	11.313	20.745	33.095	17.575	17.2067	24.91	8.2	7.17	5.36	15.83	16.24	12.555	24.655	27.48	6.5245	13.73	20.72	24.85	16.5	21.095	11.815	23.37	26.18	26.59	20.44	4.707
ENSG00000085978.17	ATG16L1	18.6775	13.53	23.6867	30.75	19.6428	22.8	26.08	25.555	22.605	23.79	8.1955	12.78	11.49	23.06	23.26	16.085	26.56	25.98	7.55	15.98	30.365	31.315	24.37	27.71	18.79	32.73	35.97	32.87	21.45	9.662
ENSG00000168010.6	ATG16L2	18.0625	17.56	16.8433	24.79	7.99073	16.665	39.29	19.605	18.6383	32.12	7.166	13.9	9.008	54.48	14.07	2.757	26.565	38.61	6.16	22.24	23.745	46.64	25.57	173	15.225	10.21	37.865	33.97	36.35	150.8
ENSG00000110046.8	ATG2A	17.82	18.38	19.4133	25.71	13.5612	21.47	29.6175	19	18.365	26.72	7.869	13.37	18.45	27.9	16.69	13.215	28.885	35.91	9.749	24.46	25.96	34.35	23.28	26.765	19.03	22.33	28.525	31.62	20.09	31.47
ENSG00000066739.7	ATG2B	13.35	9.9185	14.5933	15.48	10.7296	14.87	19.9325	12.5425	12.6423	20.92	4.8475	6.817	8.716	15.88	11.13	8.8625	23.065	21.03	10.815	16.85	15.415	24.225	14.12	14.575	10.75	21.1	20.97	23.79	16.55	2.717
ENSG00000144848.6	ATG3	28.71	29.125	32.4267	24.42	22.895	28.145	29.8825	22.1675	23.9567	25.44	12.175	16.21	11.5	33.52	24.14	10.56	34.22	26.59	13.105	30.54	20.835	25.97	22.83	39.9	20.11	81.84	35.68	26.67	26.7	33.11
ENSG00000101844.13	ATG4A	10.85	11.49	11.18	11.1	5.58869	10.31	10.117	9.928	10.7167	9.509	8.3245	8.286	9.709	17.69	10.54	13.19	11.45	6.848	10.525	16.56	10.175	8.264	11.45	12.68	12.835	8.504	17.01	10.71	9.974	4.569
ENSG00000168397.12	ATG4B	33.9225	37.24	43.62	50.04	42.1277	40.365	63.065	49.32	47.19	55.31	18.795	42.09	26.38	52.91	37.98	19.68	64.61	64.65	18.735	73.2	84.41	43.98	53.97	63.665	35.655	85.91	72.36	72.37	51.68	24.26
ENSG00000125703.10	ATG4C	8.1535	6.506	9.052	8.321	12.0148	7.6995	9.5955	6.784	6.03533	10.3	2.7315	4.411	4.184	7.58	5.89	2.4305	10.795	8.896	4.864	6.128	6.9575	4.079	6.64	12.535	6.2345	8.105	11.755	11.31	7.196	2.042
ENSG00000130734.5	ATG4D	14.19	23.175	16.3067	26.37	17.6355	15.665	22.5675	29.445	28.93	23.32	22.37	28.72	9.333	23.31	27.8	37.23	18.35	24.44	13.92	38.32	30.29	47.44	37.11	27.77	20.865	127	33.9	22.42	31.58	22.61
ENSG00000057663.8	ATG5	18.315	24.94	22.9833	24.74	10.5595	19.16	25.5875	20.76	17.59	22.47	6.6065	9.914	8.524	18.85	15.99	10.045	20.87	21.65	7.2975	13.66	21.05	11.24	17.76	16.725	13.21	14.31	22.28	26.95	20.93	3.734
ENSG00000197548.8	ATG7	8.68	7.6095	10.119	9.029	5.15031	8.9235	10.87	6.489	7.06033	10.69	2.6835	3.855	2.033	10.62	7.546	3.3315	12.65	9.214	2.899	5.348	7.151	11.06	6.196	10.095	5.1965	13.44	8.019	11.25	8.927	11.23
ENSG00000198925.6	ATG9A	35.4025	34.995	38.92	46.99	36.4669	36.68	42.965	40.3325	45.555	39.86	31.565	24.79	21.63	46.88	34.17	86.34	49.125	42.67	15.405	36.66	47.49	48.845	41.53	41.685	29.385	136.3	42.695	53.11	43.05	43.89
ENSG00000181652.14	ATG9B	0.827425	0.34945	0.4004	0.4396	1.94985	1.264	1.662	0.332225	11.6639	2.567	0.31725	0.4031	0.1624	1.475	1.081	0.10275	0.80305	0.3603	0.1527	17.91	1.4335	29.755	0.6783	4.4215	0.37325	31.56	1.022	0.7883	10.27	0.4648
ENSG00000142102.11	ATHL1	52.3225	10.41	59.5033	43.27	7.05065	89.515	69.8925	42.52	38.3667	108.8	16.59	64.74	44.3	185.2	76.35	4.979	96.255	22	439.45	33.77	93.12	19.535	175.7	255.45	30.28	24.98	178.95	57.2	64.23	240.8
ENSG00000138363.10	ATIC	36.975	43.6	46.1767	59.6	28.0773	39.415	49.9875	41.0275	37.5617	45.39	16.92	27.75	18.98	35.53	23.03	31.01	45.855	46.62	20.93	43.19	40.32	29.47	36.11	49.72	28.285	32.98	33.63	53.43	37.25	11
ENSG00000198513.7	ATL1	4.43525	3.686	11.0013	9.042	21.8319	7.097	8.94425	7.43575	8.03217	9.539	0.8718	1.417	0.1548	4.179	9.822	0.54085	20.14	8.639	1.852	8.167	6.173	8.985	4.817	1.2905	3.1835	7.259	3.1075	11.22	6.879	0.246
ENSG00000119787.9	ATL2	22.5975	27.735	26.51	44.36	13.0327	26.51	41.2	48.1125	61.9217	45.97	8.8835	11.34	20.18	25.57	50.05	28.105	21.505	53.74	8.0615	19.11	32.365	56.42	25.87	25.83	18.42	20.34	53.365	52.43	45.37	3.579
ENSG00000184743.8	ATL3	50.3175	28.65	104.173	53.52	8.23162	41.53	47.5	37.89	51.6867	47.17	7.372	10.4	12.61	39.23	25.1	4.7715	53.51	32.47	11.605	12.27	26.19	38.935	18.5	21.815	17.285	31.46	36.73	53.34	39.11	7.303
ENSG00000149311.13	ATM	9.44775	10.03	10.4817	12.98	7.40469	8.9235	15.9825	8.94675	7.84783	14.98	4.2745	3.779	4.285	12.78	8.943	2.9395	18.265	26.77	9.226	21.39	9.997	6.627	11.94	26.195	7.3515	9.298	13.72	17.56	11.15	5.523
ENSG00000166454.5	ATMIN	21.2675	18.495	21.9367	30.69	22.8904	21.845	26.83	17.7925	21.61	25.35	8.2995	11.94	8.685	18.2	19.72	14.415	19.94	22.73	9.3895	27.27	27.205	24.51	17.05	16.68	15.32	54.79	25.96	23.12	23.38	3.692
ENSG00000111676.10	ATN1	224.2	231.15	254.733	271.1	176.763	246.4	370.25	226.1	213.65	297.6	74.52	101.7	30.67	232.3	149	66.72	273.75	558.3	58.46	388.3	255.55	143.55	126.6	138.75	114.85	83.38	444.85	413.7	235.3	9.988
ENSG00000172238.3	ATOH1	0	0	0	0	0	0	0	9.6577	0	0	0	0	0	0	0	0	0	0	0	0	0	0	20.57	0	0	0	0	0	0	0
ENSG00000168874.8	ATOH8	28.195	1.726	46.8167	27.95	2.75865	28.33	31.9575	7.5625	13.5153	19.33	13.372	5.589	10.6	29.8	4.892	19.505	68.595	18.89	1.915	3.943	19.69	13.15	6.552	12.425	6.831	4.956	65.24	29.83	22.36	0.6213
ENSG00000177556.7	ATOX1	12.9925	14.125	16.0833	11.06	10.8128	13.53	12.95	9.5735	11.115	10.81	5.838	14.79	12.44	12.68	11.48	3.0445	14.03	10.06	3.033	12.51	14.715	14.265	10.68	17.8	7.626	15.09	20.52	12.04	13.13	5.148
ENSG00000206190.7	ATP10A	6.03275	9.0785	28.49	2.358	4.38542	6.1335	2.19075	3.4905	10.4047	4.912	0.9915	4.566	0.2815	11.95	3.978	0.32705	7.303	1.018	0.2286	2.636	3.335	3.073	3.846	2.0015	2.5045	7.957	4.5465	1.83	1.722	1.854
ENSG00000118322.8	ATP10B	0.039155	0.013295	0.0585233	0.5809	2.95277	0.07084	0.077025	11.6276	2.68698	0.1181	0.02193	0.03234	0.01931	0.04949	2.55	0.01095	8.469	0.03597	1.26	0.04144	0.070425	10.3765	8.657	0.027765	0.7527	0.4059	0.09977	0.01779	3.766	0.007806
ENSG00000145246.9	ATP10D	9.3775	8.9685	23.64	13	2.49588	8.5925	16.3575	8.524	13.0883	10.29	3.5995	7.743	2.29	13.08	7	1.118	14.56	14.97	2.751	12.16	10.145	19.18	6.767	16.595	6.07	3.579	16.33	18.61	20.45	1.742
ENSG00000068650.14	ATP11A	13.5725	13.66	6.91867	8.405	7.29215	10.715	17.3	6.1815	7.58533	19.55	10.3475	8.054	6.397	45.87	11.74	6.1875	15.005	11.23	6.3685	25.1	6.137	12.65	10.1	12.46	4.5715	15.55	23.84	22.94	10.33	9.613
ENSG00000058063.11	ATP11B	16.01	6.418	15.8433	22.61	4.22408	15.095	20.515	14.435	20.28	15.86	5.2995	4.433	4.223	20.48	16.41	5.255	16.915	18.27	6.137	13.38	15.635	22.91	15.86	15.89	19.63	18.66	13.07	19.93	29.96	23.34
ENSG00000101974.10	ATP11C	12.915	6.363	14.96	18.45	2.34777	12.045	16.64	8.9635	7.776	13.98	2.002	4.91	8.509	8.89	6.028	1.781	15.385	16.7	2.074	3.607	10.59	5.916	7.992	10.125	5.3865	10.89	8.106	19.31	10.26	1.74
ENSG00000105726.12	ATP13A1	38.8075	41.27	45.4667	48.64	26.4685	45.785	64.27	41.1625	36.8633	54.22	13.05	29.04	20.49	52.33	45.46	15.58	58.285	74.72	23.665	64.58	62.22	48.14	53.67	97.19	36.575	67.15	79.61	72.69	51.41	27.62
ENSG00000159363.13	ATP13A2	22.8575	25.145	19.6733	22.51	73.9169	23.94	21.18	19.405	21.045	21.88	6.4385	18.25	4.093	35.06	36.02	10.935	37.89	18.94	32.61	105.1	28.555	25.835	23.88	47.075	21.77	23.7	34.935	25.9	20.42	12.67
ENSG00000133657.10	ATP13A3	35.845	19.09	46.5933	23.58	10.8405	26.6	26.2475	17.09	18.44	22.6	20.815	13.17	25.48	41.53	26.99	8.965	39.395	23.17	7.5035	17.32	20.125	13.24	17.19	18.82	16.925	10.54	65.41	29.43	21.04	7.284
ENSG00000127249.10	ATP13A4	0.11245	0.12665	0.117933	0.1597	5.64573	0.4485	0.15975	0.75095	6.00408	0.1926	0.05536	0.1818	0.1978	27.21	5.451	0.1002	1.0215	0.2635	2.0325	1.755	0.1375	14.425	0.2867	0.2738	5.285	0.6972	61.025	0.2111	5.417	0.07747
ENSG00000163399.11	ATP1A1	136.975	124.05	153.233	142.3	186.556	173.8	135.65	198.69	146.467	154.8	87.52	425	38.17	317.3	408.2	44.675	193.3	153.9	181.55	188.5	166.05	303.1	588.9	79.845	148.35	131	651.8	122.2	207.7	46.09
ENSG00000018625.10	ATP1A2	51.725	1.676	102.7	34.53	338.004	28.375	17.7793	64.75	77.7833	18.06	83.125	3.987	0.6164	11.14	7.032	585.35	230.05	17.72	0.80525	22.16	31.82	5.2135	7.314	2.2625	4.323	12.03	5.5105	12.28	10.6	0.3594
ENSG00000105409.11	ATP1A3	0.2033	0.30905	0.1725	0.2016	191.828	0.2098	0.1787	3.53275	1.79443	0.1925	91.51	0.1041	0.09113	0.4591	0.3884	0.125	0.23435	0.1359	0.18725	38.63	0.2434	0.23005	1.849	1.842	0.57175	87.74	0.26175	0.1613	0.3131	1.293
ENSG00000132681.12	ATP1A4	0.1242	0.02823	0.2241	2.461	0.230138	0.20425	0.06473	0.1921	0.239737	0.09364	0.07042	0.01849	0.01303	0.1084	0.06312	0.8343	1.4605	0.08163	0.0087065	0.1292	0.32205	0.047325	0.134	0.24515	0.055755	27.2	0.03011	0.0672	0.08562	0.05696
ENSG00000143153.8	ATP1B1	11.7915	72.91	17.388	49.92	267.904	38.46	40.765	99.105	88.6917	65.48	83.87	325	46.64	77.28	216.8	192.1	17.285	84.82	59.8	126.8	40.925	68.955	147.1	30.51	298.35	54.27	274.5	177.5	68.42	0.9521
ENSG00000129244.4	ATP1B2	8.2165	13.08	4.94067	8.514	263.175	8.3055	20.2888	9.97025	8.412	23.42	4.425	9.41	1.717	6.736	2.402	2.17	29.99	50.11	1.6405	61.93	10.705	3.2405	3.007	7.221	2.178	12.85	8.8605	22.83	12.21	0.6727
ENSG00000069849.6	ATP1B3	127.555	94.23	134.667	86.66	60.315	86.39	119.99	97.28	95.0117	108.5	32.14	61.6	6.929	175.5	79.38	16.445	130.95	88.43	14.455	90.35	90.17	222.4	123.1	61.275	38.35	110.5	87.62	98.16	188.4	33.41
ENSG00000101892.7	ATP1B4	0.01182	0	0.00426	0	0.0103565	0.008863	0.017155	0	0	0.01552	0.105045	0	0.001656	0.007942	0.02698	10.8	0.013675	0	0	0.02153	0.01289	0.00729	0	0	0	0.04625	0	0	0.01635	0
ENSG00000196296.9	ATP2A1	1.1571	0.8145	1.13967	0.9914	0.857612	1.1885	1.01467	0.97705	0.901433	1.373	0.42245	0.9522	1.007	1.373	3.783	1349.5	1.8885	1.815	0.3751	3.029	2.909	1.6065	1.536	1.436	0.78515	13.14	2.681	1.571	1.208	0.9948
ENSG00000174437.12	ATP2A2	58.555	45.965	140.067	112.6	65.5946	55.525	78.1675	64.78	93.105	86.14	432.55	24.97	32.72	73.42	88.95	763.9	59.055	69.83	20.17	55.73	89.33	58.695	62.91	35.82	40.5	72.93	76.44	73.08	86.89	7.125
ENSG00000074370.13	ATP2A3	10.8125	18.675	29.44	33.22	7.88423	13	17.155	55.125	26.7767	16.72	5.2755	7.764	3.134	50.33	106.6	1.09	8.9385	5.045	27.74	3.965	37.11	37.28	100.4	190.55	40.68	5.514	23.375	21.26	15.07	137.3
ENSG00000070961.10	ATP2B1	16.1775	5.146	10.868	15.25	42.2753	12.795	15.615	14.0225	9.49833	15.54	3.4825	4.942	4.688	19.28	8.449	10.41	13.79	14.53	5.2565	16.7	11.81	15.59	18.45	20.41	8.8925	17.78	13.935	16.16	17.23	8.183
ENSG00000157087.12	ATP2B2	0.12725	0.46515	0.10293	0.07725	55.3878	0.16855	1.8695	0.166775	0.245983	4.51	0.065055	0.07829	15.16	0.08105	3.208	2.091	2.493	0.08391	0.0914	5.987	0.1042	0.3558	0.1507	0.1285	0.08121	1.378	0.11285	2.34	0.1705	0.03319
ENSG00000067842.13	ATP2B3	0.048525	8.417	0.396167	0.03749	13.8762	0.037375	0.10645	0.32765	0.110563	0.2391	0.023235	0.0434	0.01637	0.06102	0.03055	0.020865	0.06221	0.07123	0.023855	2.383	0.071085	0.061465	0.0632	0.03063	0.06176	0.3144	0.038265	0.104	0.07982	0.01476
ENSG00000058668.10	ATP2B4	67.2425	41.38	84.1833	163.2	22.4112	50.28	99.0125	168.197	93.0467	141.2	27.53	9.894	11.04	71.2	21.03	6.547	56.205	60.52	6.943	18.4	43.07	74.855	23.61	21.245	13.31	31.54	35.85	273.5	67.22	20.28
ENSG00000017260.15	ATP2C1	28.1175	26.63	28.1167	35.06	26.8742	29.055	31.3975	21.0575	21.675	29.33	12.49	15.38	7.069	38.89	28.42	10.63	38.14	34.14	9.684	38.82	44.575	35.545	20.96	18.62	18.745	29.93	30.085	35.92	27.03	5.367
ENSG00000064270.8	ATP2C2	0.149	0.2402	0.401133	4.766	2.31059	2.197	0.544575	19.8665	1.5716	1.888	0.063095	1.373	0.128	18.41	21.68	0.041405	0.2386	0.2632	0.30565	2.908	21.365	31.645	19.75	1.049	0.83675	2.491	15.84	0.3088	9.277	1.916
ENSG00000105675.4	ATP4A	0.061495	9.449	0.0585633	0.2793	1.52403	0.11355	0.307475	0.083785	0.10384	0.1658	0.02157	0.03761	0.07294	0.04343	0.09055	0.02836	0.065765	0.1681	5.5905	0.3071	0.1055	0.08267	0.139	0.1132	1309.5	1.999	0.88225	0.103	0.1033	0.03754
ENSG00000186009.4	ATP4B	0.05343	0.082635	0.0659133	0.2203	0.103548	0.067035	0.49565	0.088595	0.0963617	0.2756	0.026555	0.3081	0.06427	0.09601	0.08329	0.016795	0.07092	0.1356	0.0788	0.2784	0.13585	0.05288	0.1397	0.7887	1262.5	0.2865	0.7944	0.1656	0.1101	0.02597
ENSG00000152234.11	ATP5A1	277.65	507.45	309.133	369.6	277.669	288.7	322.025	396.925	379.55	326.2	711.05	374.7	178.3	268.3	308.2	620.1	293.95	316.6	150.65	396.9	253.6	350.75	323.1	297.6	386.25	287.9	377.45	303.7	310.6	108.2
ENSG00000110955.4	ATP5B	472.975	721.4	397.7	576.1	372.642	429.75	463.775	660.95	592.133	439.8	1205.95	533.1	278	457.4	473.5	1088	443.15	367.8	174.7	435.8	356.55	563.2	554	441.5	541.75	435	517.15	405.7	503.5	238.9
ENSG00000165629.15	ATP5C1	115.45	278.9	128.2	137.9	91.1438	111.7	128.475	162.25	143.05	129	258.4	142.5	95.7	111.3	111.1	183.75	121.65	109.1	70.605	108	96.39	113.95	133.2	101.8	138.15	83.06	136.4	128.8	122.6	31.23
ENSG00000099624.3	ATP5D	148.875	183.25	167.767	177.2	162.254	146.1	176	218.5	200.133	174.5	271.35	186.7	162.6	129.2	138.2	380.65	139.45	176.2	113	193.5	186.9	190.5	155.9	148.55	170.65	103.1	216.3	173.1	170.8	63.86
ENSG00000124172.5	ATP5E	91.305	72.065	103.267	73.93	66.4912	83.225	69.02	88.665	85.0317	70.97	81.02	71.83	43.75	91.83	64.39	64.43	79.135	62.86	25.035	137	75.505	56.935	68.24	104.9	65.57	68.49	101.9	77.41	80.97	53.89
ENSG00000116459.6	ATP5F1	68.8675	98.07	72.3633	90.26	58.0235	68.49	78.3775	96.26	87.315	90.17	125.85	72.22	45.98	69.24	80.08	107.9	74.49	66.43	32.975	72.26	64.185	70.245	79.41	72.27	82.11	91.49	82.345	71.27	81.85	35.1
ENSG00000159199.9	ATP5G1	60.77	91.715	78.1567	72.95	93.5158	64.785	77.985	110.18	95.7067	71	225.6	95.1	57.22	60.84	67	168.3	87.54	71.93	31.76	96.58	80.565	84.155	87.33	70.05	98.245	46.64	112.45	83.58	84.33	19.46
ENSG00000135390.13	ATP5G2	140.825	159.85	152.833	182.1	106.4	153.25	183.15	189.3	149.367	189.8	141.15	128.6	66.73	143.6	144	219.2	138.6	218.2	93.71	191.6	169.95	164.75	128.5	175.7	151.7	105.3	153.65	187.6	168	72.15
ENSG00000154518.5	ATP5G3	51.395	50.8	42.5533	48.44	43.2758	45.685	48.4675	74.2175	60.335	41.1	136.1	65.84	47.17	41.46	46.13	74.87	39.55	36.41	14.06	48.05	39.3	44.735	62.19	40.025	59.24	27.58	50.76	42.51	54.31	15.21
ENSG00000167863.7	ATP5H	218.95	215.45	245.367	235.4	198.865	204.45	220.9	273.15	282.767	241.5	392.25	213	147.3	197.1	203	343.95	199.95	171.1	87.445	220.3	192.15	232.35	187.7	160.65	221.6	124.6	268.35	201.1	235.3	67.81
ENSG00000169020.5	ATP5I	170.2	194.25	205.467	156.3	221.646	167.75	167.775	233.5	223.8	172.9	340.15	183.8	138.5	165.9	156.5	234.95	198.05	185.9	74.175	220.9	172.05	157.05	189.7	175.95	185.85	121.5	206.1	184.3	211.5	31.36
ENSG00000154723.8	ATP5J	125.8	156.95	149.267	134.6	104.187	114.25	107.975	156.925	153.467	108.4	275.95	113.2	106.1	90.96	79.28	208	112.3	91.35	43.375	115.4	94.65	72.765	97.45	79.625	110.1	123.8	107.95	104.3	106.3	15.98
ENSG00000241468.3	ATP5J2	74.4175	96.99	69.3	65.53	86.3673	75.595	77.26	78.1425	83.7	72.41	119.7	82.1	57.46	78.01	79.01	102.35	77.08	61.86	30.12	102.9	94.63	69.385	72.62	81.295	69.915	123.6	84	65.57	89.52	31.5
ENSG00000167283.3	ATP5L	90.015	124.85	96.51	100.1	86.8208	89.605	105.775	112.825	101.643	94.49	135.65	94.51	48.55	89.15	80.67	84.34	77.26	111.1	36.04	120.1	90.33	78.95	86.88	91.39	88.795	70.38	106.85	102.4	99.06	32.36
ENSG00000241837.2	ATP5O	171.9	128.2	182.233	178.3	158.296	169.8	189.25	212.475	192.617	170	343.25	162.4	86.27	146.4	139.4	264.8	170.05	210.9	63.975	120.8	142.4	169.4	156.3	137.85	199.3	166.2	171.1	184	183	39.94
ENSG00000125375.10	ATP5S	8.218	6.6875	5.95667	12.27	7.13858	8.482	14.3425	7.56225	6.22983	10.62	4.3235	6.721	2.795	7.92	7.256	10.195	10.37	9.695	4.0445	9.076	9.2115	8.7105	6.769	7.4195	5.8855	19.15	12.515	11.78	9.783	1.573
ENSG00000105341.14	ATP5SL	31.8475	34.025	42.4067	49.57	20.2858	33.545	41.4325	43.9775	46.985	43	43.365	35.89	17.91	49.51	30.29	32.62	40.845	37.56	18.25	22.93	41.82	34.76	41.39	37.34	35.69	23.02	44.59	51.61	38.08	16.46
ENSG00000071553.12	ATP6AP1	50.43	75.975	74.2	69.62	74.3723	55.755	75.925	46.8775	50.7017	66.22	33.625	66.26	19.96	112	70.79	19.625	72.88	72.81	26.295	112.4	64.3	70.515	54.23	101.35	49.56	56.12	92.145	66.86	62.51	84.11
ENSG00000182220.9	ATP6AP2	103.68	82.45	183.3	100.8	91.3762	98.715	126.25	82.05	85.5717	115.1	29.945	85.67	33.37	123.6	64.31	14.66	131.3	108.6	20.14	69.19	80.81	99.93	62.21	84.12	41.465	47.86	194.55	144.5	97.45	55.74
ENSG00000033627.10	ATP6V0A1	26.5325	33.595	36.2733	27.02	83.7177	27.765	36.285	32.375	33.2467	38.15	13.652	22.52	15.47	42.39	22.12	40.6	45.15	43.72	9.9365	88.67	33.515	44.42	31.17	44.17	18.2	43.69	46.71	53.4	30.75	19.4
ENSG00000105929.11	ATP6V0A4	0	0.033455	0	0.03	0.349423	0.088375	0.0355325	0.006055	1.27446	0	0	41.89	0	0.277	9.315	0	0.0214	0.03824	0.03445	0.1501	0.20665	12.755	0.03103	0	0.022095	0.599	0.015995	0.01298	0.1081	0
ENSG00000117410.9	ATP6V0B	54.215	89.635	62.3533	53.12	76.5808	56.31	62.7825	56.58	55.3133	63.84	29.865	105.7	44.4	107.9	77.07	40.62	73.615	50.21	48.685	129.1	85.375	69.69	61.74	118.25	66.81	57.54	101	59.23	62.49	207.3
ENSG00000185883.6	ATP6V0C	219.3	254.05	233.633	203.4	370.25	217.5	284.325	178.675	226.65	237.5	117.7	360.4	97.14	334.6	243.5	155.45	231	229.3	71.005	448.5	196.55	314.4	188.1	285.75	162.6	246.1	258.2	249.4	267	532.4
ENSG00000159720.7	ATP6V0D1	62.38	113	72.48	82.57	86.8796	66.695	100.025	89.3175	84.795	79.29	37.385	70.15	35.62	117.6	73.7	63.495	66.735	50.32	24.62	150.3	85.665	97.425	91.19	131.9	65.075	116.9	114.65	95.22	91.13	216.3
ENSG00000147614.3	ATP6V0D2	0.0442625	0	0.00538667	0	0.0385077	0.02389	0	0.348875	0	0	0	32.05	0	1.057	0.9816	0	0	0.02127	0.015985	0	0.1736	0	0.5626	0.21835	0.059905	0.09426	0.096035	0	0	0
ENSG00000113732.4	ATP6V0E1	204.575	190	230.7	199.4	50.6162	197.9	231.525	150.3	172.9	197.4	98.595	191.4	70.64	247.3	183	78.285	180.45	186.5	61.44	274.5	215.3	142.9	143.7	224.2	147.75	98.73	254.55	199.5	190.5	309.4
ENSG00000171130.13	ATP6V0E2	12.5375	20.01	21.7233	10.65	186.527	16.345	8.682	22.0175	16.2057	10.7	36.09	29.02	37.1	13.36	24.9	5.947	46.44	11.26	7.2645	127.8	29.96	11.375	14.41	21.9	21.585	9.524	50.67	11.09	7.108	6.625
ENSG00000114573.5	ATP6V1A	23.6825	52.595	17.1267	23.46	54.2585	23.34	30.1075	17.6725	20.935	24.86	5.7465	48.14	15.38	34.5	35.63	5.8065	24.93	19.19	10.645	34.72	20.915	37.31	20.18	35.57	18.77	40.89	39.395	22.19	29.15	22.94
ENSG00000116039.7	ATP6V1B1	2.482	0.61055	1.56183	0.7458	0.841927	6.6365	2.8365	0.6844	1.10058	5.175	0.59985	88.24	0.09715	2.168	43.52	0.23095	2.183	2.294	2.177	4.182	2.9525	36.77	0.88	0.09153	0.2651	0.7497	0.60025	5.223	1.396	0.01606
ENSG00000147416.6	ATP6V1B2	66.235	75.88	64.7933	54.88	119.526	57.045	61.1375	47.785	57.4833	61.26	24.105	46.96	22.51	129.7	57.19	39.82	69.855	51.25	21.28	122.4	39.695	85.44	62.64	107.7	33.685	103.1	58.105	56.77	59.21	171.9
ENSG00000155097.7	ATP6V1C1	27.0575	28.995	24.2533	26.2	35.3108	25.32	27.9425	19.2075	18.43	26.5	9.2395	20.01	9.745	28.45	16.24	7.688	32.06	29.15	8.887	35.53	21.845	16.755	18.89	27.9	14.455	23.92	37.02	30.69	21.93	19.35
ENSG00000143882.5	ATP6V1C2	3.68175	2.0875	2.75167	1.667	1.4383	4.4475	5.8585	2.282	6.77283	4.944	1.1151	29.35	1.96	3.724	48.61	0.41085	4.006	3.977	1.317	30.03	5.712	103.185	2.823	4.2165	1.918	4.208	5.392	3.415	17.09	0.6533
ENSG00000100554.7	ATP6V1D	20.7375	59.325	27.5567	30.04	44.96	20.305	25.31	26.815	38.155	23.01	31.775	29.53	8.692	26.17	22.81	19.655	23.105	20.45	8.6825	52.08	27.235	24.96	18.48	15.855	18.62	29.81	44.915	26.28	36.63	14.43
ENSG00000131100.8	ATP6V1E1	144.25	174.25	215.233	155.6	199.877	139.9	166.6	129.66	160.9	150.8	110.95	142.4	32.04	162.8	95.9	116.1	171	117.9	28.805	159.6	120.55	136.2	84.64	129.55	81.42	101.4	124.1	160.7	131.4	92.69
ENSG00000250565.2	ATP6V1E2	1.89975	2.182	2.00833	2.823	2.17485	2.29	2.2055	1.621	1.76317	2.126	0.8269	1.132	0.7745	1.774	2.027	1.335	2.2935	2.481	1.1525	4.007	3.517	2.689	1.354	2.081	1.3585	25.89	2.445	2.693	2.347	0.9474
ENSG00000128524.4	ATP6V1F	161.85	164.8	164.433	166.9	229.292	159.5	196.5	116.99	164.5	132.8	91.325	220.5	39.23	206.2	144.2	87.705	153.95	131.5	44.34	199	141.8	203.4	106.9	158.15	104.1	372	135.2	145.3	208.7	120.1
ENSG00000136888.6	ATP6V1G1	107.3	157.75	142.567	126	82.4535	130.3	151.675	88.985	115.317	129.2	57.035	109.3	55.2	142.6	143.7	72.485	114.9	174	40.275	216.5	177.75	127.1	82.51	140.65	120.65	134.8	152.5	155	147.1	47.64
ENSG00000213760.6	ATP6V1G2	1.35	1.858	2.66633	1.904	291.36	1.535	2.7105	4.79375	2.76777	2.902	1.6495	2.327	0.4592	2.394	1.168	1.155	4.899	5.329	0.44365	14.32	3.3115	1.102	3.311	4.5005	1.223	4.346	5.7475	4.413	3.013	1.356
ENSG00000151418.7	ATP6V1G3	0	0	0	0	0	0	0	0	0	0	0	25.27	0	0	0.4664	0	0	0	0	0	0.14785	0	0	0	0	0	0	0	0	0
ENSG00000047249.12	ATP6V1H	26.5525	42.735	38.0767	40.5	52.7381	29.99	33.5075	28.35	38.375	32.04	14.785	32.41	6.653	32.51	28.61	17.25	32.295	31.87	8.258	53.14	30.34	36.215	17.51	24.59	27.335	27	47.88	33.25	32.7	11.4
ENSG00000165240.13	ATP7A	4.76775	4.4485	6.329	9.374	1.17025	5.315	5.9945	3.81975	5.62233	5.667	1.43305	2.161	0.8802	6.432	5.275	1.593	6.249	5.462	1.976	5.508	4.843	12.45	3.49	4.783	4.081	1.702	5.4845	5.99	6.204	2.321
ENSG00000123191.9	ATP7B	5.10825	1.84	3.75733	4.571	4.37665	4.3975	4.00375	4.43225	2.54917	5.647	1.966	2.675	9.513	3.672	4.901	1.0445	5.6005	5.66	1.5055	3.419	4.103	2.2825	5.691	1.4625	4.2585	29.77	3.7735	5.857	3.117	0.3469
ENSG00000124406.12	ATP8A1	6.92725	11.39	4.56433	6.182	25.3496	6.2915	4.6615	9.4135	3.54817	5.064	4.966	2.258	0.5918	16.75	4.716	10.87	33.825	25.82	5.339	10.78	9.7875	3.3135	18.65	12.485	10.225	3.623	65.075	5.585	5.065	3.253
ENSG00000132932.12	ATP8A2	0.134375	1.8545	0.0963767	0.4743	12.0189	0.2297	0.05466	0.5298	0.187157	0.06167	0.07734	0.3599	0.007705	1.063	0.05271	0.044615	0.4471	0.3542	0.084235	32.14	0.11035	0.109025	0.5035	0.339	0.76645	9.904	0.099105	0.04923	0.0574	0.04069
ENSG00000081923.6	ATP8B1	11.5355	7.774	35.0233	68.33	0.710592	13.665	15.2825	31.657	14.7817	14.01	2.6705	4.743	4.507	14.86	21.68	1.192	6.7485	2.413	15.15	4.982	21.72	13.16	21.48	4.509	35.81	1.41	21.06	14.07	23.69	0.09786
ENSG00000143515.12	ATP8B2	25.1175	9.5145	68.8967	29.79	16.5474	23.705	73.41	22.74	38.144	63.98	8.4885	4.606	2.03	33.42	10.39	2.082	50.395	61.21	3.6425	34.86	33.22	11.5375	24.72	29.775	10.06	29.8	30.88	75.54	30.22	7.076
ENSG00000130270.12	ATP8B3	1.02868	2.9745	0.754133	0.9477	0.231235	1.029	2.3615	0.6022	0.67375	1.796	0.25915	0.3985	0.5458	1.336	0.6726	0.09345	1.151	1.411	0.24815	0.7893	0.99185	0.67095	0.8766	8.4755	0.44035	67.52	1.142	1.652	1.757	1.071
ENSG00000104043.10	ATP8B4	6.608	1.4025	2.43	2.877	0.906362	2.698	4.78975	1.39125	1.21563	14.65	0.76865	0.8515	1.196	2.78	1.33	0.28965	4.886	2.344	0.25225	1.81	2.5125	1.14735	1.733	5.37	0.57555	1.278	2.278	6.828	2.798	3.011
ENSG00000054793.9	ATP9A	27.585	9.2855	36.7933	29.96	62.8365	24.33	21.2475	24.7275	24.5417	29.22	6.906	8.77	5.035	14.71	23.97	11.605	19.37	29.92	9.697	32.12	30.935	11.665	19.44	4.607	17.645	29.82	36.435	29.6	19.28	2.715
ENSG00000166377.15	ATP9B	7.0545	6.5125	9.30567	11.27	5.29715	8.596	14.065	7.00375	7.29867	11.2	2.5935	4.11	2.645	9.08	7.508	4.8585	13.93	14.11	3.097	8.697	9.618	8.9295	5.824	6.8015	6.3325	16.51	11.36	12.6	9.643	2.768
ENSG00000123472.8	ATPAF1	22.08	51.16	26.6533	23.22	46.2412	20.085	21.87	25.7125	27.0467	23.93	45.435	21.9	16.68	17.69	18.74	47.79	20.16	24.1	10.815	41.26	20.42	15.045	16.71	16.72	21.335	40.35	25.02	22.51	17.65	4.215
ENSG00000171953.11	ATPAF2	6.96225	12.925	7.522	8.215	5.51192	8.035	9.0915	7.497	7.84867	7.659	7.3315	7.905	6.813	8.971	7.981	6.995	9.6505	9.4	3.357	10.88	10.53	11.585	8.116	11.36	7.2025	24.1	12.385	9.473	9.512	5.321
ENSG00000130770.13	ATPIF1	34.92	67.68	51.8633	44.14	89.5254	43.34	57.87	65.2375	49.23	51.57	74.45	101.7	57.16	56.43	54.33	58.37	67.78	77.83	27.895	129.7	79.25	61.765	77.44	74.08	62.12	150.2	112.65	66.01	62.74	22.97
ENSG00000175054.10	ATR	7.17125	15.885	6.56033	8.426	4.11935	8.415	10.0233	6.064	6.094	10.16	2.55	4.177	3.635	8.463	7.664	2.7455	10.63	8.667	4.0125	10.18	8.366	6.521	6.346	10.88	5.1165	12.48	11.78	10.79	7.833	1.556
ENSG00000138085.12	ATRAID	141.475	136.2	162.833	161.2	41.6604	152.25	189.6	117.075	113.83	175.8	87.995	88.56	38.08	135.3	123.8	77.38	169.4	215.9	57.36	142.7	130.4	113	95.47	115.45	103.15	200.2	192.85	183.7	146.7	47.72
ENSG00000164053.13	ATRIP	7.6625	5.4805	7.64433	8.736	4.09677	8.886	11.1075	6.45	7.44483	11.44	2.619	3.25	2.737	7.44	6.162	4.3265	13.83	10.54	2.84	5.545	9.6805	10.54	5.943	8.4695	5.2505	47.55	13.01	11.28	9.988	3.203
ENSG00000088812.13	ATRN	15.6425	27.15	16.59	18.75	16.9471	16.88	20.345	11.7	11.9883	17.45	9.1305	11.5	15.63	16.68	16.89	8.02	21.38	18.9	10.67	17.61	13.38	17.61	17.36	13.475	18.09	18.08	26.8	19.62	16.59	1.938
ENSG00000085224.16	ATRX	15.86	12.8	21.6133	20.12	10.9192	16.32	19.7375	13.48	14.3833	16.81	6.2805	5.738	3.335	16.74	13.61	9.2045	18.88	25.54	6.3295	14.01	14.41	13.715	11.41	13.145	9.6855	6.019	18.39	23.17	15.49	3.262
ENSG00000124788.13	ATXN1	5.67325	4.0865	11.9967	10.68	8.22946	6.0655	11.7227	9.309	7.17583	11.38	3.271	3.276	2.768	10.31	6.055	7.1875	7.6675	8.777	2.3715	9.682	11.91	6.3825	6.15	7.927	5.0905	5.249	10.835	17.47	10.12	6.826
ENSG00000130638.11	ATXN10	35.9925	51.29	45.3733	51.79	42.0712	38.72	62.8575	34.5325	36.325	57.94	26.295	20.2	18.22	42.09	36.2	26.31	55.985	63.15	19.26	58.48	44.755	28.075	22.77	32.06	24.445	58.4	49.235	61.88	49.18	8.422
ENSG00000224470.3	ATXN1L	21.7575	11.365	22.63	20.41	8.95104	20.48	20.6275	17.2075	18.89	23.17	5.607	12.31	4.641	20.51	14.85	8.28	22.26	19.19	7.177	11.19	13.17	21.07	16.4	15.625	13.58	23.05	20.055	24.21	15.67	5.009
ENSG00000204842.10	ATXN2	19.1275	19.285	23.2133	24.37	17.0127	18.545	28.2625	19.735	17.7967	21.4	9.589	12.6	9.02	23.76	14.86	9.8005	32.585	37.06	5.615	26.68	25.79	13.27	13.34	15.33	11.85	29.93	23.655	30.96	23.48	4.475
ENSG00000168488.14	ATXN2L	74.7225	62.52	85.0833	102.9	59.0123	81.86	108.442	83.6375	77.3233	92.13	28.155	50.4	35.76	119.8	80.69	33.13	115.9	113.5	36.7	150.1	108.35	82.51	86.17	128.15	66.43	266.5	130.25	136	101.4	33.81
ENSG00000066427.17	ATXN3	8.21275	3.601	7.593	8.095	3.01323	8.6295	8.00025	5.6315	6.09217	7.651	2.211	2.325	1.917	8.329	5.878	1.4755	11.105	9.822	2.1505	4.162	6.1255	10.0105	5.203	5.614	3.494	7.607	7.9245	10.55	8.242	2.052
ENSG00000163635.13	ATXN7	14.9175	7.245	13.8033	12.54	5.57458	14.62	17.115	11.15	11.4067	16.34	4.5925	5.51	5.184	17.77	11.5	6.6215	22.495	18.02	9.7915	11.89	14.215	16.175	12.07	12.42	8.118	18.4	16.58	16.79	18.14	7.983
ENSG00000146776.10	ATXN7L1	4.14975	3.115	3.077	5.043	2.12067	4.5385	5.63675	4.23525	3.28783	3.811	0.91655	2.629	2.067	3.541	3.675	0.77175	6.8495	5.862	1.072	3.533	4.5465	5.3105	4.286	3.6945	2.854	13.99	6.121	4.69	5.389	2.419
ENSG00000162650.11	ATXN7L2	5.09475	10.895	5.05833	5.362	10.5252	5.383	10.3308	5.03125	4.98917	7.109	2.3515	7.462	3.91	5.911	3.62	15.005	10.815	13.3	2.3415	18.19	8.609	5.716	5.466	11.46	3.86	31.55	19.93	13.42	8.271	2.363
ENSG00000087152.11	ATXN7L3	30.485	25.86	34.6067	40.23	52.8377	31.8	48.5375	32.96	39.465	47.93	12.625	19.71	14.46	42.04	32.97	14.005	42.1	41.85	12.48	51.58	42.8	40.08	36.15	53.895	28.5	66.11	50.585	50.73	43.38	40.6
ENSG00000253719.2	ATXN7L3B	43.6725	48.49	49.0967	64.85	81.6288	51.625	68.2825	52.09	49.7133	80.98	25.01	41.11	25.8	57.43	58.97	31.125	63.23	89.26	30.24	74.29	66.205	60.88	56.41	67.4	77.625	37.59	77.24	80.63	60.02	18.07
ENSG00000148090.7	AUH	15.6725	41.095	12.88	17.18	14.368	18.25	18.225	15.0075	11.7957	16.78	12.78	23.83	9.552	14.2	17.67	9.6165	21.99	18.81	8.1565	14.09	23.92	12.165	15.12	10.58	17.17	8.447	24.195	18.86	15.66	3.116
ENSG00000127423.6	AUNIP	0.34915	1.473	0.5541	0.8008	0.972385	0.3803	0.3594	0.7854	1.21847	0.5572	0.3694	0.3378	0.2898	0.5734	0.4539	0.33805	0.50825	0.4926	0.14785	0.7278	0.5659	0.4504	0.8609	1.1895	0.5788	29.09	0.48895	0.5391	0.7872	0.4694
ENSG00000115307.12	AUP1	190.275	154.1	194.5	192.3	102.265	190.35	234.725	190.65	175.4	202.3	74.65	124.3	151.2	240.1	195.4	111.25	231.9	225.7	145.1	198.8	250.7	180.3	213.2	305.85	188.55	178.1	272.05	253.4	224.3	135.9
ENSG00000087586.13	AURKA	1.337	1.997	1.05363	1.957	0.9426	1.2395	1.54225	3.4135	3.01133	1.292	2.349	1.533	1.36	2.177	1.745	3.1715	1.4685	4.119	0.5808	0.9152	1.161	2.304	5.059	5.509	2.567	34.74	1.5	1.218	2.458	1.459
ENSG00000175756.9	AURKAIP1	81.2125	89.155	76.7467	83.04	73.8508	82.08	76.385	90.2525	84.235	78.31	81.865	72.02	75.29	74.06	71.29	102.35	73.87	63.13	42.65	90.94	88.82	77.86	72.91	88.435	79.69	371.9	96.635	76.54	72.44	62.87
ENSG00000178999.8	AURKB	0.7712	1.214	0.862333	0.947	0.0678388	0.89045	0.309325	3.66795	6.75998	0.3812	0.21865	0.3567	0.5524	2.552	2.318	0.10265	40.185	0.3262	0.20495	0.2222	0.8335	6.767	10.01	13.195	1.4725	2.29	0.5648	0.3546	6.499	3.867
ENSG00000105146.8	AURKC	2.4385	1.3805	2.21333	2.317	2.27469	2.631	1.45075	2.03425	1.98967	1.799	1.25955	1.46	1.32	3.206	1.618	1.515	3.337	1.466	0.62765	3.926	2.244	2.354	1.715	5.525	1.145	92.9	3.071	1.863	1.903	0.4916
ENSG00000158321.11	AUTS2	8.857	4.0975	14.67	17.21	9.50362	20.675	11.04	9.42225	14.28	10.78	2.253	6.346	9.64	15.96	24.65	7.3905	29.505	21.49	2.504	12.92	16.19	22.61	10.91	4.9595	8.895	8.789	9.778	11.65	14.34	0.96
ENSG00000169857.3	AVEN	18.1375	13.75	36.5233	16.81	6.7425	15.635	20.015	16.9125	19.4867	17.14	14.085	4.757	9.888	11.91	10.5	17.71	19.395	17.86	12.915	9.035	14.18	14.985	9.043	9.618	11.555	22.13	10.08	23.22	17.83	3.053
ENSG00000101200.5	AVP	0.36435	0.2912	0.0173167	0.1513	28.4304	0.21	0.04113	0	0	0	0.025075	0.6297	0.08878	0	0	0	0.02113	0	0	0.2085	0	0	0.0296	0	0	3.156	0	0	0	0.1283
ENSG00000119986.6	AVPI1	48.8925	33.77	61.3533	55.72	22.3796	35.015	67.05	30.2475	62.005	29.33	13.308	11.32	26.62	43.49	31.77	6.902	152.5	100.5	6.9195	30.5	42.375	140.6	24.71	27.605	30.115	38.87	19.3	29.4	80.55	4.64
ENSG00000166148.2	AVPR1A	13.5275	21.13	10.1456	2.961	0.0669373	7.579	5.91375	1.208	1.27493	8.936	0.4404	0.7262	3.605	0.3907	1.055	0.73815	2.324	0.6674	0.3601	0.3814	1.3855	1.2725	0.4251	0.1731	0.78595	0.5982	7.132	5.692	2.85	0.03826
ENSG00000126895.9	AVPR2	12.19	0.3134	2.047	3.965	0.591935	10.4	5.97525	2.20875	3.4875	6.459	2.57	3.98	0.04561	1.33	1.74	1.534	6.4365	0.521	0.52565	0.2721	2.077	2.7395	2.042	0.8214	1.444	0.6661	3.8795	5.821	3.601	0.3374
ENSG00000162779.16	AXDND1	0.0378125	0.401	0.0245133	0.3029	0.0471615	0.05773	0.0335575	0.41942	0.0185267	0.1126	0.008547	0.9004	0.02165	0.08303	0.05983	0	0.099965	0.05998	0.056755	0.4213	0.091755	0.052435	0.3025	0.05575	0.5268	20.24	0.36705	0.02919	0.03201	0
ENSG00000103126.10	AXIN1	21.4625	12.66	27.34	28.93	16.125	22.515	32.5825	27.965	25.955	26.56	7.837	12.66	7.821	30.41	19.88	15.945	32.04	32.64	9.95	26.01	28.995	33.815	26.05	30.12	17.705	30.43	29.11	34.68	28.94	28.51
ENSG00000168646.8	AXIN2	8.8015	12.87	9.957	22.38	6.84369	8.3615	30.285	12.07	15.1633	44.88	4.838	1.638	1.594	28.63	6.275	8.092	13.295	26.76	2.3005	10.21	21.92	17.29	9.373	10.52	7.887	14.62	22.555	48.34	12.96	0.581
ENSG00000167601.7	AXL	65.2425	19.245	108.413	61.44	12.0787	49.03	93.6175	55.4925	51.32	61.45	15.7035	8.011	2.424	45.12	17.05	6.4695	79.8	42.93	2.7455	9.853	35.615	29.44	21.07	38.25	16.395	35.64	35.815	69.82	47.55	0.253
ENSG00000160862.8	AZGP1	40.9825	0.98525	2.7397	13.02	5.85454	464.35	2.6295	3.907	2.4945	2.162	23.0915	32.55	836.9	8.01	2664	0.4396	107.5	2.592	235.8	0.9696	641.65	194.9	11.6	0.40345	191.6	41.26	1.0655	0.6816	4.517	0.3234
ENSG00000141577.9	AZI1	8.9455	6.8325	11.54	10.79	8.34335	12.49	17.095	9.2045	8.36533	16.06	4.8695	6.554	2.616	12.87	9.112	5.196	21.28	17.34	3.78	17.04	13.745	10.725	9.206	18.395	7.543	39.34	14.07	20.09	13.52	3.49
ENSG00000163512.9	AZI2	29.09	17.115	24.9367	21.17	13.0373	24.885	28.5875	15.265	17.3817	23.18	8.003	11.01	5.423	26.57	16.76	10.325	24.545	22.46	7.7645	25.4	19.78	13.52	13.24	11.015	12.38	20.28	21.68	22.86	18.93	8.051
ENSG00000155096.9	AZIN1	48.8325	41.355	48.8633	60.57	41.5427	45.355	59.4375	39.645	38.06	49.05	17.28	18.09	21.11	44.53	36.22	17.92	52.405	44.13	39.86	55.86	42.79	33.69	37.9	27.85	33.79	35.47	46.715	43.02	48.57	20.23
ENSG00000172232.5	AZU1	0.576	0.1435	0.51	0.3742	1.07116	1.4135	0.4043	0.2453	0.198017	1.579	0.21055	0.2681	0.5896	9.732	0.2203	0.1217	0.69535	0.3363	0.0923	0.572	0.4774	0.3359	0.2929	15.295	0.15525	5.222	0.479	0.61	0.2208	36.69
ENSG00000166710.13	B2M	1670.75	1004	1328.33	765.5	240.469	1425	1203.75	1003.45	619.383	1116	395	623.3	579.1	2777	843.9	194.7	1227.5	775.1	185.55	614.5	1049	1053.5	1990	3153.5	653.6	135.8	1355.5	1262	1110	2615
ENSG00000169255.9	B3GALNT1	4.94575	4.089	9.55733	11.34	15.8157	6.4265	11.4507	2.2845	3.22833	9.134	12.865	5.902	0.3225	14.62	5.27	0.40595	6.7175	13.56	2.26	14.26	6.703	2.6095	1.745	3.916	5.427	9.32	17.365	9.778	7.339	0.2015
ENSG00000235863.2	B3GALT4	10.995	9.905	16.3567	18.75	4.297	11.215	14.095	13.145	15.3317	11.94	4.27	5.24	0.8161	12.19	14.44	1.345	14.915	5.748	1.818	9.326	13.54	18.15	13.2	18.38	9.8105	47.99	12.82	10.21	15.91	14.19
ENSG00000183778.13	B3GALT5	0.0078895	0.018665	0.0373933	0.6282	0.885785	0.1978	0.649575	4.03215	0.48475	1.033	0.024375	0.0782	0.08212	0.04013	6.05	0.0353	0.041545	0.6342	1.82	3.684	0.2281	1.0446	17	0.062845	0.3205	0.6378	1.524	0.342	1.539	0.002744
ENSG00000176022.3	B3GALT6	14.8625	13.025	14.8833	15.18	12.6403	16.025	20.4775	11.0117	11.4083	23.09	7.1385	9.629	9.184	15.65	10.71	7.0075	18.45	15.81	8.681	18.89	16.69	15.535	10.36	20.425	10.755	13.48	18.43	22.49	13.52	4.756
ENSG00000187676.7	B3GALTL	6.01325	3.0265	10.276	5.001	5.49058	7.592	8.807	4.714	4.69383	13.15	9.3855	3.858	2.201	6.489	5.885	2.2195	8.0985	8.725	2.193	5.557	5.465	4.907	4.397	5.3815	4.12	8.191	8.939	24.49	6.905	0.6168
ENSG00000109956.8	B3GAT1	0.169075	0.12795	0.158697	0.5303	59.0638	0.31365	0.366825	0.60755	0.246217	0.463	0.0943	0.9121	1.439	0.8593	0.6646	0.04806	16.155	0.2656	0.13045	4.18	2.5255	0.32615	0.3754	1.401	19.115	1.567	5.1525	0.5152	0.301	1.166
ENSG00000149541.5	B3GAT3	33.1325	29.665	41.78	33.62	52.1338	39.95	52.3475	31.615	27.6783	55.93	11.162	29.68	22.31	44.4	30.77	6.6515	66.61	49.47	15.285	78.28	54.33	42.23	32.36	54.535	27.155	40.78	50.035	52.62	40.43	24.08
ENSG00000174684.6	B3GNT1	28.385	44.845	33.31	33.37	156.382	30.5	53.2275	41.625	37.3283	53.69	34.305	27.17	12.49	36.61	18.4	20.82	101.45	76.34	17.42	123	31.915	20.28	18.48	18.165	31.965	20.01	47.765	65.48	33.18	1.08
ENSG00000170340.10	B3GNT2	20.0825	14.615	22.04	12.83	7.46635	23.39	22.6625	12.4875	15.7632	13.89	7.062	12.04	7.934	26.84	22.15	2.333	22.935	8.846	11.59	25.57	9.393	16.065	12.5	16.255	12.87	11.94	18.47	24.19	21.62	9.269
ENSG00000179913.6	B3GNT3	0.217	0.020325	0.0885367	21.41	0.0190147	1.684	1.64092	19.1251	9.73305	0.8767	0.00506	4.595	0.7102	0.5695	47.33	0.013085	0.19195	0.1131	2.1845	0.04481	1.8575	3.5315	32.44	0.12565	46.45	0.308	0.3308	0.1244	8.689	0.04359
ENSG00000156966.6	B3GNT7	2.93875	17.47	5.00233	2.9	3.75188	2.2135	1.77763	15.52	2.38133	6.004	1.6345	1.622	0.5837	28.99	2.308	0.10735	2.052	24.71	9.204	17.91	2.682	1.21	27.97	8.7875	16.375	2.231	4.824	4.003	1.185	1.376
ENSG00000177191.2	B3GNT8	3.5905	1.6315	5.236	6.632	0.393196	3.62	6.116	9.9975	20.617	3.889	2.8545	3.17	0.3137	16.1	3.844	0.58885	7.7035	1.528	0.97135	3.46	5.67	7.573	17.09	13.035	2.2895	0.5239	2.6	5.656	24.25	54.48
ENSG00000237172.3	B3GNT9	9.7525	11.49	28.3133	20.39	3.79392	10.665	30.2225	10.556	15.8493	32.31	8.354	6.801	1.468	17.46	12.04	1.2345	13.385	29.72	2.1585	37.82	21.18	9.04	7.143	8.982	6.5575	13.21	39	25.31	17.47	1.786
ENSG00000135454.9	B4GALNT1	1.39125	0.5597	5.20133	1.611	29.2599	1.447	2.2825	2.8875	3.11353	2.142	1.5095	0.3573	0.1917	1.31	1.552	4.3145	21.51	0.4657	0.20345	2.285	3.969	0.67725	1.371	0.4798	0.6169	1.236	2.349	3.103	2.192	0.03349
ENSG00000139044.6	B4GALNT3	0.38255	15.555	15.8033	4.806	2.34357	1.403	3.28775	13.4	5.89078	17.14	16.95	8.366	0.2478	12.75	11.57	0.9854	25.58	1.427	2.704	42.98	7.671	41.07	4.697	1.232	83.225	32.17	5.4985	8.423	17.41	0.7983
ENSG00000182272.7	B4GALNT4	1.09017	0.45735	1.00943	2.062	76.1681	5.7125	29.1275	7.06025	8.27067	22.79	0.858	0.4969	0.2906	1.001	3.243	0.08408	57.69	64.01	0.7793	37.53	14.415	3.8755	3.788	0.7085	1.785	4.218	1.1655	21.75	12.58	0.3159
ENSG00000086062.8	B4GALT1	67.9575	45.55	70.5433	65.27	5.12681	68.64	80.56	31.4925	40.2817	88.87	31.485	35.69	51.32	88.23	98.03	19.78	58.59	114.5	20.695	34.44	61.87	49.995	41.03	64.76	45.45	66.45	99.64	55.72	71.77	50.7
ENSG00000117411.12	B4GALT2	27.7225	13.235	32.5267	32.47	32.4735	25.37	32.245	32.48	34.9267	29.77	15.105	14.16	14.44	22.28	21.08	25.525	34.625	22.92	19.94	28.3	34.4	30.525	11.5	12.53	13.76	30.96	19.18	33.81	30.49	1.074
ENSG00000158850.10	B4GALT3	34.685	24.235	29.8	29.26	17.1965	38.25	34.1	25.0225	24.9067	39.98	13.78	24.92	12.85	45.81	37.72	14.9	30.67	55.15	20.665	55.98	39.035	37.805	28.07	50.005	30.62	39.08	47.735	34.87	37.26	25.56
ENSG00000121578.8	B4GALT4	7.8335	4.768	11.359	11.3	3.43473	6.8885	10.6825	9.3935	8.11217	12.47	3.6305	5.343	4.269	9.974	8.57	1.905	16.245	13.96	5.079	13.66	9.995	11.17	13.45	8.477	6.7265	5.889	10.76	11.9	9.991	3.833
ENSG00000158470.5	B4GALT5	42.33	75.72	32.1767	59.36	20.5527	36.57	44.9575	34.9075	43.6117	48.08	14.265	23.28	14	55.33	34.43	47.875	34.39	39.77	7.7155	25.39	30.06	14	22	41.375	20.73	38.99	27.285	48.65	36.88	58.28
ENSG00000118276.7	B4GALT6	2.231	11.87	1.16253	2.635	8.50454	2.0435	2.162	2.25075	2.611	2.144	1.02315	1.002	0.5304	1.563	4.024	0.9128	1.72	2.618	0.65065	7.385	2.819	1.294	2.486	0.95195	1.491	4.071	1.389	2.233	2.097	0.1375
ENSG00000027847.9	B4GALT7	25.2175	36.74	24.3033	27.59	15.5046	25.45	32.96	18.9125	18.27	33.73	10.513	20.6	16.95	23.72	22.97	11.525	22.255	36.75	16.35	46.49	36.34	17.975	18.53	32.655	20.045	43.43	36.77	33.41	24.41	10.06
ENSG00000108641.10	B9D1	3.5565	9.788	4.43333	5.337	8.60327	5.5675	11.408	4.968	4.60667	11.8	2.5275	9.407	1.995	5.436	4.887	1.25	10.51	11.6	5.0235	39.24	7.493	3.597	2.53	4.0935	3.6785	45.35	27.22	12.52	5.349	0.2116
ENSG00000123810.3	B9D2	4.99575	8.6355	5.58267	7.968	3.74169	5.915	8.775	7.467	6.49133	9.652	2.0185	7.509	2.185	8.527	5.073	1.3765	5.754	5.397	2.256	8.239	7.759	4.234	5.961	10.835	5.095	14.59	9.8665	10.7	5.752	11.87
ENSG00000164929.12	BAALC	6.186	10.235	1.03507	2.194	113.479	5.342	2.0235	2.19425	1.23673	1.565	0.67895	1.123	0.7378	6.53	0.7969	0.58165	2.3915	3.206	0.64475	28.35	0.7936	1.701	1.828	11.925	1.4285	1.134	5.422	1.682	1.28	0.2517
ENSG00000136881.7	BAAT	0.03899	0.050165	0.04477	0.05427	0.565988	0.035305	0.0386825	0.0468825	0.03567	0.1308	0.07006	0.05792	192.2	0.148	0.0579	0.7543	0.1117	0.04108	0.4901	0.1398	0.058945	0.03388	0.1168	0.06676	0.03766	0.2118	0.059465	0.06505	0.03929	0.03368
ENSG00000105393.11	BABAM1	57.8025	57.265	74.5467	70.88	64.795	62.12	81.655	67.6325	65.0583	70.32	37.495	43.8	29.1	65.79	55.2	61.59	72.39	69.73	25.19	46.92	70.96	54.96	57.65	82.325	51.05	73.25	61.47	83.34	63.68	49.29
ENSG00000186318.12	BACE1	24.9625	23.19	34.45	23.46	39.5488	21.315	36.87	17.3675	21.0967	34.72	7.771	10.57	11.72	24.27	14.81	9.3525	38.27	41.09	71.23	19.46	20.855	17.12	10.84	15.02	11.12	20.23	26.66	37.91	26.76	1.086
ENSG00000182240.11	BACE2	16.2525	2.473	32.7133	12.74	1.65603	17.815	17.57	11.8175	12.6933	16	4.509	11.02	0.8588	10.3	44.04	1.941	24.15	5.905	9.656	3.465	22.46	9.788	9.626	10.275	18.805	3.31	13.325	18.63	13.91	0.6338
ENSG00000156273.11	BACH1	15.985	7.351	17.1467	16.48	3.582	13	21.7975	13.42	14.8467	15.91	4.398	5.552	6.531	26.29	13.2	18.12	20.44	13.04	6.2285	5.189	13.98	29.035	13.77	16.425	7.4775	26.28	13.28	17.51	21.37	19.98
ENSG00000002330.9	BAD	45.75	47.06	62.9533	50.66	49.9769	46.025	64.0025	53.5475	53.825	63.8	32.33	39.21	27.19	50.95	36.9	15.195	61.785	49.77	15.37	45.1	64.11	48.81	27.42	33.835	47.985	55.19	69.67	60.57	47.8	17.36
ENSG00000107262.12	BAG1	26.0975	18.09	29.1933	51.62	22.0088	27.575	29.845	35.8525	36.8417	21.98	25.855	25.38	10.4	36.18	38.9	38.75	33.31	18.85	12.84	36.12	33.815	58.17	24.01	24.395	29.515	71.44	32.115	23.28	35.84	32.52
ENSG00000112208.10	BAG2	6.61575	7.6185	28.69	49.33	4.11358	3.74	27.5225	45.48	24.9453	21.04	7.442	1.991	2.638	11.14	2.092	8.2035	8.7505	19.8	1.0265	4.21	19.61	2.462	4.533	2.278	4.2975	13.63	8.6595	51.06	13.27	0.4817
ENSG00000151929.5	BAG3	80.4975	37.005	114.593	107.1	41.2	65.92	86.4425	84.07	104.392	103.6	95.42	37.66	18.1	89.51	75.24	379.1	68.95	40.08	12.43	48.77	75.325	91.84	25.07	23.165	45.735	54.09	57.645	80.94	97.34	7.547
ENSG00000156735.6	BAG4	10.7145	5.4055	9.36567	8.896	14.2311	9.7895	10.8215	6.285	6.71183	8.307	2.72	4.854	7.018	7.707	7.951	3.0555	11.365	12.72	2.5835	8.905	8.997	9.089	5.398	6.7245	4.159	6.021	9.293	10.94	11.05	3.423
ENSG00000166170.9	BAG5	26.105	12.825	23.94	23.41	15.5219	24.495	22.73	19.1475	22.9017	25.7	7.2005	13.27	6.214	22.68	22.17	9.6865	27.485	15.4	5.741	21.09	20.365	31.97	16.53	22.875	14.19	124.4	27.5	23.31	23.75	5
ENSG00000204463.8	BAG6	97.195	100.55	107.933	129.8	57.7969	104.65	137.525	98.475	99.72	121.3	64.77	63.19	48.58	122.6	92.09	121.85	121.1	132.5	40.08	114.2	116.8	114	100.3	130.65	73.155	308	141.7	131.6	105.6	95.48
ENSG00000140320.7	BAHD1	15.625	29.16	19.7433	26.5	10.087	16.5	22.62	18.6675	20.4767	27.91	9.0835	13.43	7.858	24.84	18.96	9.5175	20.27	45.01	9.1385	24.84	20.59	17.785	18.45	21.89	15.855	41.84	36.145	29.16	18.09	3.531
ENSG00000181790.6	BAI1	1.01842	2.1245	1.35967	1.141	34.0765	1.2825	5.1145	1.5155	1.20447	2.012	0.4143	0.4968	0.1881	1.859	1.299	0.09173	5.737	3.709	0.38475	15	3.56	6.0185	1.883	5.198	1.319	5.199	1.674	4.136	3.321	0.3876
ENSG00000121753.8	BAI2	2.40375	1.882	1.98963	3.396	53.8292	2.0775	4.18675	2.077	1.73413	3.6	3.068	1.015	0.05885	1.242	0.5182	0.3745	3.7365	2.525	0.1404	16.29	4.304	1.893	3.66	1.201	1.1145	7.57	5.6105	4.333	1.76	0.2918
ENSG00000135298.9	BAI3	0.9253	0.62235	2.60367	2.511	14.7941	0.7585	1.55925	2.81	1.7618	1.275	0.80945	0.2808	0.1817	2.355	1.331	0.13735	6.29	0.955	0.1092	18.16	1.076	0.4529	0.6252	0.54575	0.40245	2.793	1.4105	2.525	1.474	0.02734
ENSG00000175866.11	BAIAP2	13.055	3.4145	4.97967	16.41	24.0803	17.29	22.8375	18.65	32.1183	23.05	5.3865	11.8	20.14	37.36	26.38	2.553	35.385	9.312	2.33	38.82	41.01	70.57	6.306	7.6665	27.85	21.59	21.615	21.25	49.53	1.974
ENSG00000006453.9	BAIAP2L1	8.24825	24.34	1.643	21.1	0.79285	13.655	5.943	16.637	14.9942	5.678	1.9745	10.91	20.54	25.77	33.35	1.767	4.449	2.251	19.995	23.13	46.025	26.925	23.63	3.07	63.475	22.39	32.075	5.464	31.08	0.4661
ENSG00000128298.12	BAIAP2L2	4.14225	1.6	2.751	2.963	5.00188	4.034	3.72375	33.681	3.58833	3.902	0.6621	35.49	2.287	2.238	2.771	0.85315	6.8365	3.313	1.722	9.199	7.4645	4.0085	118.1	3.025	5.2265	13.55	7.8005	3.397	4.142	0.6173
ENSG00000007516.9	BAIAP3	4.39325	4.3825	1.9216	7.198	42.2542	9.5435	2.1105	4.50425	2.22217	9.531	1.6305	11.53	5.389	8.649	7.622	1.1725	3.861	1.335	4.6685	735.6	17.775	3.245	13.72	11.77	5.2655	49.78	3.3135	2.281	3.591	4.622
ENSG00000030110.8	BAK1	11.3	30.205	13.18	18.44	7.41377	10.945	15.78	26.615	21.705	17.29	10.432	14.55	5.496	21.68	14.55	9.4225	15.485	12.02	6.912	16.95	17.275	23.375	38	42.33	15.68	14.42	13.525	15.02	16.52	23.3
ENSG00000095739.7	BAMBI	5.92575	42.42	29.1	59.09	11.5274	10.72	10.3432	4.041	4.35	13.42	26.1335	18.24	9.634	25.59	10.66	1.1555	22.065	119.3	3.346	19.28	7.099	6.893	3.742	31.2	3.5035	22.35	2.942	39.62	10.19	0.7357
ENSG00000175334.3	BANF1	84.1275	102.45	164.6	102.8	75.0077	94.31	157.1	104.757	101.453	144	69.845	64.18	51.09	93.18	73.61	124.4	115.5	156.1	39.84	102.1	122.2	77.675	69.9	94.3	62.945	129.7	124.65	157.8	116	36
ENSG00000125888.10	BANF2	0	0	0	0	0.00536	0	0	0	0	0	0	0	0	0	0	0	0	0	0.8118	0.06395	0	0	0	0	0	84.99	0.14585	0	0	0
ENSG00000153064.7	BANK1	3.93725	3.5015	0.904767	3.498	0.852412	2.1825	0.785725	0.5436	0.711233	1.302	0.20707	1.054	0.1279	4.701	1.271	0.077395	3.6695	0.1291	0.19755	2.304	3.0475	0.59585	8.524	47.45	0.5816	2.505	8.8655	0.2176	0.8818	3.271
ENSG00000172530.15	BANP	4.65475	3.406	5.52867	5.649	3.24685	5.19	8.0795	4.5275	4.42017	6.918	1.8925	2.848	2.952	5.393	4.585	2.3465	7.0805	8.295	1.8195	6.515	5.6865	4.5545	4.704	8.4095	3.2985	10.22	6.4235	8.094	5.51	6.69
ENSG00000163930.5	BAP1	51.57	57.885	64.3167	58.04	73.3162	54.285	61.085	53.9675	57.2933	59.81	24.045	38.5	28.48	66.42	49.61	41.905	70.545	64.82	24.33	49.86	65.505	80.96	48.21	66.165	42.26	228.2	75.475	67.17	57.19	33.63
ENSG00000138376.6	BARD1	2.58525	0.8702	5.514	3.728	0.988	3.5165	5.69425	3.74525	4.57833	3.946	0.96665	0.6692	0.5195	4.278	2.764	2.336	6.0125	3.643	1.0505	2.146	3.788	12.695	3.071	3.2075	1.7565	6.159	2.8995	6.145	6.79	0.7096
ENSG00000143032.7	BARHL2	0.00781	0	0	0	13.5991	0	0	0	0	0	0	0	0	0	0	0	0	0	0	0	0	0	0	0	0	5.962	0	0	0	0
ENSG00000131668.9	BARX1	10.3006	0.0409	0.2084	0.06729	0.0496665	0.1961	0.111265	0.2933	27.8325	0.6638	0.028245	0.01446	0.09616	0.05456	0.5155	0.017365	0.06672	0.08167	0.1975	0.1212	0.100745	0.063975	0.2411	0.06269	42.645	6.903	1.1655	0.2923	0.06496	0
ENSG00000043039.5	BARX2	0.07902	0.023235	0.0396867	0.1015	0.458589	10.805	0.147025	1.64568	44.2053	0.4406	0.027895	2.912	0.02489	0.1692	86.27	0.09638	0.027955	0.05024	2.364	1.492	3.187	26.71	8.122	0.0416	1.39	3.872	0.3529	0.04081	79.53	0.02465
ENSG00000176788.7	BASP1	39.315	7.6345	68.9867	68.72	214.41	21.165	138.225	12.8025	8.32133	13.64	5.963	7.076	4.733	61.3	18.41	1.2265	26.205	72.38	1.7255	29.42	118.9	29.25	21.58	124.25	14.37	2.668	22.4	63.68	46.93	530
ENSG00000156127.6	BATF	5.84725	1.4395	3.41567	23.01	0.908058	8.3325	3.3875	2.3705	3.11667	3.722	1.0478	0.9994	1.216	13.44	6.88	0.2847	1.8695	0.7431	0.51345	0.7154	7.4705	3.95	8.5	42.75	4.535	0.8154	2.929	2.144	4.097	33.6
ENSG00000168062.5	BATF2	2.28	5.233	2.431	5.949	1.27975	2.051	3.49875	7.72525	3.0866	2.356	1.02115	5.264	3.132	8.117	2.832	2.462	2.0635	2.716	6.152	3.772	4.1295	0.50505	8.647	20.185	4.992	1.486	3.6075	2.166	1.563	2.409
ENSG00000123685.4	BATF3	4.2655	1.268	3.84	1.46	2.51477	3.216	2.767	1.76475	1.853	3.269	0.75535	1.665	0.4795	6.816	1.066	0.27645	3.709	0.8765	0.31165	1.414	2.015	1.057	2.519	10.83	1.0925	1.031	2.327	2.634	1.944	0.6602
ENSG00000087088.15	BAX	38.295	39.165	44.45	48.64	18.5908	40.535	54.77	45.0725	37.2267	50.51	12.5105	30.51	16.81	81.22	35.06	10.575	46.935	36.69	15.815	36.62	49	36.635	76.57	127.8	32.19	25.69	51.58	51.78	44.19	70.5
ENSG00000198604.6	BAZ1A	20.145	8.065	12.4133	22.09	2.74142	20.07	19.75	13.07	15.93	20.94	3.578	4.42	6.396	29.42	19.97	6.962	17.555	16.6	5.3615	6.47	16.75	28.71	18.78	37.16	10.895	49.96	16.69	16.13	21.37	32.2
ENSG00000009954.6	BAZ1B	33.415	29.52	40.4767	47.63	24.4746	31.795	49.0125	34.7725	36.045	45.66	13.765	11.78	10.95	35.87	26.12	21.565	46.3	51.14	11.425	38.78	36.49	23.485	29.34	35.53	19.96	33.76	38.17	53.11	36.43	7.24
ENSG00000076108.7	BAZ2A	41.55	31.045	40.0933	53.45	17.091	47.195	55.3425	36.9775	38.6967	48.21	13.235	18.28	12.93	60.22	36.76	17.87	66.52	62.97	17.86	51.59	41.97	45.65	41.79	58.255	27.81	68.54	55.34	60.55	50.11	31.06
ENSG00000123636.13	BAZ2B	7.74925	8.0045	7.96	10.95	6.06804	8.8155	9.931	8.086	8.25767	13.5	2.7735	3.59	2.381	9.57	9.493	3.7005	11.74	16.79	3.771	12.01	8.7175	6.9365	7.108	6.1545	4.997	12.99	12.495	14.52	10.01	3.112
ENSG00000105327.11	BBC3	4.95175	5.7235	7.62333	9.869	5.61281	7.005	7.808	7.77075	6.67833	8.621	2.151	3.855	3.541	16.16	9.775	4.228	7.2745	6.43	5.677	5.2	7.0915	13.275	8.022	12.585	6.1135	6.124	6.919	7.925	5.925	15.1
ENSG00000214413.3	BBIP1	7.4455	6.7585	8.64833	8.837	7.42654	8.076	11.9708	7.037	6.4805	11.59	3.243	4.799	2.677	8.085	5.785	2.2315	12.775	15.17	5.122	12.78	10.335	5.965	7.689	9.065	6.2075	29.24	14.47	13.83	7.833	2.859
ENSG00000129151.4	BBOX1	0.13615	0.037535	0.331767	0.2357	12.6898	3.6555	0.2516	0.068775	5.27847	1.131	0.02912	73.12	10.27	0.2128	5.445	0.089535	0.7364	0.04223	0.11315	7.871	0.47275	37.955	0.05911	0.09604	0.088625	0.2923	13.125	0.0464	13.84	0.02658
ENSG00000174483.15	BBS1	15.875	21.1	27.3433	34.19	22.4181	21.61	39.39	24.28	25.7533	40.56	7.236	22.37	4.888	18.98	20.49	5.5605	31.985	53.62	9.419	39.07	30.97	15.345	12.93	11.87	14.41	27.26	45.535	47.81	24.36	2.21
ENSG00000179941.6	BBS10	11.42	10.8	9.77533	8.381	8.59385	12.11	11.875	6.595	9.062	10.01	3.955	4.119	4.351	12.14	8.25	4.301	19.335	12.08	3.3655	9.085	9.8395	7.087	6.247	10.235	5.0975	7.391	10.595	13.11	10.11	1.089
ENSG00000181004.5	BBS12	3.47025	4.192	3.906	3.232	2.22865	3.8885	4.32125	3.54275	3.1845	7.155	2.6365	4.232	0.4102	3.397	2.381	0.41175	5.65	4.072	0.99445	7.351	3.1345	2.0175	2.687	2.375	1.549	12.49	10.085	5.27	3.006	0.4966
ENSG00000125124.7	BBS2	27.61	85.48	40.6833	39.7	44.8015	33.18	65.9775	28.18	29.8933	46.29	16.14	21.74	6.169	23.82	25.04	21.525	120.55	68.2	7.7605	61.66	35.075	50.645	23.26	28.51	16.81	42.43	42.69	44.6	54.55	3.953
ENSG00000140463.9	BBS4	12.615	17.73	17.6467	20.01	9.9855	15.205	23.22	14.1267	12.9837	19.22	6.0455	11.28	6.047	15.68	10.98	10.38	25.8	26.99	6.662	33.53	22.1	12.02	10.61	11.52	11.45	36.04	28.305	21.64	15.33	2.431
ENSG00000163093.7	BBS5	9.727	10.235	10.9733	13.61	13.2185	11.605	17.47	9.393	10.264	17.95	5.602	7.454	2.317	9.467	7.399	6.9075	19.055	18.45	3.7275	26.75	15.62	11.06	4.17	8.3555	5.261	31.09	23.425	17.77	9.766	0.1927
ENSG00000138686.5	BBS7	9.4835	6.7815	14.22	10.01	9.53827	9.811	14.955	8.454	9.58833	13.33	2.6675	3.574	1.108	8.204	6.511	2.321	17.62	17.52	2.17	14.13	7.9595	7.69	6.346	5.147	4.187	11.96	9.799	17.23	11.36	0.8996
ENSG00000122507.16	BBS9	6.86425	7.8405	7.61367	9.866	4.64827	7.911	11.7245	5.8745	5.1075	6.698	2.879	4.031	1.799	7.055	6.075	1.8905	13.875	12.57	1.4955	17.2	8.1055	5.32	3.506	4.7165	3.119	14.05	15.87	11.04	10.04	1.232
ENSG00000114439.14	BBX	11.45	20.65	21.1867	19.53	8.37408	11.675	17.1425	12.4775	12.1977	15	5.324	7.026	2.585	13.34	11.24	3.7285	16.715	22.64	3.7805	16.74	17.29	7.677	8.487	10.515	6.3905	44.86	18.195	18.9	13.31	3.091
ENSG00000187244.6	BCAM	138.925	28.515	329.3	71.1	14.1979	195.75	178.55	38.8775	58.595	172.4	61.44	285	24.44	176.8	92.06	21.585	167.9	69.87	34.795	61.89	235.65	77.3	35.38	57.155	45.395	44.09	425.95	184.1	117.7	1.408
ENSG00000132692.14	BCAN	0.25745	0.39095	0.3129	0.1599	112.757	0.40015	3.297	0.459925	0.314057	5.958	0.2227	0.2575	0.0436	0.2658	0.1967	0.1866	0.45765	0.3125	0.059875	2.542	0.4563	6.7135	0.3664	0.12565	0.2249	3.187	0.25625	3.323	1.545	0.07284
ENSG00000075790.6	BCAP29	19.2725	9.166	32.93	15.6	15.8419	18.085	29.06	17.1025	18.0617	20.61	12.145	5.268	5.05	19.39	10.13	10.615	22.05	16.24	4.366	8.187	15.475	12.185	8.214	10.105	8.0825	30.06	37.81	28.47	22.56	2.172
ENSG00000185825.11	BCAP31	230.6	185.5	144.1	197	93.3092	200.45	179.7	116.925	145.817	169.2	55.355	101	68.32	166.6	138.7	34.675	157.6	141	64.57	141.1	167.15	179.45	120.9	153	101.05	163.1	181.6	177.5	165.8	135.4
ENSG00000050820.12	BCAR1	25.3625	17.32	47.71	22.85	20.8073	24.45	34.605	22.8125	18.4867	27.04	16.5	31.58	11.59	33.48	19.23	30.595	25.11	20.51	14.22	34.37	27.805	12.835	23.92	36.57	28.225	44.89	31.81	37.5	26.6	0.1127
ENSG00000137936.12	BCAR3	21.87	10.71	15.77	18.49	6.05435	21.575	12.3275	11.3525	10.3073	9.267	5.5715	9.389	4.098	18.79	9.703	9.7885	24.915	12.09	1.533	5.314	10.975	15.8	9.868	5.2385	8.4095	9.959	15.14	9.833	12.39	0.1683
ENSG00000064787.8	BCAS1	0.335275	0.0466	0.1718	23.73	144.173	1.069	2.769	9.1412	1.25163	0.8004	0.07161	0.204	0.0613	0.7946	11.59	0.1195	83.115	0.1167	0.18505	0.3208	12.315	0.817	9.543	0.3984	20.425	2.456	0.1714	0.2368	4.446	0.1964
ENSG00000116752.5	BCAS2	45.9475	44.35	57.9233	50.64	53.6781	47.075	50.1225	41.2575	46.06	52.83	25.39	30.31	23.13	42.4	37.87	33.625	43.575	56.44	16.265	66.82	45.575	44.42	31.39	35.26	31.61	52.31	52.17	52.13	51.82	12.07
ENSG00000141376.16	BCAS3	6.7525	7.9055	12.8033	11.88	6.66131	7.5395	9.15525	6.4255	7.5305	7.965	3.1805	4.668	2.565	10.07	6.078	5.7205	11.305	6.777	2.177	5.922	8.6225	9.7455	4.602	6.209	5.283	13.18	8.638	9.739	8.393	4.084
ENSG00000124243.13	BCAS4	1.7455	1.669	8.88133	10.86	8.31381	4.018	7.43825	4.0485	4.11133	5.284	1.22745	4.21	0.4582	3.718	3.377	0.42995	1.9185	3.44	0.77905	7.009	10.75	1.636	4.934	14.09	3.316	7.297	8.0355	8.491	4.437	2.677
ENSG00000060982.10	BCAT1	7.03675	4.372	5.195	5.521	4.61462	3.162	3.5125	3.25975	3.02067	10.97	0.9246	0.5519	0.1707	16	1.891	0.4667	5.6265	12.28	21.87	10.55	1.4755	0.74065	4.254	2.9175	1.6865	10.43	2.2715	5.993	2.054	2.414
ENSG00000105552.10	BCAT2	24.1375	70.715	29.3633	72.01	16.0088	26.59	40.6175	30.995	35.945	42.25	19.465	25.92	10.73	36.14	24.2	21.015	51.87	65.26	29.96	34.18	39.865	22.1	21.17	20.815	46.595	26.95	37.795	39	31.63	4.531
ENSG00000107949.12	BCCIP	18.65	15.09	21.6267	18.9	14.2946	20.405	22.6425	18.6375	17.9633	23.95	10.7905	13.18	9.998	17.96	17.39	17.855	22.06	29.26	9.2505	16.29	23.7	13.97	14.01	17.375	17.3	30.1	23.205	24.53	19.63	3.897
ENSG00000114200.5	BCHE	12.2922	1.4405	1.19953	5.15	4.63727	2.546	14.8178	20.5783	22.9793	48.25	2.46745	0.7018	19.39	8.942	0.4021	0.47485	1.157	0.5064	0.3202	1.379	1.6885	3.6525	3.321	3.5695	0.76535	2.189	1.492	22.07	3.613	0.02243
ENSG00000248098.6	BCKDHA	38.665	94.68	37.1967	52.32	24.3612	45.395	47.2675	32.0025	50.85	46.91	40.58	40.81	49.19	44.4	40.26	65.65	64.175	48.72	25.895	46.18	42.22	54.945	28.32	43.915	50.365	64.12	68.34	46.84	54.99	32.79
ENSG00000083123.10	BCKDHB	13.095	10.88	17.7767	21.2	8.58019	15.76	14.3275	13.7775	12.9347	16.25	7.353	9.652	18.76	9.455	14.32	3.773	22.11	20.79	6.1025	12.77	14.525	9.1315	12.38	5.978	15.01	13.9	15.225	14.51	12	0.8208
ENSG00000103507.9	BCKDK	38.875	58.105	45.64	49.08	19.5508	40.66	49.735	36.4575	41.23	46.28	33.18	38.52	34.88	37.31	39.9	40.39	49.255	48.25	32.505	26.56	47.965	54.72	28.38	43.805	37.895	30.43	40.41	49.04	39.19	45.5
ENSG00000142867.8	BCL10	13.64	9.1095	9.84067	13.35	3.55512	12.545	10.1555	12.6765	13.284	10.04	3.042	6.629	4.055	14	11.35	1.934	9.418	8.359	3.791	5.523	8.9345	15.37	16.33	14.98	9.831	12.72	10.13	11.4	20.84	11.31
ENSG00000119866.16	BCL11A	0.0954225	0.77515	0.06154	1.832	4.69291	0.6714	1.17512	5.05825	3.59417	0.5772	0.9305	0.08541	0.05297	0.6584	4.341	0.01927	0.074115	0.1787	1.1065	1.35	2.9015	14.84	4.346	8.5615	0.8738	1.136	1.093	0.5194	6.324	0.97
ENSG00000127152.13	BCL11B	0.648525	0.3547	0.217937	1.555	4.58154	0.79825	0.453975	0.76045	2.29882	0.8515	0.065995	0.193	0.2186	2.103	2.707	0.0375	0.2583	0.3829	0.08358	0.3792	0.6859	21.9	4.444	6.293	0.5857	1.306	1.603	0.2892	5.509	3.131
ENSG00000171791.10	BCL2	13.675	0.8608	11.61	11.9	5.60515	16.905	29.255	8.42475	8.83433	18.58	2.422	4.632	0.6301	6.354	4.938	6.215	33.605	22.42	1.1135	8.617	11.49	7.33	9.942	17.19	2.294	3.033	32.605	24.99	15.16	2.929
ENSG00000140379.7	BCL2A1	7.298	0.96975	2.61727	1.197	0.979081	2.419	1.574	1.2786	0.722533	2.585	1.1229	1.505	2.669	75.38	2.285	0.37505	0.8143	0.6813	0.31055	1.245	2.2315	0.77365	5.529	73.615	1.0675	0.5321	2.548	1.185	1.658	108.9
ENSG00000171552.8	BCL2L1	87.765	47.395	128.9	60.74	51.3365	93.975	73.815	47.965	72.8	69.42	30.72	78.77	39.32	143.6	79.4	28.92	122.4	32.44	26.72	66.39	76.56	70.835	56.44	69.46	64.01	81.54	84.385	55.67	72.41	147.8
ENSG00000153094.17	BCL2L11	9.5595	6.9375	5.88567	9.186	1.59092	11.9	10.86	6.8705	7.2695	10.84	2.663	6.085	5.319	12.7	10.95	6.261	9.3075	15.63	4.394	13.05	11.21	6.781	13.94	19.185	5.972	13.09	26.07	10.47	11.1	8.421
ENSG00000126453.5	BCL2L12	13.015	10.995	11.6533	17.8	2.13488	16.2	18.285	16.545	14.1783	19.3	6.328	8.154	10.02	17.97	13.97	11.075	14.91	21.9	9.0865	4.645	19.97	12.64	14.93	26.55	13.425	23.58	16.93	22.02	16.74	9.346
ENSG00000099968.13	BCL2L13	19.98	25.33	14.33	21.36	10.9648	17.825	14.6475	15.72	19.175	13.41	12.515	14.09	8.161	15.02	13.8	38.625	17.365	13.47	7.27	19.79	14.225	18.53	10.6	11.07	10.325	16.98	14.685	13.88	14.12	5.725
ENSG00000121380.8	BCL2L14	0.0272775	0.0105	0.0362133	1.053	0.0287585	0.08074	0.0708	2.79314	0.0382367	0.08222	0.0070555	0.04236	0.07719	0.3032	0.4839	0.01573	0.04226	0.03041	1.3135	0.071	0.6515	0.04449	4.545	0.22375	2.9635	25.58	0.055735	0.04457	0.06383	0.02055
ENSG00000188761.7	BCL2L15	0.303075	0.2176	0.380567	0.602	0.759958	0.31145	0.659725	11.8668	1.01927	0.7754	0.109615	0.4495	0.1465	0.9622	0.5485	0.11785	0.95075	0.3722	6.894	0.5382	0.51725	0.28445	26.13	1.078	7.956	1.161	0.52365	0.5733	0.8347	0.6933
ENSG00000129473.5	BCL2L2	62.7	48.975	97.2733	93.8	90.9823	61.465	64.265	107.552	105.59	67.7	28.915	34.35	14.05	69.33	50.47	17.79	93.945	60.2	34.585	71.02	82.51	64.32	39.67	35.28	52.47	48.05	71.275	86.51	60.3	2.433
ENSG00000258643.1	BCL2L2-PABPN1	4.85725	8.7245	2.45433	6.149	1.57711	4.4085	3.96175	4.385	4.78633	7.023	0.8399	3.786	2.168	4.597	5.994	1.014	4.5025	4.033	1.8185	5.505	6.327	8.5645	7.293	3.0825	7.6795	25.96	5.541	3.344	4.711	0.42
ENSG00000069399.8	BCL3	65.705	43.07	40.9967	31.9	3.73962	58.525	51.065	45.0125	52.395	107.8	18.46	34.86	100.4	116.7	56.13	8.617	49.785	32.7	19.345	26.91	60.165	35.335	62.05	102	35.84	16.96	65.555	45.58	68.54	120.4
ENSG00000113916.13	BCL6	190.325	54.325	128.473	118.5	35.4858	196	180.475	72.4225	103.16	186.6	38.555	32.33	34.66	170.4	101.3	281.55	223.1	96.29	23.95	52.48	87.54	199.25	33.15	174.4	31.87	30.65	81.005	115.5	121.4	336.9
ENSG00000161940.6	BCL6B	21.2575	4.613	4.93833	3.846	1.69577	16.975	5.6145	3.807	5.0575	9.49	5.824	5.661	1.456	34.06	3.722	2.837	9.5615	3.491	1.2965	7.672	5.707	4.622	4.532	15.35	3.807	2.998	19.83	13.16	6.43	0.08174
ENSG00000110987.4	BCL7A	3.793	3.1345	8.10467	10.41	12.5308	5.5535	10.1382	5.094	4.039	9.56	5.307	7.869	3.024	6.712	6.653	6.1795	3.7615	5.468	5.47	10.31	7.757	10.595	3.697	5.2815	4.1505	4.499	13.115	6.963	7.837	0.6082
ENSG00000106635.3	BCL7B	56.52	40.13	80.84	70.02	40.1785	48.665	42.8475	71.235	71.9033	51.88	35.63	31.87	21.63	61.54	30.39	52.16	48.44	33.12	14.04	68.56	52.48	32.3	45.21	53.665	32.185	67.08	55.8	50.33	39.66	21.15
ENSG00000099385.7	BCL7C	14.4	9.315	23.2267	16.95	7.49438	16.18	30.6375	16.6725	16.2	21.68	7.806	11.83	4.639	14.31	9.787	4.8565	23.445	27.33	4.431	15.49	19.995	19.84	10.26	12.805	10.135	24.2	20.555	23.92	20.09	4.591
ENSG00000116128.5	BCL9	7.13875	10.69	13.63	18.16	8.93569	7.958	24.5325	13.4935	15.9227	40.47	4.7565	8.674	2.836	8.32	9.385	3.8665	15.155	19.63	3.935	15.51	15.9	8.154	7.48	5.6585	7.963	14.28	15.24	33.27	14.7	1.989
ENSG00000186174.8	BCL9L	27.3875	27.895	44.0867	39.64	9.29138	29.22	50.165	23.67	31.44	53.82	11.837	9.23	5.836	37.23	26.37	12.295	27.925	46.77	9.4905	10.53	26.675	35.805	23.82	17.935	16.275	10.38	27.13	51.01	36.53	5.052
ENSG00000029363.11	BCLAF1	48.765	32.785	48.72	60.83	27.1377	52.68	69.7275	39.785	40.2633	62.27	15.515	16.81	13.7	50.33	46.09	23.685	64.65	84.18	18.275	46.74	51.4	48.475	40.05	46.57	29.835	38.71	62.845	74.54	57.28	13.67
ENSG00000197580.7	BCO2	2.59825	23	2.05933	2.692	3.57592	1.4625	3.70125	2.85875	2.70533	3.282	17.94	1.778	20.31	2.391	1.277	3.571	5.0755	2.397	0.56935	7.517	2.914	1.636	2.302	1.609	0.9147	6.085	4.646	4.749	6.162	0.3049
ENSG00000183337.12	BCOR	10.8455	11.885	22.5333	18.71	4.47412	12.5	23.57	13.5625	12.6	17.45	6.2485	7.426	4.702	16.08	12.53	10.49	20.46	22.95	5.6335	14.66	14.8	15.095	11	11.57	10.05	12.68	20.48	18.53	13.78	1.75
ENSG00000085185.11	BCORL1	7.26275	5.504	8.95467	8.421	3.25231	6.8675	12.5975	6.9745	7.083	11.08	2.535	4.331	1.56	7.42	5.118	1.8325	12.045	10.56	2.009	7.925	7.8565	5.5245	4.818	6.3095	3.7445	14.21	11.27	12.94	8.647	5.11
ENSG00000186716.15	BCR	22.775	11.605	26.73	17.17	27.5912	22.085	22.065	13.0525	18.5717	21.41	6.508	18.3	7.141	27.51	17.89	2.711	35.545	14.82	5.7925	31.89	17.325	24.505	11.63	16.745	15.485	18.98	31.895	19.3	19.61	9.503
ENSG00000074582.8	BCS1L	26.9875	31.695	27.25	33.85	16.1008	31.57	40.61	28.3975	29.9183	35.49	17.42	23.31	23.95	29.03	29.08	15.65	43.525	44.34	22.68	31.47	46.12	30.62	28.85	41.685	27.68	21.78	44.685	44.46	37.16	5.984
ENSG00000161267.7	BDH1	3.403	3.459	1.69733	10.25	20.4955	6.469	2.253	17.625	14.2932	7.515	9.3105	8.982	69.49	3.885	16.74	3.568	4.661	7.234	2.0665	10.65	14.75	22.74	21.22	6.201	9.7265	3.965	18.135	4.893	11.95	1.915
ENSG00000164039.10	BDH2	50.0575	88.67	69.7733	46.71	27.7276	59.15	71.455	37.6975	40.1467	75.47	18.85	86.9	34.02	48.49	36.96	11.58	70.905	87.14	11.385	37.25	50.155	33.91	47.43	29.52	34.45	24.32	99.88	74.5	55.38	1.66
ENSG00000168398.5	BDKRB2	9.156	0.7873	1.949	14.92	0.685008	6.5145	28.4875	6.38525	9.54	8.401	0.40175	4.478	0.1055	1.91	2.027	0.2904	12.28	0.7193	2.622	0.8949	5.531	4.799	9.252	0.090035	3.4	0.3353	4.9335	3.717	21.08	0.01598
ENSG00000145734.14	BDP1	9.1935	5.5445	11.19	11.08	6.51862	10.065	12.1175	7.6695	8.09933	11.99	3.1585	3.576	2.595	10.11	7.647	3.8595	13.72	12.01	3.2695	7.651	8.4755	10.205	6.946	6.812	5.203	11.16	14.83	12.84	11.16	0.9237
ENSG00000126581.8	BECN1	41.5475	37.12	47.9633	64.09	21.6577	40.59	40.57	46.94	50.37	38.89	20.675	23.2	9.701	38.27	39.79	40.305	41.955	34.6	14.095	22.46	35.73	34.215	39.95	34.515	33.775	29.47	35.055	40.08	35.99	25.09
ENSG00000183092.11	BEGAIN	1.02327	1.1845	0.613767	2.074	18.7939	1.8435	2.243	1.0178	3.89147	4.964	0.80255	0.4445	0.209	1.518	1.396	0.204	7.952	6.089	8.67	20.65	4.417	1.232	1.93	4.4645	0.73605	3.032	1.3165	3.163	1.238	0.5155
ENSG00000188848.11	BEND4	0.080365	0.01892	0.0459967	0.1603	0.377496	0.079915	0.053455	0.145325	0.0643067	0.06124	0.028525	0.02691	0.09084	0.4257	0.02747	0.0082145	0.3021	0.2398	0	1.813	1.6405	0.016975	0.8454	1.808	0.1046	10.53	0.023915	0.1274	0.03989	0.09208
ENSG00000162373.8	BEND5	5.6785	6.437	10.1877	14.69	9.71215	8.7445	15.3885	11.315	6.25883	14.55	2.7405	8.795	0.2564	4.669	4.072	2.973	6.933	23.35	2.4395	19.41	8.8015	3.4205	6.099	14.545	3.7365	6.512	11.29	12.25	9	0.658
ENSG00000151917.13	BEND6	0.645575	0.34465	0.8772	1.286	14.8243	0.36505	2.49975	0.789975	0.358567	1.109	0.32369	0.2557	0.01818	0.4888	0.2584	0.14665	1.6175	1.506	0.060645	1.502	1.302	0.2575	0.2572	0.2676	0.2674	0.6163	0.6686	2.367	1.313	0.0114
ENSG00000165626.12	BEND7	5.2855	3.2745	5.96433	5.886	2.68381	6.8455	5.9965	6.62325	4.46533	6.965	1.9595	6.882	2.52	6.8	10.63	4.1235	7.3145	7.609	3.5025	9.075	5.076	1.832	7.774	2.1825	5.776	12.38	15.34	8.696	3.146	0.452
ENSG00000167995.11	BEST1	13.085	4.536	6.15333	9.499	14.5863	9.2785	11.855	5.54025	5.77133	14.07	3.5195	3.752	1.505	20.35	3.806	0.899	59.12	9.485	1.603	5.341	6.8545	4.1625	5.586	21.25	3.6485	14.39	5.687	10.2	8.713	39.08
ENSG00000039987.2	BEST2	0.0565125	0.02444	0.0428533	0.05224	0.0577588	0.055335	0.092425	13.6774	0.049835	0.05812	0.020845	0.01901	0.01865	0.04432	0.05385	0.05459	0.1038	0.05307	0.02206	0.08494	0.0713	8.8905	10.89	0.039735	0.02917	0.631	0.064525	0.04417	0.1341	0.0475
ENSG00000127325.14	BEST3	0.009585	0.35	0.0116277	0	1.2863	0.034065	0.012755	0.00446775	0.00623767	0.0175	0.04314	0.07633	0.005415	0.01583	0.373	17.165	0.01796	0.005383	0.08209	0.4914	0.3025	0.1385	0.01526	0.02988	0.0051905	2.736	0.01008	0	0.01208	0.03831
ENSG00000142959.4	BEST4	0.51345	2.6735	1.02643	0.8368	2.62565	0.76225	0.9912	19.0956	0.637433	5.013	0.2248	0.5714	0.356	1.443	0.5269	0.085185	0.6424	1.454	0.28955	6.023	0.8355	1.6435	11.71	1.021	0.3041	1.951	1.4865	2.272	0.6752	0.4101
ENSG00000105829.7	BET1	8.78675	10.535	8.04667	7.944	4.24127	9.52	10.5053	6.83725	6.3875	9.85	2.681	5.153	5.315	8.094	7.61	1.932	9.914	12.05	6.188	15.22	9.4775	5.523	7.529	10.115	5.8025	6.152	9.7065	10.58	7.798	1.248
ENSG00000177951.13	BET1L	37.6925	31.94	52.5833	44.85	16.8358	42.01	56.455	36.6125	33.5183	47.54	14.82	28.58	22.14	45.49	42.14	10.33	50.295	65.87	34.015	66.99	54.885	35.175	37.47	45.525	35.805	48.14	53.495	56.37	40.62	20.19
ENSG00000133169.5	BEX1	1.66275	10.195	1.87867	0.9078	383.452	2.403	6.04525	9.79825	3.77743	13.82	6.382	6.989	1.166	4.049	1.375	0.32225	7.3805	34.2	33.965	682	7.6185	0.89045	5.436	3.1035	7.6935	179.3	35.78	17.76	1.991	1.652
ENSG00000133134.7	BEX2	3.3845	53.635	7.46467	10.19	167.787	15.465	20.33	9.84775	8.13517	16.3	9.15835	33.69	0.7243	15.71	27.09	2.5605	4.3385	87.53	16.17	250.9	30.59	18.135	12.37	21.355	14.09	66.55	127.95	37.75	11.96	2.39
ENSG00000102409.9	BEX4	43.2675	82.705	86.5567	98.37	263.75	68.475	111.675	75.31	75.0967	95.11	50.345	69.17	4.34	68.65	80.96	3.43	85.68	159.2	16.4	243.4	112.6	39.705	38.72	86.08	31.29	84.12	189.75	123.5	81.89	9.606
ENSG00000184515.6	BEX5	3.10175	3.2025	11.9267	1.845	70.2208	6.1995	5.0605	3.50925	2.91567	4.153	2.1651	14	1.256	14.55	7.188	0.2468	2.5495	16.65	12.67	104.6	8.5755	4.135	3.402	5.439	6.738	20.73	37.39	9.823	4.043	1.012
ENSG00000103429.6	BFAR	30.79	18.42	28.7	31.65	10.9207	29.475	32.8225	24.85	20.3433	27.12	10.6175	13.25	9.355	39.51	18.76	20.1	32.12	30.61	18.65	18.65	22.67	18.33	21.33	22.63	20.745	20.47	26.155	31.26	24.99	11.15
ENSG00000242252.1	BGLAP	6.81425	7.7105	7.68767	7.192	12.154	7.0305	12.9217	14.0335	7.63417	11.76	6.3245	6.917	5.317	7.591	6.031	3.7345	8.288	17.72	3.0125	17.22	20.01	5.8105	5.825	11.84	5.6115	6.918	16.71	15.3	11.81	3.399
ENSG00000182492.11	BGN	220.2	320.3	5325.33	116.2	31.5838	189.1	560.925	73.7975	92.5933	208	355.3	292.7	226.2	835.5	141.7	17.6	249.05	129.7	41.975	249.4	306.4	149.75	52	557.35	43.145	144.9	517.5	415	313	1.94
ENSG00000180535.3	BHLHA15	0.07553	0.112	0.129173	0.3451	0.500696	0.2653	0.16675	0.68916	0.397342	0.6415	0.034895	0.3266	1.875	0.9936	10.22	0.093	0.1287	0.1318	211.3	2.696	7.6215	0.5433	2.219	5.7725	31.88	0.2782	0.59605	0.0964	0.2562	0.2414
ENSG00000134107.4	BHLHE40	243.4	120.25	246.733	286	44.4808	324.15	195.85	78.0925	200.582	103.8	73.05	103.5	105.6	211.4	142	178.5	282.4	132.2	34.985	176.4	143.95	328.9	57.12	44.085	39.575	29.32	121.1	100.2	490.5	51.07
ENSG00000123095.5	BHLHE41	15.0875	14.755	19.0133	45.07	42.5173	21.365	28.3607	11.56	11.3133	19.72	7.2605	3.902	0.2856	16.31	20.11	20.9	21.76	11.49	3.954	33.91	16.23	8.3095	8.092	18.32	4.371	8.277	54.035	7.461	15.98	0.3281
ENSG00000145692.10	BHMT	0.8328	0.4453	0.381633	18.46	0.254334	0.6624	0.318175	0.748125	2.3266	0.6091	0.10078	105	287.6	0.2081	0.1337	0.05804	2.217	0.3034	0.084195	0.9628	0.63465	0.21125	0.1755	0.05973	2.434	0.8414	0.9213	0.359	0.1856	0.03482
ENSG00000132840.5	BHMT2	29.8925	24.795	24.3267	21.72	4.31712	23.945	9.92275	18.1172	39.0513	15.14	8.308	115.1	208.1	6.041	2.706	4.9125	37.37	16.22	1.1775	22.03	21.055	3.2935	3.138	0.72655	4.267	7.639	39.705	20.73	5.414	0.09389
ENSG00000122870.7	BICC1	14.805	4.847	14.76	4.982	0.788738	14.6	11.4593	5.0235	8.26333	12.98	5.018	18.36	1.049	9.933	5.521	3.9935	23.72	20.66	10.565	4.578	5.7025	7.28	3.242	2.0325	1.785	4.481	8.934	7.897	8.977	0.03839
ENSG00000151746.9	BICD1	2.74075	1.3685	4.867	2.66	5.72146	2.662	3.96575	2.177	2.0869	5.422	1.11105	2.118	0.2304	3.489	1.418	1.087	16.725	17.06	0.42165	5.77	3.413	0.98015	1.86	5.5685	0.71805	1.819	4.83	5.705	2.372	0.2641
ENSG00000185963.9	BICD2	20.56	11.68	30.5933	26.02	13.6478	17	26.1675	20.3075	36.04	24.16	11.6605	8.717	4.911	27.99	15.89	12.75	27.22	23.1	4.764	10.16	20.055	88.675	13.47	23.115	8.4595	20.39	19.63	29.73	48.09	14.28
ENSG00000015475.14	BID	17.78	7.6335	8.39233	21.25	27.9123	17.775	11.5	13.83	11.9893	12.69	7.6275	8.124	14.96	20.77	11.78	13.33	13.89	9.451	4.0075	8.991	13.88	10.635	15.84	34.345	8.4505	6.747	10.955	10.64	12.81	48.45
ENSG00000100290.2	BIK	0.27155	2.598	0.185533	3.28	0.177985	4.665	0.4151	5.56875	4.6568	2.142	0.13005	3.132	0.3105	2.495	23.71	0.02509	0.2475	0.3401	1.3585	1.845	21.425	5.1375	7.797	4.2605	11.96	4.808	3.5815	0.205	9.524	4.135
ENSG00000136717.10	BIN1	60.7175	103.05	28.0933	124.3	144.169	54.195	101	43.6725	38.7567	89.3	7.694	62.55	17.9	39.2	22.73	935.35	143.15	57.34	11.925	70.18	80.975	16.72	38.98	82.11	41.18	22.01	53.46	85.51	58.57	24.81
ENSG00000110934.6	BIN2	7.31225	3.3285	3.75233	5.046	2.29061	4.1205	3.5455	4.69325	2.42417	5.624	1.3437	2.353	2.787	31.96	4.481	0.4795	4.607	1.229	0.704	1.641	3.6105	1.709	12.65	102.35	3.3545	14.65	3.8145	3.091	3.402	235.2
ENSG00000147439.7	BIN3	22.175	27.785	21.23	21.82	6.85754	25.38	21.3875	13.845	14.99	22.74	6.016	10.88	5.554	19.81	16.87	7.359	31.105	21.06	5.8575	17.4	20.46	19.53	15.1	16.555	13.655	24.52	24.315	21.3	21.07	26.27
ENSG00000110330.4	BIRC2	29.975	26.885	23.3733	26.26	15.0754	28.825	32.6225	26.68	21.945	31.05	12.94	18.28	19.2	33.27	26.53	17.41	45.29	32.38	17.735	26.7	28.69	22.29	28.97	35.775	20.145	32.07	30.05	36.83	30.1	11.33
ENSG00000023445.9	BIRC3	7.8705	1.967	5.56133	6.076	0.831462	7.0445	5.491	12.25	7.2325	6.423	2.97	5.553	3.532	23.75	13.19	1.296	22.605	2.687	3.035	3.49	7.7375	6.2435	45.19	41.695	14.515	5.433	4.563	5.888	5.406	5.338
ENSG00000089685.10	BIRC5	0.25075	0.43685	0.2547	0.2661	0.188971	0.301	0.14745	0.9756	2.4364	0.1781	0.08048	0.2653	0.3912	0.9255	0.6618	0.038185	0.2461	0.1813	0.1217	0.1615	0.4232	2.0615	2.524	3.228	0.4964	20.14	0.25515	0.1467	1.934	0.7693
ENSG00000115760.9	BIRC6	13.9	14.39	17.2667	19.1	8.65704	14.46	17.445	13.815	14.445	18.15	5.5895	6.285	6.387	16.47	13.21	9.548	21.965	21.37	7.899	14.99	14.085	15.93	14.83	18.095	11.905	19.43	19.345	20.98	15.58	3.887
ENSG00000101197.8	BIRC7	0.417975	0.33015	0.132777	0.3535	0.334973	0.34995	1.59205	0.230125	0.240957	0.1538	0.091225	0.4093	0.01859	0.9652	0.2749	0.02601	55.44	0.06194	0.01591	0.3419	0.18535	1.302	0.2418	0.8658	0.08885	0.3616	0.24915	0.1773	0.9349	0.04038
ENSG00000163098.3	BIRC8	0	0	0	0	0	0	0	0	0	0	0	0	0	0	0	0	0	0	0	0	0	0	0	0	0	18.57	0	0	0	0
ENSG00000134897.9	BIVM	13.1975	11.6	13.3267	16.41	13.6284	13.295	19.5975	12.2175	11.451	19.05	10.129	13.78	10.14	13.26	9.567	9.871	16.78	20.54	7.97	17.79	16.025	8.8415	9.827	12.305	10.79	4.01	18.31	23.14	14.79	0.7262
ENSG00000166619.8	BLCAP	58.82	43.115	33.8633	91.66	90.2354	60.41	55.7875	47.0225	48.545	47.58	31.44	38.26	37.5	43.11	49.58	150.7	41.145	47.55	10.095	147.7	62.535	72.16	42.91	48.4	27.665	41.34	56.34	41.83	63.53	13.34
ENSG00000136573.8	BLK	0.231375	0.12875	0.0885167	0.172	0.0367496	0.24885	0.15	0.648055	0.2663	0.2729	0.034495	0.4862	0.5401	1.432	0.6651	0.014115	0.0843	0.07529	0.04404	0.1295	0.2577	0.08905	17.83	89.62	0.78795	0.4001	0.44465	0.09037	0.1698	6.912
ENSG00000108578.10	BLMH	31.945	18.385	35.6533	33.21	15.9472	27.895	36.21	27.4625	29.39	29.85	10.032	21.15	7.647	32.09	22.58	19.12	32.89	26.75	17.995	18.24	27.535	167.8	27.18	34.3	19.115	36.06	31.11	41.53	38.3	7.977
ENSG00000095585.12	BLNK	2.20725	1.697	2.36367	9.1	2.2154	3.8015	2.509	6.5105	17.5758	1.387	0.33535	21.13	22.39	4.873	9.165	0.19465	3.6015	0.7632	7.138	2.454	9.019	9.9585	35.55	80.74	11.21	1.39	12.805	1.097	23.67	2.699
ENSG00000135441.3	BLOC1S1	61.0525	69.225	66.8	63.3	54.9258	58.065	58.935	79.0425	72.5267	72.65	40.33	52.63	40.48	65.67	49.58	57.535	115.6	59.42	21.165	59.94	62.98	53.375	70.72	90.2	58.57	38.46	75.04	70.76	59.96	64.34
ENSG00000196072.7	BLOC1S2	25.215	26.76	20.94	18.06	41.0869	24.68	22.9225	14.5925	25.2	21.15	9.7425	20.13	14.26	35.49	22.96	28.965	35.145	22.04	10.24	39.89	24.555	37.095	19.18	45.65	15.845	27.34	28.75	19.74	35.05	14.1
ENSG00000189114.6	BLOC1S3	10.401	8.8435	12.0233	14	7.17473	10.985	12.45	8.963	9.6965	11.2	3.2215	5.155	5.157	11.62	8.928	3.3435	12.91	10.24	4.2335	8.031	11.37	20.6	10.06	19.855	8.8075	15.92	10.675	11.72	12.03	12.64
ENSG00000186222.3	BLOC1S4	15.1725	17.44	17.05	19.94	8.19946	17.44	21.45	13.5725	15.0617	21.95	5.8895	10.85	7.765	14.25	13.53	8.3945	19.485	27.59	5.646	14.21	19.74	14.775	16.84	25.27	12.225	15.32	18.015	21.97	17.68	6.948
ENSG00000188428.12	BLOC1S5	9.8095	8.8915	10.2707	11.12	3.25638	9.958	11.389	7.28025	6.87383	7.91	3.259	10.71	4.846	7.011	6.874	4.1465	10.45	10.24	2.74	5.391	8.1125	8.5535	6.314	8.414	5.5855	5.853	9.8385	11.04	9.32	3.202
ENSG00000104164.6	BLOC1S6	23.515	16.84	23.4833	20.73	16.2038	21.28	32.28	16.595	14.7733	25.23	7.273	9.555	7.958	20.45	13.9	8.547	24.705	30.74	8.314	23.95	26.575	13.045	15.19	18.45	11.38	15.17	26.84	27.16	19.99	4.433
ENSG00000106605.6	BLVRA	63.9275	31.005	75.8533	58.7	28.1354	62.23	74.255	60.7975	80.2483	76.62	27.96	36.84	3.045	89.88	42.41	31.92	78.54	74.01	13.2	40.61	55.725	44.03	28.26	115.35	24.735	23.51	41.715	72.91	62.46	26.7
ENSG00000090013.5	BLVRB	88.565	56.89	81.5733	87.72	23.1308	85.355	83.6175	63.8325	92.3517	74.44	44.085	57.67	88.88	100.8	74.98	71.97	83.855	70.95	26.305	23.74	72.935	69.86	53.69	154.8	88.14	11.54	73.655	67.14	92.57	173.3
ENSG00000117475.9	BLZF1	11.005	8.889	16.78	12.46	6.71865	11.48	15.58	11.497	15.68	12.83	5.731	6.35	4.245	11.31	11.74	5.0235	16.14	14.53	4.021	12.1	12.155	10.665	8.253	7.945	7.448	25.78	13.5	15.52	19.73	2.587
ENSG00000104081.9	BMF	4.06675	2.711	4.29233	11.31	1.0669	5.439	8.984	8.8125	3.89167	13.3	1.344	4.064	1.065	11.28	11.84	2.246	6.75	13.79	3.699	3.488	8.4285	5.494	16.95	25.29	6.958	3.058	26.83	19.15	5.716	5.039
ENSG00000168283.9	BMI1	33.77	30.99	52.5533	47.13	30.0381	32.93	48.9225	37.3125	34.2433	46.02	12.1305	16.51	14.89	34.2	27.38	23.57	52.37	31.35	12.965	51.49	40.36	18.215	25.44	38.795	20.74	47.26	34.01	52.26	29.74	3.622
ENSG00000168487.13	BMP1	46.5825	39.66	49.3967	34.72	8.82631	39.745	68.985	30.77	37.0767	85.36	9.055	15.12	16.08	32.27	14.24	5.976	55.885	35.49	4.865	13.43	44.59	21.055	19.24	21.565	8.7885	11.03	43.85	70.03	52.5	1.28
ENSG00000163217.1	BMP10	0.015135	0	0.0287933	0	0.00331115	0	0	0.013045	0.008265	0	176.059	0	0.902	0.05057	0	0.02323	0	0	0	0	0	0.06068	0	0	0.05588	0.2334	0	0	0.03301	0.02293
ENSG00000125845.6	BMP2	14.82	1.6145	7.704	38.23	1.26931	8.9855	8.88075	9.726	4.73733	8.72	2.3615	3.396	1.901	24.26	2.917	1.6335	11.995	3.4	3.3655	4.016	3.199	14.84	11.36	12.755	10.575	1.122	18.36	5.158	8.752	0.1159
ENSG00000138756.13	BMP2K	6.2855	4.8265	5.341	4.281	3.87238	6.4955	5.445	4.847	6.77367	6.102	2.9345	2.622	2.409	9.129	5.613	1.6885	15.775	3.564	1.7325	3.752	3.6125	6.53	8.166	11.315	3.051	21.04	6.783	5.264	8.525	7.091
ENSG00000152785.6	BMP3	1.0261	0.23825	0.109227	4.483	0.227501	0.6407	0.29125	13.7025	4.59915	1.083	0.008466	0.05275	0.007793	1.31	1.933	0.016765	10.955	1.865	0.020655	0.08822	0.2243	0.3937	7.085	0.0302	0.5461	0.1849	0.10002	0.02613	0.1275	0.01195
ENSG00000125378.11	BMP4	12.715	9.535	15.5833	23.81	1.80165	13.855	15.9075	14.3025	11.6447	11.15	5.0175	3.922	1.393	9.639	8.899	3.25	9.7935	16.39	1.1975	2.131	20.815	13.81	13.6	3.583	12.55	2.662	10.185	10.88	25.92	0.05349
ENSG00000112175.6	BMP5	1.1922	0.20245	0.249233	19.16	0.0665612	1.8145	0.12491	2.5236	1.6633	0.1519	1.34495	0.9582	0.8447	14.63	1.762	2.2545	2.8825	0.02624	0.5277	6.199	1.7675	0.13375	6.039	0	1.1025	0.1048	2.189	0.01946	0.07572	0
ENSG00000153162.8	BMP6	24.6375	3.897	8.289	4.563	2.67538	19.13	6.41725	4.00925	3.33033	4.998	2.5735	3.823	0.6023	15.46	3.747	2.0885	10.72	12.87	0.3083	8.382	5.301	4.6865	3.728	5.7685	3.5315	5.321	3.055	7.001	5.122	2.149
ENSG00000101144.8	BMP7	0.8342	0.20595	0.197607	11.6	17.6883	1.153	13.781	2.43	8.8945	1.416	6.0315	4.259	0.02069	2.017	1.583	0.051415	19.27	0.1772	0.096145	2.767	7.801	25.23	1.449	0.63265	1.92	1.401	46.48	0.2658	15.86	0.02439
ENSG00000183682.7	BMP8A	0.7106	0.64145	0.531767	0.5881	1.3999	0.64945	1.60825	0.954	0.633767	2.238	0.44985	0.6072	0.424	1.003	0.9009	0.40335	4.1015	3.988	0.85425	1.661	1.755	0.867	1.252	1.582	0.72545	5.406	13.725	1.978	1.17	0.2609
ENSG00000116985.6	BMP8B	1.297	0.67895	1.39	2.716	2.43446	1.629	4.26925	4.3865	2.88983	3.11	0.6107	0.8999	0.5003	2.64	2.749	0.41965	60.605	1.818	4.2795	5.473	4.0475	2.5165	5.101	2.635	2.225	5.638	6.774	2.777	3.626	0.6212
ENSG00000164619.4	BMPER	3.45125	0.23545	1.40493	1.646	3.2339	2.4585	6.98425	1.26825	1.1993	2.842	0.67555	0.1796	1.762	10.09	0.3997	1.2115	3.6855	4.47	0.100205	3.311	2.5255	0.31365	2.938	0.36685	2.536	1.142	0.70925	2.96	2.118	0.01232
ENSG00000107779.7	BMPR1A	7.992	4.751	18.8733	12.57	3.39412	8.7655	13.395	15.935	11.986	14.73	4.119	2.414	1.696	7.305	8.873	3.5105	12.72	13.46	2.292	6.55	12.03	6.8285	6.051	2.7355	5.4805	5.695	15.955	17.01	9.768	0.1746
ENSG00000138696.6	BMPR1B	0.6494	1.135	5.53733	0.2306	5.96381	0.4739	1.51798	1.06295	5.57747	2.503	0.3008	1.863	0.255	1.193	1.108	0.4841	18.6	9.841	0.51045	2.124	15.595	0.6088	0.07866	0.7846	2.682	3.555	0.93585	1.668	0.5174	0.01195
ENSG00000204217.8	BMPR2	24.26	22.195	32.9133	23.5	12.6797	20.835	26.3925	15.745	16.195	22.43	9.9975	8.293	4.188	44.72	12.74	7.118	22.1	18.63	3.7905	11.76	17.685	13.81	11.1	10.805	8.126	10.5	21.205	29	18.92	1.577
ENSG00000165733.7	BMS1	15.655	12.635	16.4267	18.16	10.0205	16.98	19.7325	14.4275	14.845	19.28	7.4015	8.4	5.984	18.02	15.7	14.805	18.96	20.37	6.905	16.29	16.935	19.43	13.81	17.875	10.725	20.93	18.5	22.08	18.42	3.131
ENSG00000102010.10	BMX	9.192	0.42415	6.56633	3.542	0.148477	7.7065	4.11025	3.4215	2.52433	5.713	4.1985	0.2182	0.2938	5.486	1.393	0.79955	5.899	0.8738	0.4206	0.1873	1.2525	2.036	5.267	3.655	1.581	0.6524	3.835	5.559	2.968	15.39
ENSG00000169594.8	BNC1	8.94015	0.08718	0.0659733	0.1472	0.02519	0.49725	0.2898	0.136585	6.23993	0.2779	0.2857	0.07644	0.03927	0.1508	0.8967	0.04678	0.10775	0.2817	0.0188	0.06133	0.30395	12.875	0.07559	0.08528	0.070905	33.24	0.22215	0.07629	9.46	0.005843
ENSG00000173068.13	BNC2	5.255	0.9203	2.908	7.821	0.159548	3.819	15.1	9.553	7.43	23.09	0.9391	1.914	0.0869	3.475	1.372	1.482	18.16	35.78	0.2191	1.266	3.9385	2.0545	2.392	0.43205	1.3575	5.645	2.184	39.21	7.066	0.1223
ENSG00000113734.13	BNIP1	7.457	8.5125	6.965	6.468	6.11404	7.807	6.96675	6.761	6.59417	7.995	4.2805	6.446	4.22	9.12	6.7	4.7475	9.0925	8.972	5.3165	11.88	8.795	6.6765	6.205	8.9175	6.865	15.91	10.56	8.985	7.473	1.908
ENSG00000140299.7	BNIP2	36.0675	16.44	40.0767	35.45	9.0735	35.775	35.5275	26.695	27.8717	40.07	12.745	10.6	11.94	38.71	24.31	16.055	35.07	27.27	7.666	15.09	26.895	24.12	25.6	32.015	15.625	17.05	29.99	37.95	31.09	19.57
ENSG00000176171.7	BNIP3	51.735	35.82	29.4967	40.58	56.0327	46.28	40.235	22.4325	30.7117	27.76	44.085	39.97	57.91	37.66	42.52	102.2	47.485	95.21	177.05	44.58	53.84	38.635	15.73	16.605	25.14	26.41	35.885	31.44	49.32	6.279
ENSG00000104765.10	BNIP3L	129.95	53.295	104.363	87.79	51.5415	101.75	106.925	41.4125	52.49	60.08	29.1	35.14	12.18	79.81	47.16	18.49	104.2	151.1	10.195	38.65	53.955	80.66	29.87	38.56	25.39	70.67	54.515	69.51	72.38	68.06
ENSG00000163141.14	BNIPL	0.28925	0.21795	0.318867	14.91	0.473715	8.547	0.744775	0.41705	47.8826	0.8153	0.28375	1.098	0.6325	6.306	11.37	0.3093	0.58135	0.655	0.20615	0.7468	13.805	185.3	0.6761	1.3245	0.53205	8.391	10.725	0.5864	95.69	0.82
ENSG00000144857.10	BOC	30.7625	3.7415	12.8183	31.21	3.26212	36.93	34.3	36.84	42.7167	96.92	4.3175	4.132	0.2359	6.323	19.92	2.7845	17.995	42.25	4.2005	19.2	37.28	36.77	9.105	4.3605	5.342	6.166	32.365	71.76	34.22	0.05056
ENSG00000145919.6	BOD1	57.3925	45.465	55.6033	57.84	29.2665	65.51	75.0975	47.5025	43.5833	60.87	26.97	28.05	16.62	48.02	36.24	63.56	76.83	94.57	29.67	58.14	58.365	49.66	30.75	39.015	33.975	75.48	89.95	78.12	55.52	3.397
ENSG00000038219.8	BOD1L1	13.1125	7.057	14.2033	14.97	8.6995	13.8	15.3425	11.9765	11.5943	16.47	4.4975	5.327	3.118	13.36	10.95	5.052	20.32	21.05	3.9105	8.294	10.6	12.865	12.67	15.88	7.801	16.89	15.145	20.14	13.4	7.449
ENSG00000228075.4	BOD1L2	0.01731	0.03159	0.0169633	0.09839	0.00819462	0.0301	0.09591	0.0255125	0.0283617	0.05926	0.0032615	0.03343	0.0311	0.01989	0.0389	0	0.024715	0.03754	0.020825	0.04789	0.049825	0.011595	0.02654	0.02706	0.029325	682.1	0.02835	0.04769	0.03547	0
ENSG00000176720.3	BOK	78.7075	10.855	11.7717	59.97	44.9692	57.445	35.855	54.3175	51.2017	39.38	4.8815	27.86	70.8	41.95	15.73	1.629	37.15	22.9	13.625	11.05	65.45	37.245	11.39	12.28	30.645	21.09	27.325	70.77	44.59	1.303
ENSG00000178096.8	BOLA1	14.2525	19.08	18.87	20.87	12.7758	17.22	19.375	19.905	21.02	22.17	8.9275	14.08	10.86	13.04	14.08	9.982	22.41	18.7	8.335	16.91	19.265	21.45	13.79	17.2	15.485	15.98	21.615	21.82	16.58	3.622
ENSG00000163170.7	BOLA3	29.7575	32.77	31.02	23.3	36.3081	29.005	20.6675	30.6525	28.05	27.25	45.62	36.33	14.15	26.69	26.98	35.69	27.56	18.06	14.225	35.02	27.805	13.63	22.23	22.485	30.905	25.46	35.395	23.93	26.08	3.473
ENSG00000152430.13	BOLL	0	0.007155	0	0.02792	0.00460265	0	0.035365	0.00387075	0.00573	0	0.006229	0.01385	0	0.0124	0.0276	1.1055	0	0	0	0	0.022725	0.011835	0.009364	0	0	44.01	0.011915	0	0.01638	0
ENSG00000136122.11	BORA	3.286	2.1005	2.81267	3.897	1.72769	3.515	4.0875	3.96	3.384	3.887	0.80915	1.73	1.273	4.359	3.966	0.92205	3.8555	3.036	1.5045	3.634	3.709	3.9965	6.192	8.311	2.896	10.75	4.8995	3.665	4.725	1.594
ENSG00000172331.7	BPGM	12.1425	11.93	17.6233	16.01	16.0131	12.97	16.99	12.6092	15.2817	13.16	6.9985	18.27	4.471	15.39	16.58	10.205	30.455	10.24	3.954	24.76	14.19	10.1	7.818	12.72	10.055	15.97	13.52	13	19.99	30.87
ENSG00000137274.8	BPHL	9.6265	10.025	4.839	10.6	6.24169	10.635	11.0032	6.5375	5.79833	8.501	3.3005	18.67	19.47	4.511	8.101	3.7915	8.7165	7.724	4.049	12.03	6.468	9.24	9.857	3.5945	5.075	6.449	5.969	9.394	9.705	0.7387
ENSG00000101425.8	BPI	0.173475	0.06689	0.359233	0.03667	0.0674981	0.20325	1.9365	0.140627	0.128313	0.3272	0.090615	0.2492	0.1126	0.9181	0.07717	0.020055	0.388	1.33	0.011715	0.2856	0.3554	0.01972	0.07005	2.587	0.051925	14.53	0.16745	0.6224	0.3991	16.21
ENSG00000131059.7	BPIFA3	0	0	0	0	0	0	0	0	0	0	0	0	0	0	0	0	0	0	0	0	0	0	0	0	0	110.5	0	0	0	0
ENSG00000125999.6	BPIFB1	0.02395	0.0192	0.0161083	0.06323	0.0218025	0.32755	0.393625	0.005915	0.026155	0.05522	0.006875	0.02264	0.02383	7.391	51.77	0	0.0166	0.01696	0.013745	0.1751	0.16535	0.005505	0.01047	0.010825	3.198	9.288	0.034335	0.02137	0.02672	0.01372
ENSG00000078898.6	BPIFB2	0.085085	0.023085	0	0.04934	0.0214623	0.47125	0.0854275	0.0201425	0.0499833	0.05401	0	0	0.3369	0.06738	1923	0	0	0.04453	0.026255	0.9446	1.2235	0	0.04504	0.04294	0.0345	1.736	0.063495	0.02259	0.04231	0.01497
ENSG00000184459.4	BPIFC	0.02539	0	0.00538	0	0.0252115	0	0.0313875	0	0.0109167	0	0	0	0.01095	0	0.02871	0	0.06459	0	0	0.05955	0.025365	45.555	0.01222	0	0	4.016	0.019355	0.01496	0.05037	0
ENSG00000162813.13	BPNT1	13.2525	23.96	16.4433	17.17	9.43681	15.29	14.9325	16.3925	12.3717	13.87	6.5395	13.46	8.088	14.69	17.07	4.0265	13.895	17.67	4.2275	17.2	12.59	12.685	28.89	15.335	10.495	13.61	15.75	14.46	14.54	3.728
ENSG00000171634.12	BPTF	16.01	11.655	18.32	20.96	13.4472	17.575	22.675	15.34	14.63	22.36	5.6005	7.091	4.072	16.46	14.47	7.635	28.385	30.13	5.3845	22.58	16.655	19.285	14.28	15.26	10.14	22.98	21.96	29.52	19.47	4.255
ENSG00000157764.8	BRAF	11.3075	5.9645	13.0633	19.81	9.77288	12.95	14.4075	9.95425	10.2567	13.2	4.152	5.712	3.582	15.28	8.565	4.57	16.22	16.97	4.45	14.67	13.48	13.63	8.412	10.105	7.6875	20.19	17.865	16.73	12.96	5.987
ENSG00000089234.11	BRAP	13.4625	12.3	15.56	16.09	9.70365	14.165	16.765	12.865	13.3417	15.51	4.9765	6.59	4.706	13.05	12.03	12.645	17.175	15.66	4.7675	12.34	13.545	16.715	11.36	12.47	8.6305	85.94	13.745	16.84	14.36	8.479
ENSG00000106009.11	BRAT1	40.4675	56.425	40.34	49.95	28.2969	46.16	67.89	35.9125	34.175	59.84	13.84	22.07	18.45	39.68	37.09	14.1	53.44	68.08	18.515	57.84	72.05	51.88	36.21	55.785	34.695	94.53	60.89	65.57	54.08	25.44
ENSG00000012048.15	BRCA1	1.45475	1.1005	1.28733	2.073	1.22728	1.48	1.9495	2.2435	2.24467	2.254	1.13425	0.5312	1.037	1.907	1.408	1.014	2.718	1.688	0.58045	2.225	1.4875	1.9875	2.28	2.6785	1.254	12.32	5.0115	2.526	2.476	1.103
ENSG00000185515.10	BRCC3	10.205	13.29	11.69	13.56	9.48592	10.905	12.32	12.6975	14.5233	13.1	4.8355	7.04	4.855	10.07	15.5	9.344	13.835	10.09	5.165	10.13	13.02	10.0015	11.79	10.125	9.358	2.158	13.465	12.01	13.61	2.421
ENSG00000100425.14	BRD1	23.4725	14.37	23.6267	31.93	17.9392	26.335	32.945	26.4125	26.2067	36.82	7.9235	9.029	9.022	27.17	22.26	12.595	34.135	42.58	10.195	31.43	25.61	43.355	23.98	27.275	17.51	67.32	30.4	41.85	31.07	5.651
ENSG00000204256.8	BRD2	113.3	92.065	134.467	133.3	71.6542	120.3	164.7	109.07	108.883	158.2	38.37	77.53	50.87	141.8	106.2	52.615	158.05	171.1	56.685	154.4	136.7	117.5	103.6	156.35	89.775	176.5	197.7	179.8	134.2	74.12
ENSG00000169925.12	BRD3	13.8025	13.265	17.11	23.03	10.1372	14.895	22.05	16.69	16.3687	23.21	5.566	6.432	5.261	14.99	12.54	10.4	23.885	19.45	5.3105	13.63	17.9	15.63	11.01	12.485	9.4735	20.83	21.045	24.43	16.05	3.891
ENSG00000141867.13	BRD4	28.2875	21.81	37.08	31.35	13.1572	30.625	41.9375	25.18	25.935	31.76	12.785	14.2	14.33	36.88	25.91	28.46	36.985	42.5	11.99	26.13	32.44	38.59	24.27	35.235	17.925	37.91	35.775	42.98	35.45	23.25
ENSG00000166164.11	BRD7	22.19	18.405	35.07	27.39	20.2027	22.64	30.6525	25.7525	28.91	27.69	9.2585	14.27	6.296	26	21.26	16.005	30.77	26.75	11.13	22.85	22.25	27.835	20.24	24.41	17.6	41.65	27.1	32.51	28.75	9.448
ENSG00000112983.13	BRD8	24.83	20.945	29.4733	32.98	24.2042	31	44.7125	30.61	28.3917	39.27	10.0235	18.53	12.91	27.56	27.07	13.645	46.29	48.27	14.175	61.65	37.91	23.04	24.49	34.225	20.98	129.3	52.27	51.95	34.69	13.4
ENSG00000028310.13	BRD9	21.885	14.91	21.9867	25.86	16.3554	24.63	29.225	21.015	20.3667	29.06	9.33	10.84	7.607	25.96	17.92	11.9	30.295	32.21	8.919	23.5	24.735	25.09	21.59	29.7	17.175	41.66	26.11	32.18	25.41	8.156
ENSG00000137948.14	BRDT	0.01863	0.0068095	0.00916333	0.03484	0.0556196	0.03461	0.04199	0.0119275	0.0158163	0.02641	0.0027505	0.008055	0.006846	0.05044	0.01178	0	0.012555	0.02464	0.004383	0.0208	0.02322	0.0068275	0.01668	0.02648	0.012925	109.8	0.02083	0.0132	0.01558	0.01091
ENSG00000158019.16	BRE	32.6475	421.6	44.9133	44.06	18.8377	33.26	45.915	27.7175	31.465	37.23	27.775	33.87	12.35	33.22	20.88	33.72	38.135	43.44	9.961	38.7	32.835	28.165	23.6	36.65	20.905	37.86	32.07	48.28	32.61	25.91
ENSG00000104221.8	BRF2	11.8885	9.09	13.3933	15.3	6.26396	12.675	16.9825	9.8915	9.72533	15.09	5.3005	5.025	3.305	10.5	9.542	19.235	15.44	16.39	4.605	10.46	10.175	11.137	7.389	10.045	8.2905	14.21	10.09	18.2	11.54	3.839
ENSG00000164713.5	BRI3	125.375	116.8	125.2	100.4	35.5988	105.15	96.31	79.3725	70.9317	85.99	53.8	74.87	62.5	186.1	83.42	89.28	88.15	85.09	55.815	94.62	90.71	78.115	72.54	121.3	108.1	96.12	100.7	87.88	78.41	159.9
ENSG00000184992.10	BRI3BP	2.70525	2.625	3.20933	2.49	9.86419	2.7425	2.69925	6.5525	4.702	3.033	1.37	3.428	3.567	3.644	3.686	0.7797	2.571	2.009	3.4995	4.62	2.901	7.149	13.81	7.738	6.048	3.601	4.3385	2.721	5.602	1.919
ENSG00000182685.3	BRICD5	7.096	5.917	11.9367	12.64	39.5225	9.166	14.5375	12.355	10.2767	13.95	6.6305	10.11	4.08	15.4	7.387	4.9375	18.175	10.95	2.7565	24.27	17.6	5.8115	12.39	23.535	7.64	32.85	42.315	18.69	9.5	7.326
ENSG00000078725.8	BRINP1	0.116935	0.2492	1.7115	0.2668	30.2818	0.5927	0.693475	0.211125	0.16719	0.1311	0.3802	0.5072	0.1358	1.343	0.8277	0.127	0.04048	0.07055	0.03052	1.914	1.643	0.1439	0.1892	0.21805	0.1862	1.043	0.45785	0.1016	0.1572	0.01105
ENSG00000198797.6	BRINP2	0.3438	15.245	0.0841033	0.08503	15.4267	0.47835	0.26065	0.1304	0.239967	0.5893	0.110375	0.03826	0.1001	0.08255	0.1349	0.025515	0.2487	0.09602	0.045635	9.402	0.10195	0.115065	0.0694	1.00025	0.067215	5.729	0.057195	0.1373	0.09217	0
ENSG00000113460.8	BRIX1	31.8525	23.74	31.0567	34.64	16.7781	33.68	37.69	23.9925	27.36	41.95	9.2875	13.73	9.388	28.33	23.9	10.6	39.625	36.88	9.013	27.36	28.6	26.495	20.62	29.05	17.925	30.12	31.135	39.39	34.19	3.408
ENSG00000254999.2	BRK1	260.525	162.2	373.867	310.5	150.585	273.5	323.775	250.975	289.8	286.3	107.54	172.5	76.32	260.1	206.6	122.4	337.6	299.9	76.675	205.8	254.05	244.15	178.5	231.15	168.5	323.7	276.6	318.9	278.6	134.3
ENSG00000174744.9	BRMS1	41.1	34.48	39.1933	43.43	19.2708	44.545	44.6175	38.2825	38.58	42.97	14.685	35.99	16.85	50.61	44.17	24.745	45.21	38.64	25.335	32.93	60.59	59.98	42.21	66.73	37.45	67.2	55.29	45.65	44.79	52.02
ENSG00000100916.9	BRMS1L	8.40475	12.305	13.9767	9.499	10.5572	8.2255	11.2625	6.39775	7.77117	10.17	5.465	4.178	2.883	7.794	5.633	7.7775	10.545	10.76	1.844	7.648	7.995	6.773	4.197	4.5095	4.693	7.338	9.6735	10.77	9.994	0.3803
ENSG00000162819.7	BROX	17.3225	16.625	17.7267	24.38	13.8292	18.35	20.98	17.6825	19.165	20.6	6.0155	9.871	7.192	21.64	18.54	10.18	27.365	19.13	6.482	15.87	17.68	23.21	21.78	24.07	13.57	16.05	20.96	21.62	23.25	10.43
ENSG00000156983.11	BRPF1	13.12	9.0985	13.8067	15.68	7.16531	14	16.87	12.57	13.6233	20.48	4.8	6.35	3.641	16.39	13.89	6.991	17.115	19.16	4.763	12.7	14.925	16.835	12.26	18.43	9.1275	32.39	20.17	21.55	14.99	6.605
ENSG00000096070.15	BRPF3	16.105	28.305	18.1467	22.01	13.544	19.84	26.2625	23.38	16.7883	21.26	7.1275	13.49	8.115	18.18	24.06	14.215	28.54	28.54	10.12	20.84	22.175	15.87	21.94	18.425	16.435	41.52	27.715	31.05	18.79	7.121
ENSG00000160469.12	BRSK1	1.37525	10.635	11.3423	9.529	125.469	3.4	7.257	11.1483	10.5943	8.802	5.508	1.267	0.2909	2.378	2.357	0.35305	14.075	8.015	0.9568	83.76	13.62	1.691	3.211	1.7645	2.1745	20.27	2.824	14.58	7.122	0.3604
ENSG00000174672.11	BRSK2	0.8933	0.83145	4.07767	1.347	46.6092	0.79585	4.357	2.89875	2.15817	4.2	0.4601	0.3408	0.0808	0.6299	0.3894	0.16985	9.7835	1.193	31.835	21.72	2.0985	0.34325	1.115	0.7451	1.3455	15.24	1.7015	2.325	1.116	0.09724
ENSG00000185658.9	BRWD1	9.4355	7.943	10.7867	13.42	10.1496	10.78	13.73	9.26525	11.6723	12.17	4.196	4.18	4.161	11.66	8.932	6.5395	17.62	15.57	5.0265	10.73	10.65	11.875	9.048	8.3215	6.8135	18.23	14.655	14.1	11.31	1.816
ENSG00000165288.10	BRWD3	5.132	3.3045	6.08433	6.874	2.41896	5.9805	6.784	4.7765	5.37183	7.424	1.3895	1.755	1.576	6.822	5.497	1.1435	7.974	10.19	2.2875	6.054	4.978	7.959	6.526	6.3455	3.8615	8.102	7.7935	7.607	7.159	3.782
ENSG00000168000.10	BSCL2	32.935	50.2	34.23	34.47	148.962	38.38	58.235	36.0875	30.0933	42.94	11.2785	37.72	18.54	45.88	53.52	16.825	49.555	53.18	22.635	291.8	49.16	36.595	25.02	29.13	33.585	261	59.5	57.64	42.85	15.64
ENSG00000160058.14	BSDC1	43.9625	58.805	47.41	47.76	42.1519	47.47	58.43	40.585	39.6683	48.11	18.415	27.87	34.09	47.53	48.89	21.91	59.73	82.28	27.02	61.17	55.97	51.135	38.91	44.895	37.13	81.7	59.18	62.39	50.25	23.46
ENSG00000172270.14	BSG	419.15	558.6	531.433	471.8	332.915	392	486.175	557.725	320.783	558.4	674.6	436.7	92.99	378.5	302.7	229.3	374.1	447.2	119.65	492.6	350.45	274.95	259.5	271.15	435.55	842.6	495.9	570.9	342.7	433.5
ENSG00000164061.4	BSN	0.249275	0.90515	0.313467	0.3509	22.0113	0.3206	0.453125	0.42605	0.287083	0.5607	0.17285	0.3659	0.4291	0.3632	0.2545	0.17435	0.63935	0.8459	0.5133	12.39	0.49905	0.1781	0.2683	0.26995	0.3746	8.749	0.83415	0.6819	0.1772	0.05578
ENSG00000119411.10	BSPRY	0.4223	5.8025	0.277733	5.742	8.80658	12.53	0.439275	9.6955	17.2437	1.407	0.96055	15.32	0.6556	12.56	52.42	0.05194	0.43335	0.1747	36.845	21.28	10.85	50.1	8.839	1.187	40.495	7.268	62.855	0.4772	16.77	0.7746
ENSG00000109743.6	BST1	12.66	1.6395	8.89133	9.126	0.720354	7.489	8.919	4.01025	2.59367	7.277	3.9025	3.266	1.395	10.67	2.562	0.67775	10.13	6.493	0.34135	1.036	2.8455	3.1885	6.489	12.805	1.194	1.408	4.2245	5.09	6.063	61.66
ENSG00000130303.8	BST2	258.375	677.15	108.917	74.59	33.2935	203.65	137.78	117.42	71.2283	406.9	46.225	134.1	142	235.7	25.63	24.54	146.45	1408	13.6	80.92	137.6	33.63	136.7	373.75	48.585	65.49	95.385	159.3	141.5	101
ENSG00000095564.9	BTAF1	33.3475	17.83	40.0233	47.23	8.75292	37.82	44.18	32.2225	35.4217	64.24	10.3055	12.44	11.1	39.43	33.48	11.45	75.775	59.69	13.485	24.81	37.275	59.15	35.06	36.345	24.34	41.76	41.155	53.42	42.71	5.249
ENSG00000064726.5	BTBD1	41.46	27.465	39.3567	42.01	43.0188	37.935	40.265	35.6325	31.1817	41.56	47.715	22.36	13.74	39.67	30.9	156.15	46.795	38.46	9.8015	41.9	36.935	25.855	31.52	31.11	20.08	55.39	45.315	41.45	35.83	8.528
ENSG00000148925.6	BTBD10	17.2375	11.34	27.2333	27.87	23.5192	16.88	22.4425	20.0925	24.64	21.84	7.424	7.217	4.004	17.28	13.01	8.2915	23.22	18.92	4.884	22.92	16.36	16.73	13.38	15.555	12.685	48.18	15.52	24.38	27.56	6.608
ENSG00000151136.10	BTBD11	0.2862	0.2873	0.151433	2.504	3.41639	1.373	0.754475	0.294225	8.80196	0.2139	0.1558	1.081	0.1961	0.4304	3.59	0.127	0.66415	0.05977	0.1299	3.734	2.82	10.53	0.9535	0.63875	0.2124	0.551	14.275	0.1682	12.46	0.7556
ENSG00000138152.7	BTBD16	0.17695	0.05365	0.596433	21.68	1.00446	0.1999	0.59805	0.5386	0.349483	1.146	0.040065	0.3432	1.83	0.4348	0.4054	0.23685	0.7435	0.08373	0.09072	0.6394	1.1375	8.4795	0.1472	0.044345	0.1156	15.08	0.6939	0.4281	0.3413	0
ENSG00000222009.4	BTBD19	8.8855	15.13	13.8547	4.85	1.05103	6.645	21.97	3.65325	5.39117	22.71	3.211	3.973	1.802	11.97	3.272	0.81145	14.1	21.34	1.2805	22.97	5.938	2.703	4.559	5.0215	2.6585	4.408	15.635	25.69	10.47	2.38
ENSG00000133243.4	BTBD2	58.7175	52.03	64.0833	87.54	97.3535	60.93	94.365	65.0075	66.43	92.14	28.325	48.27	23.41	53.44	53.75	43.32	80.07	115	28.47	68.94	83.785	73.135	53.79	66.495	46.595	36.94	72.11	98.88	78.2	25.94
ENSG00000132640.10	BTBD3	11.3675	18.97	12.9133	31.91	37.0673	12.635	26.13	17.0125	11.541	25.97	7.263	8.054	3.038	17.49	14.07	6.2085	28.095	18.81	7.716	13.19	23.095	13.575	12.6	8.2645	23.15	19.87	18.875	25.98	15.05	0.5786
ENSG00000184887.9	BTBD6	115.525	36.585	93.5633	77.96	70.4423	97.31	76.6	74.3825	80.5067	75.19	32.785	35.14	31.86	78.99	68.01	84.22	97.85	83.4	9.225	84.24	93.7	85.815	67.19	59.34	66.035	201.4	70.55	86.79	78.29	22.38
ENSG00000011114.10	BTBD7	9.5875	6.616	13.1933	15.64	4.32204	9.5605	14.5	10.997	11.465	14.01	3.7385	6.26	3.345	10.74	8.671	5.0635	11.3	13	4.323	8.829	10.975	9.7905	9.847	9.8835	7.4215	11.85	15.905	16.78	12.61	1.797
ENSG00000183826.12	BTBD9	3.80125	5.0705	6.288	6.45	10.0205	3.8275	6.702	5.0305	5.22217	6.18	4.274	3.294	1.357	9.569	4.481	2.7895	5.4915	8.912	1.928	7.705	5.954	7.0075	5.847	4.8635	3.7565	8.191	6.0675	6.737	5.754	2.508
ENSG00000174808.7	BTC	1.44275	1.125	12.023	9.076	0.448183	2.023	2.93225	27.66	27.3447	10.65	0.187185	2.38	0.3261	4.161	6.262	0.16285	2.3165	1.293	1.8425	2.971	4.442	15.82	4.322	0.1157	4.579	0.7819	6.572	3.399	3.607	0.01098
ENSG00000169814.8	BTD	15.8375	15.94	11.5633	14.74	4.38335	14.11	16.615	9.6725	10.2857	10.52	2.8905	7.764	11.76	9.445	8.811	3.457	13.74	19.41	7.499	8.486	9.325	6.476	12.53	7.968	11.01	16.95	13.88	14.95	10.13	3.649
ENSG00000145741.11	BTF3	667.75	395.75	734.3	810	202.335	749.6	852.725	556.55	637.283	743.1	236.65	276.1	173.7	544.4	513.7	410.5	685.45	1284	270.45	360.6	527.75	825.35	442.8	460.05	426.15	254.8	566.7	843.1	777	231
ENSG00000134717.13	BTF3L4	16.8625	19.855	15.9167	17.6	13.8814	16.73	19.3275	11.4775	13.9567	20.3	6.8745	7.187	5.173	14.19	13.95	14.63	17.82	26.43	7.5055	19.34	13.64	19.855	8.733	12.975	9.689	17.38	16.175	17.89	17.07	3.895
ENSG00000133639.3	BTG1	333.15	131.4	178.1	208.9	62.0792	352.6	364.85	147.2	118.65	243.8	71.305	81.2	99.76	277.5	123.8	33.625	281.7	240.8	106.9	121.8	190.2	475.35	184.8	423.3	122.65	74.44	114.8	326.6	287.9	310.7
ENSG00000159388.5	BTG2	221.35	48.34	288.4	642.5	35.5954	212.9	111.42	160.15	174.973	359.1	128	89.96	8.695	188	94.66	106.95	261.55	451.7	263.45	366.3	212.45	190.45	132.4	193.6	169.65	17.71	118.2	110.5	126.9	75.73
ENSG00000154640.10	BTG3	30.38	24.465	36.0133	31.57	10.7765	30.925	52.2675	28.14	23.4867	59.22	10.9415	15.92	3.737	63.09	33.3	2.326	37.135	36.73	9.882	33.16	32.825	48.12	15.83	17.675	18.17	67.79	42.685	64.89	51.62	2.589
ENSG00000137707.9	BTG4	0	0	0	0	0.0258542	0	0.06735	0	0	0.06991	0	0	0	0.08989	0	0	0.018455	0	0	0	0	0	0	0	0	26.89	0	0	0	0
ENSG00000010671.11	BTK	5.778	2.3105	3.08467	4.283	1.31929	3.1885	2.34725	3.13525	2.8145	2.33	0.7564	0.7958	0.8038	18.88	3.189	0.3031	5.1115	0.9455	0.49605	0.9779	2.546	2.944	8.537	56.875	2.535	1.925	1.3875	2.619	2.533	34.29
ENSG00000112763.11	BTN2A1	31.87	27.05	46.83	39.54	19.2155	32.695	44.6875	31.005	28.3783	45.69	11.0295	16.38	7.184	43.66	21.25	8.131	36.87	41.44	6.8215	28.59	36.865	20.88	33.18	65.12	17.57	25.72	33.79	54.82	37.53	28.71
ENSG00000124508.12	BTN2A2	5.52725	9.363	6.83767	4.379	4.36369	7.0555	7.23125	4.90325	4.78567	9.202	1.71	3.369	1.639	14.05	6.963	0.7618	7.9355	10.94	1.7315	5.065	7.598	6.1875	6.831	17.205	2.958	6.399	7.365	11.37	6.352	2.909
ENSG00000026950.12	BTN3A1	19.9925	24.715	13.015	18.59	8.75146	22.97	35.48	17.035	10.3998	23.18	5.329	10.45	9.417	45	16.39	2.5505	20.39	31.81	7.889	25.45	27.235	16.77	37.9	100	12.69	7.734	19.735	33.67	25.29	35.66
ENSG00000186470.9	BTN3A2	19.8425	29.955	13.971	16.54	5.19446	18.86	21.7525	14.7825	10.4143	24.38	5.7055	9.714	7.811	41.31	13.97	2.542	16.925	24.28	5.0055	18.78	19.525	16.255	31.52	95.36	10.795	8.718	21.245	33.12	23.51	30.92
ENSG00000111801.11	BTN3A3	20.8825	26.635	12.9667	12.1	6.41696	19.705	29.9225	12.7125	10.2442	26.91	5.9575	8.803	6.883	43.16	9.747	2.1045	18.785	25.04	2.8455	28.7	20.085	11.48	23.34	71.31	8.119	5.177	22.35	32.92	22.21	15.98
ENSG00000168903.8	BTNL3	0.167725	0.046785	0.0166633	0.07676	0.0335008	0.11735	0.02896	13.5721	0.0469	0.04921	0.059935	0.03084	0.03846	0.3807	0.04663	0.03061	0.04154	0.03463	0.04379	0.05947	0.045385	0.03097	71.26	0.8811	0.09559	0.2896	0.2629	0.06807	0.0433	0.2545
ENSG00000113303.7	BTNL8	0.700075	0.1998	0.0420967	0.1081	0.06815	0.29185	0.047565	5.1674	0.108677	1.086	0.116055	0.2434	0.1262	2.848	0.1319	0.086195	0.040445	0.06602	0.2452	0.1827	0.1183	0.066755	35.1	2.968	1.5925	6.769	1.433	0.04575	0.06853	10.64
ENSG00000165810.12	BTNL9	284.175	12.84	11.9047	13.42	7.78635	248.85	7.476	11.4068	16.839	21.21	31.595	16.19	3.39	169.4	9.34	18.385	36.105	8.353	6.763	6.647	11.18	13.97	11.88	79.76	12.485	8.8	54.135	29.43	12.77	0.2285
ENSG00000166167.13	BTRC	7.9375	13.265	9.243	13.76	17.8573	8.4895	13.0825	9.354	11.1783	13.01	8.133	5.451	4.538	8.583	9.976	7.3715	10.865	17.02	4.548	18.41	15.82	11.105	7.484	11.105	7.044	25.67	11.355	14.48	13.23	1.731
ENSG00000169679.10	BUB1	0.35685	0.44715	0.343533	0.9921	0.143548	0.4046	0.412775	1.0458	1.9593	0.4265	0.19215	0.165	0.09851	1.513	0.8025	0.082995	0.39695	0.4657	0.096635	0.1016	0.34795	1.786	2.582	4.905	0.51705	46.73	0.31215	0.4277	2.082	0.9683
ENSG00000156970.8	BUB1B	0.400025	0.69075	0.318467	0.5217	0.236462	0.59715	0.2343	1.56865	2.61352	0.3686	0.18	0.3045	0.1315	1.405	1.157	0.048615	0.4056	0.378	0.1476	0.4406	0.4914	3.185	3.664	4.251	0.65465	45.58	0.5518	0.2696	2.803	0.4193
ENSG00000154473.13	BUB3	45.4075	50.41	51.1767	51.64	29.1146	51.475	54.7025	44.265	45.115	50.05	14.385	21.34	19.57	47.97	44.52	20.25	54.45	62.71	16.215	56.64	44.695	51.705	48.52	72.59	34.15	58.85	56.01	60.21	56.5	17.67
ENSG00000137656.7	BUD13	19.9925	11.21	22.23	24.89	10.8077	22.855	27.7725	20.455	19.99	28.64	6.3565	9.466	6.639	24.09	18.44	10.03	28.45	31.5	8.1945	19.81	22.11	20.755	21.89	25.585	15.81	44.51	27.565	33.82	24.33	11.4
ENSG00000106245.5	BUD31	43.77	34.76	52.31	38.13	33.6196	44.805	45.1	36.115	40.22	48.06	15.39	30.45	14.78	47.61	32.91	12.99	54.17	44.35	12.66	50.94	39.88	37.225	29.72	39.44	30.28	82.02	48.52	45.91	42.01	25.43
ENSG00000112276.9	BVES	2.93125	0.484	10.9147	17.96	2.96527	2.826	4.90875	18.4112	14.935	7.443	12.395	0.4151	0.1578	4.053	2.16	30.785	5.102	1.584	0.2808	3.905	5.5855	0.9851	1.895	0.4942	9.045	9.984	2.5375	9.008	3.486	0.02849
ENSG00000112578.5	BYSL	14.6275	16.645	9.59333	13.58	5.89388	14.165	15.185	9.93675	12.2148	16.87	5.9195	6.399	6.087	12.2	10.16	19.2	15.915	17.17	6.773	8.492	14.175	15.335	7.207	13.235	8.663	19.21	11.385	18.87	14.84	2.93
ENSG00000005379.11	BZRAP1	4.60725	15.705	13.7667	22.02	50.2222	11.235	30.295	18.0975	15.488	50.4	4.632	11.63	3.796	14.1	18.3	2.5605	13.58	58.58	8.37	53.52	37.4	7.0075	11.1	15.325	13.405	3.203	40.38	45.41	18.97	4.664
ENSG00000082153.13	BZW1	70.45	51.905	60.5933	48.77	22.0238	62.885	47.2625	33.0075	60.8683	57.82	18.08	22.21	38.17	57.52	44.2	26.425	69.51	44.74	12.61	28.3	50.805	33.075	33.48	31.87	27.645	103.5	44.175	43	51.38	19.56
ENSG00000136261.10	BZW2	40.155	24.665	28.9833	79.49	12.5405	51.13	35.8825	47.8025	56.5067	33.8	115.145	17.59	8.613	38.52	37.36	120.5	53.79	31.04	21.725	19.88	30.145	75.845	30.15	30.385	55.34	18.79	62.95	33.44	54.48	8.911
ENSG00000165507.8	C10orf10	765.65	40.54	564.033	133.8	26.2896	719.45	181.05	90.9525	93.6767	337.9	73.745	50.81	46.79	472	118.3	60.575	727.1	278.1	140.85	75.39	57.95	118.8	57.73	34.42	59.105	25.26	251.65	214.4	113.4	4.22
ENSG00000183346.6	C10orf107	0.8483	0.2491	1.0316	0.4512	3.74468	0.959	1.47142	0.94755	1.21026	2.016	0.048275	1.151	0.04046	3.141	0.6406	0.03376	0.69655	0.2371	0.1065	7.405	4.026	0.2292	0.342	0.5446	0.3251	16.51	1.00205	2.013	0.7357	0
ENSG00000204740.5	C10orf112	0.162625	0.34655	0.6123	0.2116	0.163745	0.2348	0.36145	0.2112	0.209863	0.1359	0.19763	0.2717	0.01868	0.7262	0.06061	0.044055	0.6356	0.6415	0.015015	1.08	0.29035	0.079965	11.73	0.05745	0.06401	2.252	0.367	0.2791	0.1885	0
ENSG00000165813.12	C10orf118	7.16125	4.7655	7.68367	8.656	4.45169	9.3235	10.0777	7.3715	8.00317	10.47	3.8165	4.744	2.501	11.43	12.55	4.415	7.937	9.387	8.4025	11.99	11.135	13.835	10.24	8.409	10.555	13.52	12.345	10.29	11.95	2.666
ENSG00000183559.7	C10orf120	0	0	0	0	0	0	0.0111275	0	0	0	0	0	0	0	0	0	0	0	0.07664	0	0	0	0	0	0	67.58	0	0	0	0
ENSG00000204161.9	C10orf128	20.1975	1.4495	7.177	9.391	4.69838	18.9	11.94	6.618	9.585	13.48	5.9855	1.355	1.396	15.23	6.113	2.579	17.12	2.591	1.095	2.592	5.7915	4.6705	13.85	23.105	3.9545	1.693	9.2335	16.54	10.18	6.241
ENSG00000107938.13	C10orf137	8.66625	5.936	9.423	12.12	6.92446	9.2035	16.9375	9.413	8.58367	14.77	3.7295	3.963	3.229	9.722	10.06	5.6705	14.32	19.56	7.211	11.53	14.835	8.4875	9.995	14.205	7.8725	35.45	12.19	16.71	11.73	2.35
ENSG00000107815.3	C10orf2	5.41125	9.2785	4.05433	7.317	3.59831	6.928	7.13775	6.34525	7.0025	10.76	2.99	3.256	3.956	4.417	5.761	8.6995	8.8165	10.77	3.625	4.639	7.87	8.9625	6.076	8.4395	5.02	20.14	7.4415	9.879	6.83	1.335
ENSG00000166275.11	C10orf32	31.0275	74.97	30.0833	27.96	24.7631	33.005	41.4575	24.475	23.6533	40	13.675	24	28.85	29.34	22.12	16.755	32.895	35.6	10.49	37.94	36.235	17.075	18.58	27.865	17.97	26	62.92	37.23	27.98	3.699
ENSG00000171224.7	C10orf35	2.06625	3.294	12.2967	10.33	38.6796	5.4105	2.6995	6.97325	10.2847	7.336	3.23	8.881	1.862	6.488	6.381	2.185	9.651	3.329	4.461	20.13	12.115	3.906	3.924	2.085	5.619	34.54	10.36	6.275	4.336	0.6393
ENSG00000178645.8	C10orf53	0	0	0	0	0.027965	0	0	0	0	0.05981	0	0	0	0	0	0	0	0	0	0.0953	0	0	0	0	0	15.71	0	0	0	0
ENSG00000107738.15	C10orf54	81.465	13.745	54.6633	40.84	16.5066	63.65	55.3125	35.9075	39.7617	77.53	17.86	8.779	3.456	90.02	25.7	6.9365	111.05	43.72	5.0545	10.58	35.81	31.655	49.51	197.8	22.25	11.85	33.68	63.42	51.24	655.6
ENSG00000222047.4	C10orf55	0.5573	0.091055	0.501133	0.4347	0.0327219	0.43695	0.168335	0.152425	0.392917	0.5205	0.089495	0.5398	0.01512	0.6124	0.3586	0.07873	0.2535	0.0356	0.04247	0.04497	0.3863	0.89125	0.2661	1.227	0.10525	24.71	0.39185	0.2421	0.7375	0.1163
ENSG00000203942.3	C10orf62	0.0761725	0.2346	0.321167	0.1618	0.329901	0.07753	0.2768	0.041385	0.0648767	0.2703	0.35495	0.5898	0.3529	0.107	0.08777	0.17755	0.14935	0.02512	0.1674	0.4764	0.16485	0.07425	0.04307	0.03708	0.037205	615.3	0.12105	0.1413	0.1329	0
ENSG00000177354.7	C10orf71	0.045675	0.013695	0.11201	0.02583	0.0152239	0.02912	0.01783	0.018775	0.03558	0.04682	16.7	0.07996	0.02124	0.03008	0.09233	85.82	0.082475	0.03181	0.5395	0.04378	0.047265	0.11079	0.02405	0.014275	0.015605	0.05459	0.034845	0.02876	0.02388	0.01762
ENSG00000120029.8	C10orf76	17.7325	15.565	20.9567	24.87	12.143	19.29	28.4975	20.2875	21.87	23.41	20.15	10.12	8.36	21.54	16.67	14.315	25.725	21.35	6.8505	20.99	20.195	24.65	18.26	23.565	11.805	22	21.035	24.52	23.68	7.953
ENSG00000165863.12	C10orf82	0.400725	1.9465	0.3109	0.729	0.721788	0.71405	1.02343	1.6045	1.54863	0.5834	0.3307	0.7058	0.02362	0.1062	0.3081	0.021375	25.055	5.689	0.62405	3.168	1.8345	0.56985	0.849	0.39845	0.37675	160.7	4.0185	0.2105	1.404	0
ENSG00000119965.8	C10orf88	6.79525	5.23	6.86933	7.443	6.06831	7.2015	9.1775	5.80275	5.92533	8.863	2.731	3.489	3.022	6.707	5.746	3.471	10.205	9.319	2.848	10.26	7.539	5.7985	6.165	9.273	4.9425	23.52	8.681	9.855	7.924	1.112
ENSG00000188373.4	C10orf99	0	0.0488	0.0517367	87.29	0	0.05837	0.458825	118.164	82.6756	0.1155	0	0.2118	0.03345	0	0.09961	0	0	0.1128	0.046645	0.06803	0.45255	29.2	26.85	0.07178	0.06887	0.3263	0	0.08787	123.3	0
ENSG00000137720.3	C11orf1	5.031	9.5195	5.54333	8.601	6.57185	6.8725	5.5495	5.10125	5.7175	6.755	4.3035	8.184	3.34	4.998	6.216	1.856	6.5645	8.436	5.73	9.72	8.0445	8.976	4.227	3.598	6.7175	25.33	9.509	6.563	6.048	0.89
ENSG00000110665.7	C11orf21	1.77725	0.33855	0.752967	0.7561	0.239062	0.88435	1.30205	0.95225	0.723317	1.653	7.0365	0.3606	0.6806	7.725	0.8721	0.13965	2.118	0.2917	0.2237	0.395	0.8189	0.87755	2.087	22.065	1.978	0.2878	1.2485	1.295	1.161	26.97
ENSG00000171067.6	C11orf24	26.96	15.25	50.43	19.49	10.7627	24.27	32.7425	26.9125	22.9767	37.01	14.285	12.75	39.6	31.3	29.24	6.1965	55.625	25.54	12.335	18.69	28.64	16.095	46.09	25.7	20.92	21.82	24.505	41.93	24.98	5.506
ENSG00000158636.12	C11orf30	8.12075	4.7355	11.209	9.103	5.13938	8.4585	13.5275	7.981	7.8265	10.39	4.041	3.067	2.401	10.48	7.462	4.6815	11.925	14.48	2.725	7.846	9.997	6.6135	6.26	7.911	4.9475	7.67	10.645	14.27	10.45	2.752
ENSG00000211450.5	C11orf31	88.4075	142.7	91.3433	94.11	69.9308	100.45	117.725	77.565	86.0567	98.37	49.34	85.25	70.87	107.2	93.38	48.175	93.295	123.9	47.595	128.9	131.05	77.915	82.26	149	72.63	98.62	144.7	109.4	106.4	27.69
ENSG00000185522.4	C11orf35	3.5105	4.478	1.4685	6.327	3.45336	6.1425	4.9945	4.19075	4.06483	5.838	0.4447	13.64	16.41	13.45	7.862	0.29665	2.6165	2.888	7.6995	19.51	14.36	12.755	10.88	12.18	9.698	65.27	23.08	2.953	6.134	2.536
ENSG00000180878.2	C11orf42	0.148875	0.15655	0.138433	0.1014	0.536673	0.2165	0.273425	0.4202	0.188217	0.1654	0.07941	0.1956	0.187	0.2209	0.2836	0.05522	0.35845	0.3213	0.14645	0.3887	0.29275	0.1324	0.5672	0.2494	0.236	59.47	0.58865	0.478	0.2521	0.3254
ENSG00000162194.8	C11orf48	23.4875	28.065	23.23	26.48	18.1369	23.94	29.23	23.0325	23.305	29.46	11.835	20.64	16.66	29.35	20.51	12.445	28.655	22.28	10.1	24.69	35.155	23.115	28.78	44.655	23.33	50.09	31.045	23.32	23.19	14.88
ENSG00000149179.9	C11orf49	7.227	10.74	11.3267	12.9	24.1581	10.11	17.8775	11.915	10.636	15.01	4.766	10.44	1.8	13.69	9.463	2.589	19.82	17.27	4.6505	32.46	14.985	25.43	9.152	7.2335	10.41	21.87	19.815	19.75	12.25	2.237
ENSG00000149300.5	C11orf52	4.0185	0.66955	3.48	9.059	2.0681	8.708	3.09225	2.351	3.37517	4.121	1.635	26.19	9.944	8.248	16.23	4.8595	3.0375	2.157	11.48	21.24	18.025	9.9975	5.061	1.133	18.635	2.013	23.93	2.135	3.848	0.02235
ENSG00000150750.6	C11orf53	0.547385	0	0	0.261	0.00344692	3.7335	0.144935	0.629465	0.0593767	0.5105	0	0.08691	0	0.1196	0.6816	0.6446	2.111	0.4675	0.17845	0.5289	0.4437	0.022325	1.828	0.08798	3.163	11.71	0	0.08342	0.0841	0
ENSG00000182919.10	C11orf54	9.871	12.32	11.0183	11.88	5.29377	11.18	10.6227	11.75	8.90583	13.25	5.254	39.08	23.67	10.4	11.35	9.3145	14.41	15.47	8.774	11.02	14.01	8.3315	14.17	8.629	10.59	11.16	14.435	11.19	8.765	2.454
ENSG00000150776.13	C11orf57	11.695	11.215	12.4633	14.65	12.8324	12.37	15.565	10.578	11.5183	16.27	5.809	8.453	4.79	11.6	10.99	8.9665	14.62	17.66	6.214	10.27	12.585	11.85	9.446	11.035	9.2085	14.02	14.815	17.18	13.16	2.616
ENSG00000110696.5	C11orf58	98.37	70.625	127.7	92.72	54.7631	101.5	126.075	75.5425	84.1967	102.3	41.84	49.35	28.05	92.84	67.24	50.84	112.25	133.3	32.825	89.96	86.005	75.76	55.02	75.375	52.54	70.74	100.45	126.1	92.69	20.67
ENSG00000109944.6	C11orf63	3.67325	0.55125	3.377	3.256	1.83776	4.362	4.10725	3.359	3.689	2.257	0.97495	3.48	0.1445	4.363	1.835	0.15145	7.2895	3.618	0.885	7.756	4.4295	2.0485	2.232	2.0645	0.91385	36.82	5.4815	1.977	2.496	0.247
ENSG00000166323.8	C11orf65	0.341875	0.78845	0.290633	0.4556	0.324535	0.39885	0.646125	0.220325	0.2302	0.305	0.17605	0.3169	0.3276	0.5792	0.4027	0.1099	0.87325	0.7024	0.35815	1.143	0.4595	0.43	0.3119	0.53265	0.314	25.44	0.95995	0.4368	0.48	0.2041
ENSG00000175573.6	C11orf68	50.99	37.65	91.7567	69.2	66.1777	57.045	94.6625	62.015	61.325	74.88	29.74	27.13	16.51	56.99	40.3	53.715	75.845	80.83	16.67	39.53	70.83	47.335	39.72	66.345	33.725	111.9	64.065	111.5	69.68	37.34
ENSG00000137691.8	C11orf70	1.9595	2.1565	2.92133	3.076	0.824723	2.0775	5.16925	1.14863	1.3234	4.393	0.47615	0.7922	0.03244	2.17	0.7419	0.09989	4.065	3.54	0.22815	5.884	3.1135	1.3935	0.29	0.0458	0.55795	35.5	1.933	3.874	2.602	0
ENSG00000149196.11	C11orf73	27.7775	19.495	37.5167	31.88	18.8273	29.1	37.12	26.7825	27.6983	34.46	16.45	9.567	8.844	23.83	17.08	19.205	42.86	45.39	7.8435	28.54	26.055	22.405	18.02	26.195	12.18	23.45	24.23	45.4	31.65	6.574
ENSG00000166352.11	C11orf74	13.9175	15.785	17.77	19.07	13.1421	13.65	17.5625	19.5325	14.8347	17.55	17.39	10.13	5.561	11.99	9.163	14.23	18.24	21.44	6.8755	27.62	12.53	5.778	5.991	7.36	10.305	73.58	50.765	19.71	13	0.4404
ENSG00000173715.11	C11orf80	4.70475	10.485	5.402	6.976	10.7242	7.696	8.412	7.3575	10.4568	9.037	1.9173	13.43	1.766	9.105	16.65	0.44245	12.075	6.511	2.767	17.67	17.035	38.31	17.66	11.175	3.45	38.16	6.502	8.01	16.67	2.051
ENSG00000204922.4	C11orf83	7.90125	10.225	7.47633	8.027	5.93281	8.4605	10.455	8.79575	8.879	9.765	4.1655	7.541	5.085	6.621	9.785	5.338	10.985	9.373	3.894	9.321	11.75	9.5295	8.509	8.7585	8.109	6.134	9.243	10.15	10.67	2.2
ENSG00000168005.4	C11orf84	10.9235	8.287	18.07	20.46	12.5474	11.565	23.1825	17.4675	16.5623	18.74	7.1395	8.62	2.002	19.83	9.76	3.6965	14.25	20.2	3.4515	21.88	24.565	6.992	10.75	15.095	8.453	69.91	18.355	29.86	18.23	3.27
ENSG00000168070.7	C11orf85	0.0418375	0.1012	0.03327	0.1266	0.0552115	0.083285	0.045415	0.0293925	0.0214433	0.08573	0.00645	0.4334	0.1891	0.1306	0.06042	0.01382	0.03965	0.0577	0.1234	0.1531	0.1856	0.15915	0.1801	0.5283	0.072115	29.24	0.41325	0.02547	0.06859	0.04178
ENSG00000173237.4	C11orf86	0.109305	1.6135	0	0	0.0318931	0.06736	0.011475	2.4425	0	0.02826	0	0.5205	0.1333	0	0	0	0	0	0	0.06314	0	0	43.99	0	0	0.4283	0	0	0	0
ENSG00000183644.9	C11orf88	0.058925	0	0.0941667	0.03283	0.156094	0.0747	0.296625	0.0945825	0.0433967	2.123	0.016365	0.02464	0	1.053	0.04664	0.01049	0.07482	0.1547	0	0.07493	0.11505	0.02813	0.04385	0.1025	0.02537	11.3	0.20495	0.1532	0.08716	0
ENSG00000205177.5	C11orf91	0.5888	0.18175	0.250367	0.2638	0.223335	0.83625	0.3292	0.189875	0.631	0.7242	0.19065	0.3166	0.07747	1.259	1.01	0.203	0.6433	0.1737	0.1579	0.2799	0.23555	0.41595	0.154	0.1117	0.3778	17.62	0.32115	0.2539	0.7221	0
ENSG00000234776.1	C11orf94	0.11285	0.1011	0.116133	0.108	0.241067	0.1324	0.204425	0.124125	0.161583	0.1734	0.030375	0.2259	0.133	0.1157	0.2657	0	0.2436	0.1639	0.089605	0.4747	0.4096	0.2483	0.1971	0.161	0.25695	80.54	0.4279	0.1857	0.1569	0.06086
ENSG00000188070.8	C11orf95	20.1875	9.381	23.9433	21.34	13.2488	17.995	36.89	16.6	15.232	29.72	6.7505	11.24	6.212	11.93	9.685	5.4865	23.2	51.55	5.6865	18.85	17.37	7.6665	10.59	11.775	6.5005	11.8	24.28	48.91	21.9	0.5088
ENSG00000187479.4	C11orf96	288.575	95.5	1065.5	99.53	13.1058	132.85	383.175	80.3775	75.8583	645.7	58.81	66.05	29.47	259.9	14.77	24.61	179.55	724	12.905	97.5	84.455	50.275	66.66	42.655	60.3	81.53	108	299.7	113.2	0.6663
ENSG00000139637.9	C12orf10	54.5775	51.66	68.1267	67.25	54.6712	58.48	80.2825	50.8625	48.7817	64.88	20.53	38.96	19.55	47.52	41.54	30.46	65.37	84.34	28.92	71.18	57.29	50.61	34.75	48.08	41.355	214.7	71.15	81.98	54.86	25.99
ENSG00000151135.5	C12orf23	21.8675	20.345	37.5033	18.6	11.7173	21.92	46.0225	20.1925	16.3437	27.26	13.158	16.15	18.54	23.37	22.44	5.7425	27.755	36.01	12.715	59.12	28.115	7.731	16.05	15.87	18.51	20.33	40.925	34.75	21.13	1.422
ENSG00000133641.13	C12orf29	10.0975	5.772	14.6833	12.49	15.3231	11.275	14.7475	9.1325	16.125	13.43	4.021	5.864	6.271	10.2	11.18	4.4045	16.83	13.86	5.1155	11.53	11.505	21.245	6.862	7.42	8.2905	14.12	13.24	15.84	19.43	1.331
ENSG00000134548.5	C12orf39	4.2435	0.1571	0.179133	0.06568	21.7772	2.5935	0.17945	0.279675	0.520167	0.2076	3.252	17.53	0.9997	1.095	3.248	1.2475	0.6162	0.1717	20.105	0.4154	0.095805	0.10264	0.2021	0.44305	0.4667	0.3697	16.985	0.1506	0.1761	0.3225
ENSG00000047621.7	C12orf4	8.1795	5.684	9.13867	10.36	7.55462	7.662	9.10975	8.544	8.55217	9.951	3.617	3.832	2.652	8.361	6.026	5.755	11.015	8.697	3.175	8.036	9.884	6.1505	6.818	11.165	5.1535	12.92	9.2285	10.38	8.727	1.606
ENSG00000179088.10	C12orf42	0.021995	0	0.0147783	0.02265	0.0266223	0.01654	0.02378	0.01995	0.00537	0.02759	0.00292	0.01481	0.01956	0.05006	0.0151	0	0.04793	0.008914	0	0.1655	0.0275	0	0.2447	1.804	0.02831	18.24	0.026045	0.01964	0.01409	0.2071
ENSG00000157895.7	C12orf43	12.295	8.9785	13.2767	14.29	12.1613	13.085	14.2225	12.0675	11.6867	14.21	4.0335	6.944	5.454	11.28	8.544	3.6935	14.21	15.81	4.0875	11.05	12.055	8.772	7.918	11.09	7.8125	11.12	11.275	16.19	10.43	3.13
ENSG00000123395.10	C12orf44	17.7025	15.2	20.95	17.02	9.85092	17.245	20.085	16.3575	18.2367	18.64	8.5585	12.11	8.29	23.87	20.33	11.05	20.805	18.54	7.903	18.63	18.91	26.965	14.67	19.63	19.44	32.81	21.715	20.13	19.01	8.469
ENSG00000151131.5	C12orf45	9.97375	5.8145	10.1907	7.71	5.04162	10.185	10.7725	7.51825	6.701	8.723	3.4425	4.512	4.922	7.734	9.449	2.886	9.148	10.19	10.225	7.664	9.9685	8.917	5.972	10.3	9.9925	7.98	12.97	11.23	10.57	1.594
ENSG00000111412.4	C12orf49	9.1095	11.285	8.08267	8.964	10.0788	9.199	7.50725	8.736	8.3205	9.847	3.572	12.94	4.17	33.71	13.99	1.8875	9.903	6.942	5.2375	7.841	6.9505	10.785	10.56	9.803	14.645	16.37	51.035	8.544	7.468	3.719
ENSG00000078237.4	C12orf5	10.4925	12.7	10.3033	13.71	6.0465	8.717	6.7825	9.995	10.9067	9.122	5.475	4.807	3.212	14.19	8.79	7.452	9.2475	2.835	2.2825	17.66	9.7745	6.6	9.571	17.615	7.374	15.56	8.898	8.213	7.623	6.074
ENSG00000165805.5	C12orf50	0.00677	0.045935	0.01346	0.01969	0.0538881	0.018605	0.02138	0.01467	0.005005	0	0	0	0	0.02691	0.0163	0	0.05315	0.05924	0	0.05158	0.04012	0	0.01417	0.01457	0.01138	68.48	0.02872	0.02684	0	0
ENSG00000139405.11	C12orf52	12.035	36.095	16.8167	17.11	19.0905	14.005	21.1125	15.77	16.525	17.12	10.0325	16.95	19.58	15.57	19.3	19.54	17.655	23.06	7.1915	23.55	20.065	17.915	17.05	16.905	11.535	17.51	22.515	18.34	16.34	6.757
ENSG00000177627.5	C12orf54	0.267975	0.65125	0.532	1.278	0.641208	0.50805	0.79675	0.668925	1.28983	0.1897	0.06827	0.1927	0.03532	0.4442	0.629	0.1879	1.7705	1.572	0.075775	0.5693	1.0215	0.46335	0.09463	0.17425	0.11125	96.33	0.5863	0.8475	2.157	0
ENSG00000111678.6	C12orf57	96.915	62.435	178.233	96.94	64.2204	121.35	189.65	86.2525	84.265	160.1	54.715	49.54	36.62	102.8	60.7	32.37	146.95	282.4	50.54	160.4	136.15	114.7	57	69.215	62.035	51.67	118.3	187.8	129.9	18.29
ENSG00000182993.3	C12orf60	0.6372	1.7235	1.572	0.5236	0.808508	0.6698	0.660725	0.42705	0.470167	0.9246	1.04695	1.011	1.513	0.9297	0.5561	0.45785	1.5235	0.5785	0.61775	0.9309	0.8255	0.34215	0.556	2.195	0.50745	14.81	1.5015	0.5669	0.4672	0.164
ENSG00000130921.3	C12orf65	5.359	6.594	6.886	9.878	5.71008	6.6735	11.1602	7.22275	7.59967	11	3.2805	4.402	3.691	7.143	10.16	3.3485	7.8215	10.96	2.235	15.46	12.225	5.4015	6.132	8.2145	5.6065	16.31	8.958	13.09	9.989	1.309
ENSG00000177875.3	C12orf68	1.5225	6.2395	3.67367	3.508	22.9101	1.9	5.31175	2.5605	1.9775	2.498	1.1585	0.7017	0.09972	1.4	0.6953	0.67735	10.175	15.13	0.4	22.57	2.5825	0.61155	1.067	1.5755	0.9183	15.45	2.102	12.94	2.689	0.09113
ENSG00000235162.4	C12orf75	11.4025	4.37	154.833	5.279	5.61323	18.165	69.8525	7.434	5.15567	22.55	0.7199	51.07	0.8504	11.17	5.13	17.28	23.795	4.477	11.39	5.212	45.405	12.205	9.972	8.1165	30.025	55.85	3.9135	24.51	40.46	5.455
ENSG00000174456.9	C12orf76	3.46125	2.9545	4.663	4.488	20.9608	4.34	5.79325	4.65475	4.115	4.905	1.3865	3.336	2.522	7.389	3.809	1.5005	15.335	7.366	1.8335	7.353	5.317	4.0095	3.679	6.5865	2.628	8.603	7.88	5.966	5.011	2.79
ENSG00000178734.4	C13orf45	0.171545	0	0.334367	0.2427	0.134135	0.4726	0.0859975	0.071815	0.42185	0.3488	0.02858	0.09471	0	0.6407	0.109	0.075875	16.03	0.2307	0	0.0757	0.10505	0.18695	0.2692	0	0.15235	0.5897	0.42565	0.1877	0.2496	0
ENSG00000133935.6	C14orf1	16.9025	37.645	24.4033	23.11	21.9354	21.07	28.8775	21.21	30.755	26.06	8.7855	20.3	37.42	35.12	32.19	6.808	22.745	41.54	11.405	35.61	28.645	39.8	19.97	15.545	18.85	110.1	38.335	34.85	38.27	4.487
ENSG00000100557.5	C14orf105	0	0	0	0.4774	0.0645427	0	0.043135	0	0	6.71	0	53.97	17.09	0.009943	0	0	0	0.02771	15.605	0	0.0090245	0	0.01336	0	0.01637	0.02506	0	0.02557	0	0
ENSG00000179933.4	C14orf119	28.06	29.605	27.8067	30.87	12.298	27.085	30.4825	28.765	29.015	30.38	12.1055	19.93	10.59	32.66	24.31	10.07	24.045	27.03	9.5905	33.29	27.565	21.11	27.12	37.195	23.625	25.32	33.43	36.02	28.06	18.18
ENSG00000227051.4	C14orf132	5.9815	3.205	18.2943	10.08	63.2169	7.9475	28.1525	16.2105	22.0877	29.43	1.5098	2.17	1.504	24	2.906	1.2405	12.1	6.046	1.473	45.44	9.5235	13.53	6.32	5.9125	4.5755	1.24	3.5305	36.84	14.28	0.1974
ENSG00000170270.4	C14orf142	10.605	19.43	11.13	13.32	10.3212	11.32	14.5975	15.175	10.953	15.49	9.3145	12.84	7.819	15.97	11.68	9.1785	9.8255	11.5	7.054	24.29	14.81	7.6935	13.76	15.25	11.45	17.74	16.2	12.38	10.26	2.68
ENSG00000133943.16	C14orf159	14.0875	22.475	9.41133	35.1	19.7485	14.07	15.8225	25.0225	24.5683	24.71	31.37	18.35	9.984	20.75	19.69	30.465	17.825	17.07	5.754	21.82	20.47	16.215	18.67	27.885	24.785	19.95	25.16	23.45	17.12	16.46
ENSG00000087302.4	C14orf166	188.525	164.75	209.6	181.3	74.315	188.45	188.65	176.15	192.383	183.4	137.3	86.04	60.19	161.9	136.7	138.95	192.1	229.2	91.135	159.2	165.2	164.5	126.1	138.55	162.55	395.9	182.7	189.7	152.9	42.88
ENSG00000100565.11	C14orf166B	0.0317325	0.017045	0.0306733	0.0243	0.0234454	0.06441	0.045345	0.0227175	0.0173673	0.05821	0.03024	0	0	0.0635	0.1899	0	0.12755	0.07093	0.34965	0.04492	0.042015	0.02139	0.02993	0.26715	0.023515	29.35	0.0397	0.04603	0.0255	0
ENSG00000184601.6	C14orf180	25.0275	2.0415	5.47957	1.026	0.252711	11.405	0.881075	0.3015	0.0910333	0.8841	33.805	0.7212	1.181	0.3054	0.3724	1.003	1.7275	0.3103	0.1162	1.351	0.33545	0.19155	0.268	0.3795	0.7952	0.1992	0.70355	1.332	0.2169	0.01554
ENSG00000156411.5	C14orf2	36.09	47.465	41.85	37.66	65.8619	37.215	42.045	46.8725	43.78	42.67	72.39	37.71	24.73	35.27	34.52	50.085	44.05	46.43	17.26	65.96	45.175	36.345	39.92	42.815	38.12	42.45	55.49	42.39	42.74	12.85
ENSG00000179476.3	C14orf28	6.33575	3.0595	10.5837	11.75	2.73308	6.3625	9.17475	7.96325	8.08133	9.959	2.4905	2.468	3.234	5.324	4.476	1.373	9.529	10.7	2.3305	5.181	7.37	4.017	5.376	5.0675	3.8305	11.67	7.08	15.35	7.117	0.6443
ENSG00000140104.9	C14orf79	3.0305	5.6515	3.979	8.011	4.59354	5.265	8.47	4.46175	5.3325	9.518	1.15455	8.613	2.441	5.695	6.473	0.722	7.923	7.897	5.1105	22.04	10.17	6.2045	2.604	3.055	4.2195	34.63	20.83	9.473	5.63	0.3759
ENSG00000100802.10	C14orf93	6.8955	3.8075	6.657	10.91	2.83812	8.137	12.112	7.35725	5.545	9.186	2.4305	4.354	3.128	7.577	6.592	2.656	10.005	11.23	3.7065	7.198	9.8615	10.265	7.069	10.41	5.9515	5.396	13.22	11.34	8.655	6.914
ENSG00000156206.9	C15orf26	0.245525	0.045655	0.12394	0.076	0.280382	0.25425	0.2322	0.07863	0.110747	0.8798	0.1525	0.07332	0.07583	1.97	0.1349	0.024075	0.2773	0.1126	0.080685	2.661	0.1139	0.09728	0.07571	0.25115	0.078065	10.01	0.4087	0.2652	0.138	0.3001
ENSG00000169758.8	C15orf27	0.6167	2.5405	0.3198	0.514	10.9223	0.69735	0.478125	0.36985	0.390283	0.5551	0.15405	1.322	0.2326	2.345	0.5435	2.301	0.91215	0.6699	2.389	5.987	0.973	1.7	0.5852	1.2525	0.51205	3.818	0.5809	0.483	0.5878	0.07499
ENSG00000242498.3	C15orf38	13.6	6.8435	14.7033	18.26	8.57373	12.61	21.3425	15.4575	12.99	18.3	4.805	7.106	2.886	14.53	12.22	5.9745	16.305	20.16	22.34	6.43	14.62	11.72	13.98	6.205	8.558	13.1	15.67	22.18	17.7	0.7671
ENSG00000167173.14	C15orf39	17.72	14.715	27.7667	19.33	2.11368	18.98	22.8525	12.17	13.702	24.54	6.2235	5.322	1.918	23.62	16.4	2.1365	21.785	28.49	5.609	12.1	12.52	18.365	11.55	34.1	9.2025	102.5	18.045	25.14	21.47	60.33
ENSG00000169609.9	C15orf40	12.5075	9.8825	12.5967	14.52	6.88881	14.1	13.25	10.213	9.96767	12.43	3.508	9.266	4.621	10.29	11.23	4.229	14.735	15.33	4.789	11.77	12.21	12.205	11.15	12.96	8.651	16.3	15.8	14.87	12.7	3.619
ENSG00000186073.7	C15orf41	3.81325	5.6505	7.70467	13.25	3.84292	3.9495	10.8925	6.02525	8.26617	6.858	17.0655	2.045	1.934	2.735	4.034	4.327	5.115	6.475	1.232	4.002	7.711	6.866	2.666	3.6795	3.2745	7.845	3.4825	13.33	13.37	0.3377
ENSG00000167014.6	C15orf43	0	0	0	0	0	0	0.016845	0	0	0	0	0	0.1466	0	0	0	0	0	0	0	0.03886	0	0	0	0	27.09	0.029095	0	0	0.02549
ENSG00000166920.6	C15orf48	0.75235	0.2567	0.584	3.036	0.155392	1.5325	0.90905	184.306	32.7612	2.653	0.13183	1.385	0.3411	5.299	3.669	0.18195	0.7484	0.4968	2.442	0.3675	4.1905	43.69	132.4	0.6951	10.295	126.3	2.079	0.4483	24.61	0.7361
ENSG00000188549.8	C15orf52	6.55	14.095	36.07	44.82	6.28762	11.425	26	80.3225	56.7267	19.93	27.135	8.75	2.674	24.09	39.91	35.58	46.915	6.456	15.865	17.19	27.615	20.18	16.64	9.1955	12.79	16.19	85.485	47.79	27.93	0.9346
ENSG00000205363.4	C15orf59	5.82425	3.217	10.164	11.3	50.9838	3.457	10.955	8.4915	20.5017	10.09	36.365	19.57	0.2653	5.666	2.102	3.516	9.4415	28.37	0.9926	13.06	22.75	27.17	2.421	1.171	2.6765	13.29	4.7965	8.231	37.89	0.04944
ENSG00000183324.6	C15orf60	0	0.030865	0.0591667	0.121	0.0201938	0.041505	0.1781	0.047045	0.05796	0.1233	2.27605	0.02612	0	0.07714	0.147	0	0.045425	0.0893	0	0.07076	0.11915	0.0579	0.04238	0.056845	0.043315	86.13	0.08165	0.1607	0.1741	0
ENSG00000189227.4	C15orf61	11.051	6.4815	6.93433	6.32	9.74204	10.79	8.57075	6.335	6.52717	9.55	6.931	5.039	3.194	7.704	6.826	18.075	8.828	8.834	5.122	16.21	6.9195	11.295	4.798	5.314	5.303	31.96	9.1845	8.795	8.443	1.481
ENSG00000188277.8	C15orf62	3.087	2.174	3.44067	4.592	3.32485	4.4415	5.631	2.99075	14.054	5.112	1.0826	2.25	2.719	3.964	13.51	0.8026	4.1685	5.474	1.5065	4.109	4.549	23.055	4.424	4.5375	2.653	1.524	4.7	4.698	12.48	1.565
ENSG00000261652.2	C15orf65	1.72325	2.398	3.062	3.241	3.1755	2.6145	2.046	4.3865	2.42017	2.162	2.686	3.746	0.6597	2.944	4.518	3.0125	2.788	1.898	4.6405	12.72	4.932	1.633	1.721	1.4085	5.8445	17.46	4.0495	3.079	1.686	0.322
ENSG00000161992.5	C16orf11	0.0270525	0.016645	0.02701	0.02839	40.7362	0.02222	0.0283725	0.0188025	0.04523	0.04626	0	10.06	0	0.03174	0.01962	0.01351	0.02828	0.02722	0.6335	0.05244	0.03423	0.04857	0.02589	0.014335	0.029405	4.233	0.030755	0.03058	0.03132	0.05692
ENSG00000130731.11	C16orf13	62.95	67.345	80.6767	75.5	82.3062	66.46	81.1775	66.865	61.7783	83.33	33.755	49.19	34.91	69.8	52.06	41.37	96.175	101.4	23.68	74.88	87	66.825	49.99	70.725	49.175	87.17	73.67	99.78	73.9	25.5
ENSG00000166780.6	C16orf45	30.5525	8.9205	60.5	53.78	80.5735	23.01	60.915	35.58	38.764	53.71	21.635	13.93	7.722	14.94	11.29	34.215	34.205	44.9	7.6	47	34.02	11.755	9.98	9.8865	9.6295	44.19	17.14	55.74	30.44	1.254
ENSG00000166455.9	C16orf46	1.968	1.37	1.54833	3.627	5.42038	2.256	2.53575	1.30875	1.22967	2.484	0.77005	2.122	1.969	2.104	1.928	0.86565	3.405	2.836	0.86885	8.843	4.2535	0.8123	0.8173	0.92075	1.0265	21.19	14.495	2.578	2.252	0.1527
ENSG00000185716.7	C16orf52	9.9405	10.205	8.98867	10.28	9.52773	9.9365	14.955	7.326	7.6935	11.84	3.5745	3.954	3.574	11.9	7.432	4.577	16.69	16.01	2.86	11.28	12.43	6.4385	6.319	7.05	5.7895	8.556	10.575	14.97	11.79	0.9659
ENSG00000185905.3	C16orf54	1.2138	0.34345	0.546233	1.904	0.18258	0.6447	1.00188	1.18725	0.7448	1.253	0.22505	0.4614	0.3767	4.072	1.311	0.0779	0.3731	0.1492	0.19535	0.2483	1.2625	0.35415	5.901	29.135	1.376	0.2529	0.6157	0.5654	0.5803	63.03
ENSG00000140688.12	C16orf58	56.9925	55.025	76.13	70.54	41.975	69.615	122.612	58.74	51.9483	114.5	21.515	52.38	47.8	68.56	75.95	9.723	96.115	142.8	45.62	130.3	97.53	56.82	60.06	60.32	62.035	68.27	125.25	121.7	80.81	13.28
ENSG00000162062.10	C16orf59	0.524525	1.3545	0.426667	0.5796	2.22985	0.9732	0.720025	0.8468	1.26335	0.7967	0.55905	0.7027	0.501	0.7718	1.133	0.23995	0.769	0.9644	0.2991	2.326	1.458	1.0023	1.471	2.507	0.69425	13.47	1.013	0.7696	1.181	0.3021
ENSG00000103544.10	C16orf62	16.9175	19.025	19.3033	20.73	12.7463	16.895	21.87	15.6475	16.2667	20.25	6.262	10.51	4.064	16.43	10.5	8.0795	21.685	20.91	4.9215	21.43	14.26	11.45	13.09	16.49	7.9215	24.2	21.66	23.89	16.59	5.807
ENSG00000125149.7	C16orf70	13.18	10.595	14.0133	16.3	12.0227	14.765	18.81	12.2525	14.7433	16.61	5.3035	11.14	28.63	15.68	14.12	14.415	18.5	17.98	4.238	14.25	19.53	35.985	11.68	19.295	8.22	23.44	14.345	19.2	20.33	11.47
ENSG00000166246.9	C16orf71	0.48725	0.7532	0.5398	0.7459	0.834342	0.5446	0.943625	0.548025	0.558583	1.917	0.18215	0.5191	0.3786	0.8885	0.565	0.22655	0.692	1.322	0.3762	3.782	0.976	0.32085	0.3599	0.45865	0.45275	120.6	1.4615	0.9828	0.5103	0.05003
ENSG00000182831.7	C16orf72	21.5425	12.44	30.3	21.53	9.22192	19.875	25.3925	18.39	20.5917	21.1	9.695	10.12	8.365	23.53	15.88	16.85	25.58	20.81	6.438	14.03	19.15	19.335	15.17	20.46	11.795	32.9	22.38	23.68	23.87	25.44
ENSG00000154102.6	C16orf74	1.871	0.27395	0.331633	15.55	1.54889	3.4155	4.455	1.1335	1.75678	1.314	0.47725	0.8405	0.2366	1.438	2.194	0.10625	0.8989	0.5603	0.2089	0.8053	5.6605	4.3735	2.222	10.056	1.003	2.031	3.6525	1.017	9.276	1.538
ENSG00000166152.3	C16orf78	0	0	0	0	0	0	0.0606675	0	0	0	0	0	0	0	0	0	0	0	0	0	0	0	0	0.06968	0	98.62	0.046985	0	0	0
ENSG00000070761.3	C16orf80	33.1275	24.18	30.2067	24.14	36.3412	34.59	51.02	25.055	24.2133	43.7	21.02	19.84	19.86	35.78	24.32	7.2925	48.905	50.2	8.5205	64.59	28.445	38.12	24.3	34.04	21.915	88.08	43.45	41.77	37.92	8.48
ENSG00000159761.10	C16orf86	9.5	8.531	9.14767	11.17	14.7789	10.48	11.61	9.1385	7.57683	12.32	3.5995	8.437	4.132	8.445	5.765	4.4855	19.8	9.327	3.03	11.7	9.503	4.8935	7.225	15.04	3.329	103.9	12.41	13.74	8.427	3.644
ENSG00000155330.5	C16orf87	1.86	2.2995	2.96967	3.214	2.15381	1.901	2.54375	2.04075	2.08917	2.573	1.557	2.156	2.794	2.473	1.707	3.703	2.9845	2.213	0.55795	2.701	1.998	1.778	2.331	2.3285	1.078	10.25	2.2175	3.333	2.051	0.5636
ENSG00000153446.11	C16orf89	7.59925	2.29	5.46933	9.337	15.2685	9.1335	6.23	4.9765	2.8695	21.19	6.416	10.02	0.1894	58	6.33	0.1559	26.74	1.136	1.7485	5.093	5.1485	0.42125	7.373	1.6555	62.015	2.136	231.4	3.387	2.562	0.0608
ENSG00000215131.6	C16orf90	0.0181675	0	0.0323933	0	0.0409596	0.025645	0.0454075	0.02302	0	0.06644	0	0.02612	0	0.03144	0.031	0.02506	0.04861	0.04192	0	0.1243	0.04251	0	0.03122	0.069165	0.03312	108.6	0.029965	0.05455	0	0.03099
ENSG00000174109.3	C16orf91	10.1517	15.82	10.6467	10.36	9.93992	11.24	11.825	11.3975	11.675	12.95	6.391	8.384	6.312	9.787	7.971	8.087	12.12	12.78	3.3805	12.3	10.815	17.28	10.48	12.705	8.6975	14.54	12.53	15	11.53	2.911
ENSG00000167194.3	C16orf92	0	0	0	0	0.328567	0	0	0	0	0	0	0	0	0	0	0	0	0	0	0.872	0	0	0	0	0	32.15	0	0	0	0
ENSG00000196118.7	C16orf93	1.94525	6.3445	1.709	3.635	4.59815	4.3665	3.52225	2.6645	2.18617	8.328	0.4813	5.808	0.6322	6.054	5.628	0.4077	4.0865	5.841	2.3555	29.61	7.444	2.615	3.227	4.2385	2.6305	54.69	17.545	5.577	2.764	2.166
ENSG00000260456.2	C16orf95	1.68575	2.031	1.468	1.479	1.53277	1.608	1.2225	1.10625	0.991983	1.436	0.74	0.9353	1.766	1.09	0.9046	1.4735	1.9425	1.508	0.88755	2.049	1.0745	1.073	1.04	1.0585	1.1	81.68	1.182	1.185	1.177	0.2993
ENSG00000205832.7	C16orf96	0.147825	0.2105	0.09078	0.1146	0.561012	0.1805	0.23145	0.0963975	0.101523	0.1482	0.054325	0.1712	0.2142	0.1998	0.1662	0.1089	0.2669	0.2923	0.3295	0.6315	0.2904	0.4268	0.1628	0.2531	0.092105	28.76	0.569	0.2887	0.208	0.04955
ENSG00000180336.13	C17orf104	0.154575	0.12265	0.1852	0.235	0.498004	0.18885	0.262275	0.18255	0.168467	0.2457	0.08813	0.1956	0.1233	0.1625	0.18	0.3127	0.5431	0.2071	0.06301	0.2728	0.2187	0.28255	0.1801	0.17935	0.11895	21.8	0.23395	0.2771	0.1818	0.02431
ENSG00000231256.3	C17orf105	0.0359375	0.027695	0.05447	0.03802	0.089295	0.0419	0.0451125	0.0205025	0.019585	0.03691	0.012775	0.01711	0.02074	0.04484	0.01959	0.025055	0.06346	0.01567	0.004988	0.05515	0.031025	0.042075	0.01791	0.12455	0.01562	36.54	0.040515	0.03192	0.02099	0.01785
ENSG00000205710.3	C17orf107	1.50602	0.5319	1.42867	1.079	2.16033	2.2425	2.42225	0.819675	0.644267	1.425	4.5128	1.182	2.052	2.199	5.053	0.1834	1.4285	4.572	1.8235	25.68	3.57	3.216	0.871	1.7355	2.027	6.828	1.698	2.21	1.601	1.194
ENSG00000181013.3	C17orf47	0.0500125	0.04663	0.07984	0.1087	0.00732308	0.12835	0.100405	0.03481	0.00722667	0.05275	0.01066	0.05484	0.07518	0.216	0.1104	0	0.070285	0.05167	0.055435	0.1293	0.1075	0.04742	0.08298	0.23555	0.07269	14.73	0.177	0.03551	0.02994	0
ENSG00000258315.1	C17orf49	24.335	17.28	22.48	17.27	13.5826	25.8	26.8025	14.32	16.3	19.82	8.9175	13.09	7.693	29.12	17.93	13.46	23.605	21.64	9.5215	19.39	16.72	25.8	14.75	31.15	12.58	19.17	29.42	25.95	21.11	25.27
ENSG00000212719.6	C17orf51	4.259	3.43	5.499	6.58	13.2968	4.0715	8.56125	5.54575	5.40933	6.941	3.1	1.719	2.063	4.67	3.42	3.5115	5.5165	7.322	2.483	12.17	7.3245	2.09	2.417	3.057	3.7735	13.79	3.6595	11.28	5.023	0.3938
ENSG00000125319.10	C17orf53	2.34675	0.77855	0.800533	1.336	0.541965	2.6135	1.75325	1.07985	2.66572	1.571	0.5201	0.4792	0.4174	1.284	1.149	0.4407	2.331	1.853	0.24775	0.9177	1.51	2.9365	1.5	2.402	0.75735	29.93	0.8383	1.62	2.31	1.171
ENSG00000186665.8	C17orf58	13.3225	9.6315	7.67	12.12	10.4164	16.435	26.8175	7.1275	8.614	12.55	5.411	6.049	6.307	7.136	7.454	2.5725	9.0495	7.957	4.762	8.5	9.512	6.3005	7.706	6.639	6.96	8.404	11.745	18.65	17.9	0.8289
ENSG00000196544.6	C17orf59	14.3175	16.625	19.4267	20.31	10.9078	15.76	18.6275	17.89	19.0183	17.49	9.617	11.51	7.064	15.99	13.91	16.185	30.5	12.38	13.74	13.12	17.12	25.8	19.56	30.425	14.61	17.87	17.54	20.31	17.69	21.47
ENSG00000178927.12	C17orf62	41.535	31.385	39.57	48.54	21.0331	42.055	54.225	31.575	30.045	52.9	11.2105	30.4	27.49	59.58	33.43	6.509	57.695	46.64	17.965	41.88	58.26	28.33	48.16	169.9	30.135	27.24	43.985	49.19	37.64	173.2
ENSG00000141371.8	C17orf64	0.230925	0.0493	0.04296	0.1243	0.0500169	0.1836	0.0996275	0.0450025	0	0.05754	0	0.06316	0	0.1301	0.05063	0	0.1883	0.06255	0.055425	0.05889	0.1199	0.05379	0.07059	0.26465	0.071615	236.3	0.07645	0.0477	0	0.03304
ENSG00000185504.12	C17orf70	18.43	16.33	20.17	25.25	15.7271	21.195	27.855	17.525	17.9117	29.93	7.326	16.29	11.04	23.79	17.85	7.399	25.2	25.95	13.22	26.91	28.73	20.93	19.55	44.805	14.71	21.17	35.17	29.11	21.17	11.74
ENSG00000224383.3	C17orf72	4.92025	0.52335	1.21367	1.786	3.1456	5.034	1.91275	0.93185	0.965633	20.93	0.8802	1.227	0.1962	11.73	0.8705	0.88245	2.7045	1.144	0.2845	18.65	1.6665	1.103	1.208	9.4435	0.7042	26.56	9.314	2.33	1.486	2.252
ENSG00000184560.3	C17orf74	0.03759	0.03926	0.03703	0.1524	0.0737692	0.04698	0.157225	0.0419375	0.0325967	0.1242	0.01286	0.02778	0.02984	0.03029	0.03159	0.052035	0.082195	0.07451	0.018435	0.0463	0.06513	0.042515	0.02445	0.0502	0.02008	314.4	0.04159	0.04891	0.05704	0
ENSG00000108666.5	C17orf75	7.80825	15.525	10.0803	13.25	9.66077	9.899	12.66	9.63275	9.388	14.25	6.7675	9.831	4.991	8.9	10.38	5.8855	10.76	16.8	5.162	17.68	13.095	8.1165	9.561	11.83	9.421	29.2	16.19	15.23	11.07	2.137
ENSG00000141219.11	C17orf80	9.169	9.9405	12.65	13.84	8.63719	9.51	15.8525	12.1227	11.3647	15.56	6.035	6.468	3.979	9.574	8.994	12.035	13.675	17.46	4.792	15.35	13.1	7.0775	9.01	11.775	8.184	36.04	16.31	18.29	10.04	2.068
ENSG00000074356.12	C17orf85	22.11	13.52	19.9533	24.52	10.3142	23.505	29.1975	20.8975	19.1733	23.25	8.174	10.09	7.073	22.76	20.73	7.8815	35.6	33.24	11.92	15.6	22.3	23.525	21.78	23.09	17.29	27.03	28.06	31.65	26.34	6.99
ENSG00000224877.3	C17orf89	23.53	27.46	23.85	25.06	32.0996	23.39	25.0725	24.9325	25.2117	23.86	22.575	18.61	16.37	19.6	18.75	25.305	27.095	25.08	12.215	32.11	30.095	16.74	18.73	28.53	19.025	23.62	30.48	25.58	23.96	4.012
ENSG00000187624.7	C17orf97	1.726	4.121	1.77067	2.654	4.46938	2.6215	5.07825	2.9415	2.49	6.024	1.25515	4.813	0.7457	2.584	2.56	1.4485	3.3715	3.973	0.97315	7.565	3.1595	3.0075	2.199	1.344	1.952	79.29	8.7615	3.997	2.278	0.3716
ENSG00000141428.12	C18orf21	13.31	12.585	13.5833	14.9	8.48173	14.85	13.7925	11.845	12.58	16.02	6.3995	8.624	5.498	13.25	13.7	12.45	16.36	18.18	8.5065	12.77	14.54	13.42	11.59	16.59	12.855	38.12	14.895	16.26	12	6.482
ENSG00000152242.6	C18orf25	14.5925	7.8545	14.7167	18.17	8.96962	16.87	18.4475	12.8775	20.615	23.09	9.3565	6.601	4.859	18.7	17.28	13.22	22.82	17.67	3.997	11.4	15.9	20.725	12.35	15.74	8.752	18.05	22.18	20.8	25.68	7.952
ENSG00000177576.6	C18orf32	64.475	85.5	88.1967	69.26	168.592	65.095	75.595	63.3475	57.8483	70.86	40.27	65.07	53.23	84.13	63.57	23.915	98.005	74.28	32.97	122.2	70.61	42.145	56.32	60.385	65.92	84.58	86.32	68.64	61.42	28.25
ENSG00000166845.9	C18orf54	1.6515	0.37435	1.439	1.52	1.15415	1.488	3.2295	1.3635	1.066	1.849	0.5149	0.4768	0.1039	2.003	0.6672	0.177	4.0735	1.724	0.1693	0.4563	1.0125	0.7052	1.139	1.818	0.4818	14.39	1.508	3.211	2.06	0.283
ENSG00000141452.5	C18orf8	25.6375	17.71	32.0567	28.38	13.0914	25.545	30.87	20.9	23.975	28.7	8.755	19.84	13.34	38.62	22.93	11.94	28.705	25.9	8.827	41.44	25.325	23.83	28.13	36.53	23.77	35.75	27.3	30.31	26.02	26.15
ENSG00000074842.3	C19orf10	92.3575	91.31	119.347	70.09	32.6942	95.085	123.825	74.0325	63.0133	89.18	31.19	54.41	123	134.3	126.5	12.885	115.95	106.7	102.3	188.3	115.55	73.46	78.01	155.25	85.48	95.44	118.1	110.3	92.17	41.16
ENSG00000131943.13	C19orf12	43.285	21.795	19.3067	19.21	17.2035	29.65	19.58	15.5975	15.188	19.61	14.355	12.58	21.88	14.86	13.68	27.035	25.75	19.87	8.0475	17.05	18	11.1	14.35	17.35	9.732	11.06	14.85	20.78	15	3.641
ENSG00000177025.3	C19orf18	2.6845	2.744	2.17667	3.796	2.24038	3.599	2.33875	3.46025	3.28803	8.322	3.3765	1.696	1.19	2.377	2.23	2.0235	2.902	4.422	0.85325	9.272	7.5855	2.691	2.139	2.6785	1.596	30.24	4.685	4.196	2.308	0.2702
ENSG00000228300.9	C19orf24	23.9125	32.72	20.8733	23.58	14.0781	23.315	26.9775	19.3475	19.4017	25.16	6.5445	18.39	27.67	23.8	22.13	6.2405	24.39	21	13.36	33.01	35.2	26.125	20.55	34.545	19.44	36.7	35.405	25.75	22.67	13.21
ENSG00000119559.11	C19orf25	8.55125	10.91	11.8833	10.22	14.5107	9.985	12.505	10.85	11.2133	11.03	5.102	12.09	7.008	11.77	9.933	3.8075	13.115	12.81	4.917	20.75	16.595	9.6185	11.09	17.415	8.6705	17.62	20.105	14.73	11.25	8.208
ENSG00000099625.8	C19orf26	1.21322	0.90835	1.0892	0.319	10.604	0.75365	1.19475	0.716625	0.865767	1.11	0.7307	1.833	0.1819	1.018	0.6808	0.28765	2.021	1.751	0.29865	29.29	1.3315	5.6315	0.3107	0.25225	0.5297	4.536	1.482	0.8622	1.619	0.05292
ENSG00000167644.7	C19orf33	19.6595	3.319	7.31267	73.41	1.16994	15.61	3.4675	71.537	160.091	35.42	4.965	21.77	0.6502	122.6	98.46	1.4985	98.415	7.166	3.834	14.57	15.98	335.85	109.6	8.434	69.765	3.554	26.22	2.56	287	2.627
ENSG00000188305.4	C19orf35	0.666	0.69205	0.585733	0.6909	0.311073	0.52335	0.690325	0.4989	0.48015	0.9548	0.3756	0.3277	0.1832	2.174	0.3945	0.088155	0.68355	0.2754	0.141	0.3712	0.66225	0.54945	1.214	7.148	0.4446	0.3813	0.49125	0.4822	0.3677	20.44
ENSG00000214212.4	C19orf38	2.23275	1.241	1.3773	1.376	1.42542	1.351	2.9655	1.1815	0.526683	5.511	0.4402	0.9414	1.09	8.989	0.9407	1.403	2.5595	1.723	0.58435	1.167	2.0195	0.4538	1.967	29.47	0.8664	22.62	0.87715	1.423	2.248	158.6
ENSG00000131944.5	C19orf40	1.84975	1.7115	1.819	2.509	0.476173	2.1595	1.67525	1.4325	1.54533	1.701	0.33725	0.8125	0.4997	1.526	1.515	0.18055	1.674	1.962	0.49955	1.085	3.75	1.902	1.798	2.7405	1.2745	10.63	1.639	1.697	1.648	0.9718
ENSG00000123144.6	C19orf43	255.025	175.6	298.033	276.1	162.008	261.65	321.875	255.425	245.833	265.1	102.28	167.8	165.7	254.7	199.8	103.5	264.55	319.2	94.315	234.4	258.85	255.55	221.4	316.3	182.15	210.5	253.05	317.4	284.5	186.4
ENSG00000105072.4	C19orf44	4.63825	3.709	6.58	8.296	3.33788	5.7015	12.135	6.32725	6.29583	9.688	2.119	4.799	2.019	4.89	4.89	3.1225	10.99	13.48	2.384	11.11	9.285	5.0945	3.19	3.795	3.2745	28.1	10.6	11.38	7.264	0.5245
ENSG00000198723.6	C19orf45	0.0474525	1.5535	0.06558	0.4925	0.679296	0.16035	0.128642	0.25865	0.1282	0.07526	0.01562	0.1114	0.04687	0.1945	0.1201	0.011305	0.13845	0.3591	0.1489	3.268	0.3068	0.18315	0.3944	0.24615	0.19405	47.72	0.08782	0.09213	0.115	0.0838
ENSG00000160392.9	C19orf47	6.384	4.8765	12.1833	10.25	5.77892	8.876	11.005	6.93275	7.9505	8.258	19.87	3.972	3.052	8.03	8.209	44.29	8.152	8.349	2.084	8.628	10.215	10.87	5.654	7.8125	4.4125	30.83	9.14	10.74	9.939	4.374
ENSG00000167747.9	C19orf48	12.995	17.545	10.0567	15.14	6.05431	16.89	23.0025	13.67	15.27	19.8	3.799	11	11.61	14.54	14.68	3.3505	20.365	37.13	34.38	12.09	89.81	39.045	14.89	24.8	13.73	37.1	42.215	20.15	21.55	5.978
ENSG00000142444.6	C19orf52	12.2775	13.87	15.8233	18	10.337	13.305	17.8225	14.555	15.7133	17.75	7.331	10.41	7.286	14.34	13.89	13.675	17.4	14.35	6.1945	17.62	17.01	18.815	13.11	16.745	12.335	24.43	14.425	19.83	17.87	5.534
ENSG00000104979.4	C19orf53	100.037	107.1	131.267	103.2	85.0246	104.25	130.15	92.4525	96.95	127	72.14	87.26	49.54	110.5	81.31	80.125	129.5	151.5	42.265	145.6	126.35	104.05	72.41	100.16	75.55	82.72	130.5	142.1	112.1	46.01
ENSG00000188493.10	C19orf54	10.0065	14.165	6.982	13.94	4.07142	10.915	11.7775	10.76	8.41917	10.06	4.253	9.04	10.1	17.62	8.406	7.701	11.62	8.176	5.6335	8.337	11.875	9.603	17.03	17.405	9.2885	23.35	17.05	10.37	9.069	5.515
ENSG00000167595.10	C19orf55	6.11025	5.1395	7.434	11.42	2.26923	8.106	12.68	7.71225	7.425	16	2.0945	4.114	1.798	9.665	6.452	1.7085	11.46	14.55	3.1695	13.31	8.936	7.2195	7.44	7.789	5.1235	31.28	12.92	15.69	9.235	2.419
ENSG00000132016.7	C19orf57	1.05895	0.53355	1.09543	1.845	2.2757	1.763	3.0105	1.8335	1.79833	2.557	0.24135	0.5453	0.5409	1.234	1.67	0.3321	4.2825	2.615	2.222	1.293	1.937	3.806	3.274	1.0925	1.0365	23.05	1.453	2.271	3.588	0.1524
ENSG00000183019.3	C19orf59	1.68025	0.66455	0.6075	0.6791	0.167881	0.6532	0.36365	0.29455	0.294283	0.9616	0.4618	0.352	0.6938	62.36	0.5638	0.1554	0.26205	0.1983	0.21	0.1858	0.5314	0.13975	0.4096	55.965	0.40805	0.5104	0.6229	0.4706	0.3347	252.2
ENSG00000006015.13	C19orf60	82.4075	62.505	88.5333	81.3	90.8635	92.135	119.65	68.1075	57.765	108.7	49.44	66.19	48.45	83.12	64.09	74.27	105.6	104.8	41.67	89.36	98.37	75.015	71.67	131.45	58.12	31.92	83.705	112.7	96.43	32.96
ENSG00000130813.13	C19orf66	38.44	35.1	46.83	43.09	34.9723	43.1	61.355	39.0775	34.38	58.31	11.925	32.43	130.9	61.63	30.13	3.5235	57.95	65.92	13.74	72.65	61.33	25.145	48.9	78.375	26.665	16.41	64.03	71.77	49.32	25.59
ENSG00000188032.5	C19orf67	0.0653525	0.0871	0.125167	0.1834	0.0988115	0.12845	0.366475	0.13186	0.0910233	0.1664	0.019035	0.1615	0.03539	0.1067	0.225	0.020975	0.14945	0.2479	0.1153	0.2477	0.3124	0.05062	0.1301	0.1803	0.1529	15.26	0.34115	0.2517	0.1128	0.03127
ENSG00000204978.2	C19orf69	1.1022	0	0.2359	0.424	0.159487	0.98755	1.23273	0.36005	0.5479	1.277	0.8548	3.755	0	2.205	0.3007	0.2643	0.80805	0.5355	0.084855	0.1364	0.49685	0.24705	12.82	0.43715	0.2179	1.875	0.8469	1.668	0.6519	0
ENSG00000174917.4	C19orf70	62.4975	56.675	72.8233	62.36	57.5381	62.64	59.83	66.2175	67.2867	60.25	76.085	59.14	31.97	55.34	46.87	67.755	77.475	48.91	24.355	67.18	58.835	55.295	42.93	49.47	46.555	166.3	73.655	57.27	57.73	13.2
ENSG00000183397.5	C19orf71	6.07925	5.4025	9.07	10.5	13.9358	8.257	16.0075	8.64925	7.36383	17.57	2.173	14.75	3.738	11.89	10.02	1.2565	18.915	17.67	5.9055	28.71	16.14	10.51	12.33	17.075	6.3535	117.6	37.215	16.99	10.83	7.194
ENSG00000095932.5	C19orf77	0.11302	0.059315	0.122833	0.3262	2.00254	0.37195	0.329975	8.97045	0.09858	0.5575	0.03943	208.7	2.868	0.3462	0.2826	0.052255	0.1295	0.3255	2.3745	3.678	1.00585	0.8541	280.3	1.118	102.75	3.783	0.1595	0.1995	0.261	9.747
ENSG00000130173.9	C19orf80	9.607	0.5525	1.11407	0.9587	0.379508	5.131	1.11325	1.13695	0.944833	1.038	0.34775	1.023	140.8	0.8924	0.5247	0.18705	2.0515	1.617	0.235	0.4658	1.071	0.6756	0.4751	0.3028	0.4632	0.9641	1.1955	1.77	1.076	0.08772
ENSG00000235034.2	C19orf81	0.104067	1.5995	0.0697667	0.05653	2.80073	0.2671	0.43845	0.110105	0.128333	0.9466	0.221	0.4202	0	0.3648	0.112	0.13235	0.1439	0.3081	0.13575	10.5	1.329	0.4792	0.09955	0.08854	0.084875	12.08	0.6498	0.2774	0.3889	0
ENSG00000197223.7	C1D	12.2825	12.185	15.6467	9.898	8.47765	13.105	13.045	10.4045	10.2457	13.05	5.715	10.02	7.666	13.47	9.825	9.832	15.745	14.38	3.8315	10.96	13.58	9.4555	10.1	14.02	8.8965	12.59	15.04	15.62	18.62	4.637
ENSG00000106392.6	C1GALT1	9.25375	4.3475	7.29567	7.344	5.96615	7.7185	7.717	5.59325	7.7275	7.361	3.7875	5.604	4.576	10.51	13.87	3.988	10.61	5.847	2.441	8.451	4.066	7.1415	9.974	12.285	7.71	4.847	10.575	5.668	7.417	4.81
ENSG00000171155.7	C1GALT1C1	22.7225	34.405	28.0533	25.24	7.83496	23.825	32.455	18.3775	17.8267	28.25	11.911	12.24	12.06	22.19	28.25	5.1935	20.93	17.91	9.9965	57.84	17.88	8.6835	18.79	20.62	16.04	12.83	26.31	22.4	21.95	9.542
ENSG00000173728.6	C1orf100	0.106637	0.12615	0.135967	0.2855	0.217996	0.1537	0.153245	0.201025	0.219867	0.5032	0.025715	0.1542	0.07508	0.2788	0.2944	0.040505	0.1038	0.1959	0.076525	0.5502	0.3287	0.17545	0.3251	0.72295	0.2513	46	0.33165	0.1479	0.1272	0.1191
ENSG00000179397.13	C1orf101	0.86875	0.8807	0.647667	0.9096	0.729854	0.90165	0.872475	0.4076	0.622333	1.054	0.12538	0.6505	0.4304	0.8938	0.8227	0.3311	1.2245	1.398	0.3019	2.133	1.0465	0.6796	0.4987	0.88405	0.43965	23.35	2.124	1.001	0.9483	0.05634
ENSG00000180999.6	C1orf105	0	0.05793	0	0.04006	0.0187581	0	0	0	0	0.03709	4.748	0.0391	0.08889	0	0.05322	0.26115	0	0	0.03223	0	0	0.39635	0.09698	0	0.019335	32.63	0	0	0	0
ENSG00000163362.6	C1orf106	0.0357525	0.02606	0.2826	19.69	0.503727	0.5404	0.2025	10.3549	10.1137	0.4419	0.027705	7.486	0.1193	2.626	8.912	0.02348	0.04866	0.09506	4.066	0.2005	4.4475	35.64	31.64	0.17265	6.4525	1.591	0.09464	0.05815	18.31	0.1048
ENSG00000116922.10	C1orf109	8.53675	6.8625	8.59967	8.372	5.03981	9.8355	9.453	6.56175	7.39383	10.03	2.3855	4.471	2.683	6.645	7.746	3.7245	10.05	12.09	3.3825	7.583	8.5535	8.653	5.538	7.3025	5.2145	7.911	9.316	11.61	8.483	1.154
ENSG00000171722.7	C1orf111	0.09923	0.1642	0.13257	0.1553	0.24828	0.3035	0.321775	0.26825	0.136767	0.2756	0.047285	0.1668	0.2767	0.1358	0.5407	0.02702	0.32515	0.09903	0.089235	1.571	0.2513	0.2456	0.2096	0.01944	0.4355	71.67	0.0664	0.2195	0.1548	0.01677
ENSG00000162817.6	C1orf115	45.4175	7.0855	15.5267	13.82	39.9765	51.075	19.015	21.6475	12.6583	19.07	9.9405	33.39	61.76	39.82	39.31	5.128	29.18	28.48	8.85	30.35	36.91	14.18	86.1	59.485	22.94	12.53	37.93	23.94	14.9	1.172
ENSG00000182795.12	C1orf116	0.07616	0.54825	0.0926833	11.63	0.0684338	2.3785	0.13287	2.52165	42.3136	0.6179	0.143845	4.618	0.232	59.39	34.67	0.3309	0.1567	0.08803	6.375	0.3185	22.09	52.37	9.64	0.21475	48.95	1.356	7.862	0.1049	41.57	0.4521
ENSG00000197982.12	C1orf122	41.575	57.175	64.0933	44.6	70.3358	40.38	48.0775	42.005	48.1467	49.35	28.215	39.96	29.6	37.11	32.58	21.46	54.53	35.26	21.395	107.2	62.305	29.47	25.3	31.215	35.745	50.04	50.06	39.25	40.03	16.08
ENSG00000162384.9	C1orf123	88.815	49.975	120.5	91.59	49.6919	87.56	130.15	89.2475	82.1133	115.7	33.68	36.8	26.37	69.99	39.73	50.95	110.55	113	18.01	65.97	78.885	43.485	47.22	63.345	39.11	73.91	84.78	135.6	78.05	18.73
ENSG00000203963.7	C1orf141	0	0	0	0	0.158373	0	0.03911	0	0	0.1243	0	0	0	0.1241	0	0	0	0.1453	0	0.01695	0	0	0	0	0	13.03	0	0	0	0
ENSG00000157330.5	C1orf158	0	0	0	0	0.0578773	0	0.0311275	0	0	0.8453	0.0036545	0.008104	0	0.2454	0	0.005473	0	0	0.014095	0.2544	0.010249	0.023162	0	0	0	27.06	0.02564	0	0	0
ENSG00000131591.13	C1orf159	7.6255	4.883	7.625	11.56	7.42081	10.81	12.605	8.8275	8.44667	13.24	2.446	6.656	4.09	10.32	8.964	1.331	13.785	9.167	2.76	8.586	14.62	12.95	7.907	11.875	7.651	40.61	13.35	12.17	11.69	2.741
ENSG00000143110.7	C1orf162	24.755	11.12	16.87	11.9	6.82896	13.305	14.145	10.772	8.424	18.64	5.2615	5.565	5.272	51.56	7.637	5.019	24.92	10.66	2.763	7.421	10.505	5.7775	12.84	89.8	5.94	9.907	9.4825	13.51	9.952	165.3
ENSG00000215910.3	C1orf167	0.023975	0.008343	0.02482	0.01021	0.0115382	0.04596	0.0436025	0.0114725	0.00972133	0.04922	0.0166205	0.00969	0.01397	0.02907	0.01115	0.0070065	0.04139	0.06651	0	0.06558	0.01424	0.017345	0.01539	0.06965	0.010825	39.22	0.01938	0.02601	0.01942	0.02142
ENSG00000187889.8	C1orf168	0.0243025	0	0.0313133	0.4202	0.181362	0.29635	0.07599	0.236335	0.15598	3.244	2.1838	5.651	12.49	2.116	0.8635	1.332	0.030135	0.07296	0.6212	4.326	4.032	0.025455	1.576	0.01243	0.3629	3.533	0.8615	0.04709	0.08857	0
ENSG00000187642.5	C1orf170	0.408775	0.4714	0.720467	6.028	0.181096	1.2945	1.69915	0.375875	7.36355	1.709	47.18	0.9411	0.306	0.8326	3.929	118.2	0.4256	0.2263	0.21755	0.3004	2.9535	18.695	0.5398	0.8177	0.56945	2.85	0.5114	0.9568	13.04	0.2262
ENSG00000175707.7	C1orf172	0.08492	1.673	0.0533	9.105	0.638844	8.354	0.0967275	6.90403	9.52562	1.741	0.2095	10.04	3.164	8.025	20.43	0.01895	0.05506	0.188	11.43	21.49	14.865	28.705	13.39	1.134	15.465	6.286	23.35	0.1086	16.6	0.2611
ENSG00000178965.9	C1orf173	0.0365525	0.91945	0.0259333	0.03115	7.34792	0.1367	0.180757	0.116638	0.0330383	1.568	0.008839	0.04789	0.09953	0.7774	0.03228	0.010535	0.2474	0.1577	0.032995	6.883	0.0608	0.020115	0.08658	0.1347	0.057335	28.55	0.06371	0.1799	0.05245	0.01321
ENSG00000198912.6	C1orf174	18.5675	14.675	18.29	20.25	10.3911	20.445	22.99	19.4675	20.0983	23.15	6.476	13.7	12.06	22.19	16.52	8.783	22.22	21.92	9.0685	16.02	21.31	16.67	20.87	29.99	14.52	27.45	29.685	26.81	20.32	8.11
ENSG00000162398.7	C1orf177	0.028645	0.1364	0	0.1103	0.138369	0.097695	0.162562	0.182975	5.43333	0.07085	0	0.08166	0.2934	0.2175	0.264	0.029795	0.02861	0.03457	0.070015	0.2576	0.14105	0.98365	0.9198	0.24495	0.1448	11.23	0.05842	0.03729	5.226	0.2186
ENSG00000204006.4	C1orf185	0	0	0	0	0	0	0.04575	0	0	0	0	0	0	0	0	0	0	0	0	0	0	0	0	0	0	34.39	0	0	0	0
ENSG00000163263.6	C1orf189	0.24935	0.10565	0.176867	0.1029	0.0867912	0.18105	0.36195	0.0872525	0.0715167	1.789	0.07555	0.09655	0.07791	0.7633	0.09477	0.16395	0.2389	0.1291	0.06785	0.1159	0.13655	0.1496	0.09816	0.18	0.08797	41.67	0.112	0.1318	0.0882	0.1732
ENSG00000188931.3	C1orf192	2.74825	3.53	4.052	6.279	10.1273	2.883	5.2575	4.07325	4.3475	14.58	3.003	4.554	1.536	6.211	3.009	10.88	5.2005	6.027	1.3725	7.82	3.808	2.961	2.931	1.6725	2.786	51.73	5.599	5.716	4.128	0.6487
ENSG00000179902.8	C1orf194	0.05887	0.058535	0.0558367	0.2924	5.5906	0.2153	0.5497	0.4578	0.256337	8.879	0.2928	0.1909	0	4.511	0.1263	0	0.17255	0.1408	0.60675	12.75	0.63135	0.080125	0.2175	0.08453	0.47805	349.1	0.5926	0.3849	0.1008	0.1218
ENSG00000119280.12	C1orf198	49.6475	14.475	159.867	39.73	45.8188	49.58	57.5875	34.83	46.9583	65.43	25.865	15.78	7.449	96.78	31.14	49.71	159.55	44.9	14.02	11.46	34.295	45.82	12.66	13.705	22.055	12.81	65.845	57.42	44.08	1.133
ENSG00000116667.8	C1orf21	19.425	21.9	8.74267	37.23	16.1839	27.6	35.8425	22.945	25.4433	25.8	10.6655	3.595	4.727	19.04	8.19	44.62	31.86	27.9	2.7225	10.22	32.895	32.52	21.96	10.285	6.425	4.726	8.9265	34.75	35.68	1.38
ENSG00000253313.1	C1orf210	0.115335	0.030855	0.06689	7.37	0.0642412	7.954	0.199043	18.0552	7.27774	0.8713	0.03564	20.35	1.755	14.58	25.61	0.02403	0.3444	0.1317	15.46	15.59	11.37	24.19	26	0.06509	31.55	0.7467	33.54	0.1332	13.7	0.03586
ENSG00000142686.7	C1orf216	14.8	14.285	28.2133	16.2	39.7438	12.74	20.0675	21.0425	18.4783	19.14	7.998	3.784	3.362	18.68	7.707	10.81	29.355	16.21	2.7745	15.5	15.865	9.559	9.733	14.905	5.4475	21.65	12.555	27.96	14.86	2.649
ENSG00000142609.13	C1orf222	0.0527925	0.27575	0.0221633	0.08495	2.87367	0.1076	0.0739925	0.025305	0.0260983	2.467	0.0122485	0.02807	0.4825	1.445	0.02693	0.011405	0.05266	0.06889	0.0089675	0.8881	0.1475	0.083945	0.05073	0.058215	0.022015	20.13	0.085385	0.05365	0.04693	0.007374
ENSG00000239887.3	C1orf226	3.2775	4.666	6.31767	6.243	3.49025	9.7775	8.1675	15.085	6.44783	5.376	2.224	9.057	14.04	5.486	11.36	0.46565	7.496	2.209	2.3055	15.83	9.734	7.942	12.11	1.1235	11.745	3.9	1.738	5.543	3.893	0.7284
ENSG00000185523.6	C1orf227	0.16325	0.09546	0.1701	0.07873	0.283227	0.1525	0.24285	0.1568	0.0760167	0.2652	0.0509	0.1607	0.09442	0.1955	0.09072	0	0.4461	0.1462	0.07814	0.7153	0.24155	0	0.2137	0.31675	0.1109	19.33	0.24515	0.2336	0.1475	0
ENSG00000198520.6	C1orf228	1.592	2.655	0.8167	1.1	3.77358	1.8685	1.386	1.3775	1.0638	3.879	0.28635	1.479	6.032	5.54	1.14	0.10895	3.5495	7.731	0.4708	8.909	3.526	0.96525	2.74	8.7375	0.9024	27.82	2.0315	3.113	1.269	9.005
ENSG00000228594.1	C1orf233	1.64725	34.78	1.1527	3.127	19.6989	2.2055	1.78497	2.18675	4.83183	1.573	1.3365	3.965	0.4149	4.806	2.355	0.2568	4.013	2.831	0.59625	21.05	1.583	15.43	2.531	5.8715	3.435	19.55	10.475	0.7628	6.026	2.061
ENSG00000227868.2	C1orf234	0.03034	0.07812	0	0.1809	0.214454	0.065515	0.0986	0.075575	0.0352333	0.1683	0.022285	0.1067	0.05244	0.08827	0.08357	0	0.1951	0.2121	0	0.2947	0.17455	0.118355	0.03379	0.090605	0	127.5	0	0.1964	0.1758	0
ENSG00000157181.10	C1orf27	16.855	18.715	15.9667	16.75	10.7291	17.585	21.065	13.61	12.3133	17.87	7.1555	10.17	11.54	18.35	18.59	6.4905	21.895	20.63	14.41	24.35	24.5	13.66	14.11	14.25	15.17	17.86	26.905	18.98	16.85	2.002
ENSG00000143793.8	C1orf35	8.9375	8.6485	10.7387	14.06	10.847	11.13	14.9775	10.5312	11.0383	14.62	3.529	7.044	4.778	10.12	10.21	3.593	18.43	20.1	4.924	13.11	16.12	17.005	9.118	11.85	8.1025	13.54	16.375	17.31	15.01	3.412
ENSG00000143612.14	C1orf43	133.725	124.8	136.3	132.2	114.712	126.3	121.925	104.888	109.4	122.8	88.19	95.85	79.2	142.8	94.29	187.1	149.05	104.6	62.9	105.4	113.3	112.8	90.27	95.64	98.09	95.87	117.95	117.9	106.9	58.91
ENSG00000164008.9	C1orf50	6.12725	5.8365	6.75167	7.4	5.96519	6.5625	7.22975	5.88375	5.71533	6.164	3.659	5.161	4.477	5.466	4.375	4.052	10.225	8.225	2.402	9.42	7.455	5.7885	5.421	6.8055	4.4085	15.99	6.8105	7.174	6.88	2.827
ENSG00000159208.11	C1orf51	4.356	8.663	8.95	6.945	10.0973	5.35	6.99075	12.01	15.8593	11.77	3.691	3.995	2.787	4.894	3.845	11.155	8.416	9.85	1.3195	15.68	7.5145	29.125	3.278	2.1045	7.9365	10.61	7.756	8.749	6.52	0.1367
ENSG00000162642.9	C1orf52	14.5225	7.9225	13.7	15.24	16.1135	15.65	17.79	13.0025	12.1483	17.84	5.451	6.348	5.224	16.37	9.602	6.3065	20.605	16.98	5.875	13.55	14.425	13.235	11.44	15.165	9.7975	17.05	15.345	19.78	15.8	4.219
ENSG00000203724.6	C1orf53	2.22275	10.56	1.51767	1.923	3.06819	2.068	2.762	1.91175	1.87683	2.055	3.663	4.74	7.7	3.072	2.865	2.152	0.8613	3.919	1.4625	7.701	2.1265	1.1505	1.799	2.262	1.688	6.469	4.5325	1.45	2.087	0.2325
ENSG00000118292.4	C1orf54	21.6125	10.335	59.1967	17.22	13.8586	17.08	25.665	20.205	21.6013	34.23	8.5055	12.36	2.851	23.02	7.368	4.4905	23.5	7.51	1.7455	10.26	24.465	9.7355	11.01	32.24	6.137	20.28	18.02	24.83	19.62	0.9767
ENSG00000143443.9	C1orf56	7.29	15.695	8.19367	11.03	4.31304	8.032	13.4335	7.3325	7.944	13.73	5.785	5.725	5.457	5.788	8.513	5.005	11.365	13.04	5.249	20.09	11.89	6.638	4.932	6.7815	6.964	228.2	18.53	12.59	10.06	2.706
ENSG00000125462.12	C1orf61	0.0352025	0.020975	0.0350867	0.02498	64.6369	0.07359	0.0156625	0.0808175	0.0445183	0.04512	0.02215	0.02056	0.02439	0.06439	0.1092	0.022055	0.049895	0.02516	0.016045	0.1034	0.063205	0.07018	0.07054	0.12195	0.035965	5.293	0.04576	0.07705	0.04067	0.07811
ENSG00000117616.13	C1orf63	41.42	35.485	61.5067	47.95	35.6115	49.485	63.72	50.2925	42.91	51.8	18.295	36.71	24.19	74.92	69.7	11.12	67.285	69.96	17.02	98.45	75.135	37.2	58.66	95.39	39.04	42.04	102.65	64.9	63.86	27.5
ENSG00000178395.5	C1orf65	0	0.03024	0	0.09494	0.0359527	0	0.045965	0	0.0359317	0	0.024465	0.02064	0	0	0.04528	0	0	0.01932	0	0	0.0094215	0	0	0	0.020415	85.05	0	0	0.02675	0
ENSG00000198854.4	C1orf68	0.169325	0.06688	0.1723	0	0.0689031	0.1101	0	0.109158	0.127317	0	0.087055	0.0277	0.06053	0.1408	0.1058	0.12815	0.20315	0.1048	0.06491	0.05754	0.065645	601.25	0.1339	0.09896	0.085785	0.2679	0.1197	0.1117	0.1306	0.09876
ENSG00000162757.3	C1orf74	1.5755	2.773	1.72233	2.289	2.43178	2.4685	2.26775	1.7975	3.25167	2.167	1.593	1.917	1.334	1.797	3.566	0.78335	2.316	1.765	0.91645	2.824	4.3055	10.0775	2.456	2.8255	2.4315	4.846	2.3985	2.062	4.07	1.039
ENSG00000198715.7	C1orf85	26.645	52.71	26.28	28.03	6.65238	24.98	36.7775	18.09	19.3783	22.4	6.286	23.52	16.94	30.14	27.07	2.686	26.425	26.77	8.9395	22.06	38.09	23.485	21.37	27.09	18.935	7.861	27.92	27.34	27.66	16.17
ENSG00000162585.12	C1orf86	10.067	10.47	14.3667	12.47	6.7055	11.05	20.24	10.3385	10.594	17.96	4.3345	10.92	6.029	11.83	6.93	2.798	12.675	15.55	4.081	23.7	18.035	9.2865	7.842	12.98	8.848	18.06	17.08	19.26	13.15	5.86
ENSG00000142698.10	C1orf94	0	0.17705	0.00365667	0	0.390265	0	0	0.0400175	0.0272283	0.02605	0	0	0	0	0	0	0.252	0	0	0	0.027295	0	0.02707	0	0.02024	43.91	0	0	0	0
ENSG00000203685.5	C1orf95	5.12075	0.26645	6.67333	6.115	23.0064	5.2475	8.46375	18.1447	8.02117	7.861	0.97545	3.332	0.101	0.9852	1.738	1.4145	13.675	4.035	0.73495	14.41	8.0685	6.362	3.241	0.9858	2.219	3.282	1.528	9.943	5.93	0.03879
ENSG00000173372.12	C1QA	211.05	148	140.76	93.97	21.6506	92.26	64.2775	83.055	57.375	97.49	23.555	28.29	19.33	387.9	51.45	6.486	136.35	46.08	14.005	45.81	58.9	20.325	151.6	1541	42.175	10.44	44.59	48.12	34.78	25.98
ENSG00000173369.11	C1QB	215	198.4	146.243	127.9	28.9635	97.84	54.615	87.04	62.87	115.8	26.69	24.55	18.81	473.6	64.04	5.944	122.5	46.58	16.835	51.9	62.15	14.98	177.9	1785	46.93	10.92	42.955	40.23	32.87	21.8
ENSG00000108561.4	C1QBP	74.565	132.75	72.8067	94.51	63.7369	81.795	83.9175	83.1225	95.31	90.14	58.605	63.11	55.14	70.15	70.07	82.76	75.88	73.46	33.045	105.8	71.4	85.33	70.19	88.185	63.57	91.86	75.8	87.32	92.79	22.44
ENSG00000159189.7	C1QC	209.025	178.45	139.027	116.6	25.8	88.645	56.47	85.705	56.895	91.85	23.475	21.72	15.51	315.7	64.66	6.235	128.6	44.18	16.235	44.03	54.735	18.495	178.2	1364	42.145	11.37	38.26	39.44	28.71	13.28
ENSG00000131094.3	C1QL1	4.21905	0.4635	1.39603	7.153	27.9515	0.8568	5.12775	5.73875	7.0015	5.067	1.735	10.72	0.3661	0.3652	0.7824	0.06223	28.73	1.02	2.4645	2.158	3.355	0.80565	6.246	0.17475	3.347	1.914	0.6577	6.088	1.529	0.07775
ENSG00000144119.3	C1QL2	0	0	0.0386267	0	10.0958	0.1283	0	0	0.00645167	0.05588	0.01749	0.009249	0.03607	0.04324	0.04634	0	0.070305	0.1244	0.029915	0.3939	0.036455	0.43815	0	0	0	0.4652	0.063515	0	0	0
ENSG00000173918.10	C1QTNF1	156.7	48.765	299.233	27.82	5.45769	103	45.5725	26.35	39.3267	60.09	83.365	15.76	14.81	39.67	25.25	9.3595	46.265	67.11	4.389	14.06	44.42	27.395	18.19	33.265	11.68	5.564	126.9	43.56	35.31	0.2537
ENSG00000145861.7	C1QTNF2	3.39675	0.58625	19.7633	2.734	1.54938	2.555	6.4975	3.1005	3.79633	7.029	2.083	0.5071	0.2869	4.147	1.91	0.5124	7.3015	1.559	0.21435	0.8968	2.9975	2.2235	2.363	0.7957	1.655	3.735	3.644	6.06	4.781	0
ENSG00000082196.16	C1QTNF3	4.37825	1.7165	4.66267	5.027	8.82562	7.276	6.42925	10.1457	10.43	6.487	1.13055	3.468	3.709	6.294	5.966	0.90885	8.9145	6.666	2.7105	7.771	6.5865	7.581	7.185	4.511	9.233	32.12	5.893	7.487	7.1	0.5704
ENSG00000172247.3	C1QTNF4	2.105	1.4235	1.275	1.717	47.6252	3.2625	7.9805	3.86725	2.3094	5.887	0.4656	0.813	0.4878	1.174	1.286	0.46585	8.314	22.09	0.23155	29.61	4.457	2.354	1.365	1.5955	0.7641	11.77	2.3635	11.86	3.184	0.3684
ENSG00000223953.3	C1QTNF5	73.8075	15.055	78.3	36.2	12.018	58.165	63.6775	28.345	35.6967	49.94	21.875	30	5.906	69.15	21.36	5.351	39.99	13.61	11.35	24.09	31.415	21.795	28.5	50.825	26.615	5.226	61.345	65.49	37.13	0.1593
ENSG00000133466.9	C1QTNF6	3.62875	5.9765	3.39967	5.998	1.52532	4.596	9.14925	4.54075	2.839	7.611	1.10675	3.238	6.008	5.861	3.538	1.142	8.5505	7.185	1.6895	3.964	7.614	4.693	5.156	7.704	2.8975	10.37	6.234	9.378	5.482	2.221
ENSG00000163145.8	C1QTNF7	5.75875	0.3668	21.6367	17.06	0.254254	3.8675	14.1925	7.666	9.51233	7.05	0.9665	0.9224	0.29	6.579	2.415	0.20925	4.002	9.831	0.1956	1.101	5.8285	2.975	2.039	4.5875	3.1025	1.151	4.173	11.23	14.58	0.0453
ENSG00000159403.11	C1R	541.425	203.85	621.7	461.3	8.24962	499.85	752.95	254.925	330.917	710.6	158.115	80.02	922.6	457.3	168.8	31.525	664.45	917.9	39.865	67.55	290.65	183.65	214.9	265.85	108.15	67.2	340.15	481.1	581.4	3.154
ENSG00000139178.6	C1RL	52.0675	95.4	50.63	64.3	2.9635	57.655	62.85	31.4025	47.32	74.59	8.445	13.94	89.63	53.84	40.94	6.321	77.87	81.01	19.29	20.69	45.21	23.725	32.11	50.715	25.195	9.112	37.08	55.01	36.69	34.31
ENSG00000182326.10	C1S	554.875	162.9	487.133	418.2	9.54119	468.6	635.95	264.05	308.7	621.8	102.08	39.52	664.7	387.1	137	40.24	640.9	960.5	36.23	58.93	212.95	143.75	223.4	215.65	107.85	69.34	310.2	411.1	401.9	0.854
ENSG00000166278.10	C2	29.8925	10.59	7.72033	8.884	1.60531	11.275	4.41525	8.38525	5.30867	10.9	2.4215	11.1	191.9	62.96	9.563	0.7716	5.6825	4.98	0.64765	2.836	5.761	4.569	29.69	52.44	4.0265	2.918	3.528	6.386	5.649	1.883
ENSG00000197183.8	C20orf112	9.76375	5.9	3.98	13.05	9.70162	11.76	11.2975	13.735	5.13433	9.928	2.0525	7.518	2.637	14.32	8.25	0.69505	16.8	4.156	4.3465	20.05	9.697	3.5045	16.87	13.75	7.1985	28.18	12.285	9.611	6.06	7.829
ENSG00000258713.2	C20orf141	0.271725	0.016455	0	0	0	0.25585	0.55945	0	0	0.2546	0	0	0	0	0	0	0	0.127	0	0	0	0	0	0	0	241.9	0	0.6965	0.08028	0
ENSG00000149609.5	C20orf144	0	0.1938	0	0	0	0	0.0617	0	0	0	0	0	0	0	0	0	0	0.5129	0	0.2263	0.21305	0	0	0	0	77.4	0	0	0	0
ENSG00000088854.11	C20orf194	16.6425	11.945	21.0133	24.99	19.3427	14.825	20.43	15.626	19.1087	20.08	8.241	10.89	1.634	16.81	8.162	15.535	28.81	21.24	3.7405	14.78	14.8	8.0875	7.578	11.35	9.904	20.97	17.44	22.54	15.35	1.096
ENSG00000125531.5	C20orf195	0.56375	0.1439	0.264967	1.669	0.186297	0.8023	0.73885	0.35565	0.316617	1.5	0.125475	0.424	0.05318	1.011	0.5223	0.06292	1.022	0.6225	0.074465	1.494	0.916	0.51845	0.5006	1.3955	0.35165	231.3	0.91475	0.8512	1.175	0.4355
ENSG00000171695.6	C20orf201	0.1199	0.1687	0.104207	0.145	3.52981	0.12645	0.21535	0.0827625	0.0692033	0.7087	0.097745	0.04902	0	0.3526	0.09748	0	0.1121	0.06212	0.09943	1.029	0.12445	0.1198	0.1421	0.3585	0.059035	58.82	0.1865	0.1344	0.1647	0.2309
ENSG00000101084.12	C20orf24	70.31	76.885	66.1267	82.85	42.6892	64.795	67.2675	75.5425	130.568	66.38	38.365	68.79	85.31	105.2	84.09	114.8	54.675	48.31	31.63	43.03	66.435	70.73	80.35	123	68.865	101.9	69.315	61.24	103.2	242.4
ENSG00000089101.13	C20orf26	0.08597	0.04413	0.0802433	0.06207	0.509465	0.1121	0.192015	0.07336	0.0425333	0.3805	1.97019	0.1431	0.006037	0.2943	0.08584	10.205	0.091175	0.07596	0.02952	4.919	0.088925	0.26155	0.0335	0.01598	0.03083	13.59	0.3079	0.1421	0.06853	0.01032
ENSG00000101220.13	C20orf27	50.005	19.115	22.4967	79.66	52.9912	41.02	44.4975	79.7775	53.395	62.17	9.097	11.97	9.229	25.06	15.32	9.43	44.775	82.77	8.929	26.76	27.115	25.96	24.84	47.78	19.065	30.83	30.895	53.6	29.34	23.16
ENSG00000124237.5	C20orf85	0	0	0	0	0.0764535	0	0.8134	0	0	14.43	0	0	0	10.02	0	0	0	0.04322	0	0.5173	0.1418	0	0	0	0	161.2	0	0	0	0
ENSG00000196476.7	C20orf96	10.59	15.805	11.91	21.22	12.3592	17.21	30.2325	18.01	10.628	27.35	5.584	14.03	4.395	18.95	15.29	1.8945	17.26	42.96	6.474	35.96	27.445	5.1785	15.31	18.255	12.88	68.93	39.635	39.08	15.24	2.07
ENSG00000160226.11	C21orf2	19.2325	15.915	22.4333	25.81	21.6104	22.695	31.29	19.77	17.3967	36.5	7.983	20.34	10.6	25.81	17.5	6.097	34.69	32.8	10.25	43.02	32.925	19.85	21.35	26.45	16.995	40.23	45.42	31.67	20.51	7.406
ENSG00000160221.12	C21orf33	89.405	107.55	76.34	92.89	84.0623	91.955	98.4225	77.105	76.455	89.91	107.255	108.2	156.8	78.31	69.87	120.5	117.95	115	36.115	96.82	88.09	66.51	72.62	90.755	68.91	79.71	101.3	87.13	85.64	26.26
ENSG00000160298.13	C21orf58	1.7255	1.885	2.02267	2.72	2.1985	2.4805	3.725	2.7145	2.58933	5.929	0.65465	1.025	0.7668	4.455	2.247	0.61495	3.6545	4.091	1.1315	26.02	4.0595	3.589	3.647	3.8925	1.988	12.27	3.3135	3.673	3.681	1.492
ENSG00000159079.14	C21orf59	23.4625	24.695	32.81	29.46	29.4304	29.225	39.6025	27.5125	28.81	37.8	11.8005	20.17	12.41	32.1	28.46	16.155	39.335	38.83	15.615	58.57	40.635	28.145	21.92	27.22	23.745	82.61	50.04	42.66	33.95	5.096
ENSG00000205929.5	C21orf62	0.599498	0.08639	0.09846	0.2595	0.515227	0.15735	0.25426	0.15545	0.385977	1.595	0.0571	1.989	0.07515	0.08814	0.1321	0.028215	0.2807	10.53	1.2235	9.582	0.47925	0.072835	0.5837	0.1699	0.1697	0.2704	0.14405	0.1644	0.1131	0.01806
ENSG00000154642.6	C21orf91	6.46625	4.459	5.16433	6.818	5.95092	6.214	7.114	4.633	6.219	9.655	1.8225	2.212	2.033	7.545	6.638	1.7655	6.9875	7.56	1.354	4.324	5.139	10.435	4.799	7.029	3.0255	20.56	5.946	9.002	6.593	2.601
ENSG00000128346.6	C22orf23	3.32575	2.858	5.42067	14.49	4.29788	4.29	11.5925	15.9113	11.3153	14.96	1.7415	2.665	0.6461	5.827	6.421	1.945	6.236	5.097	2.628	9.786	10.145	11.405	3.435	2.2335	16.035	161.7	7.532	14.74	9.551	0.4169
ENSG00000215012.4	C22orf29	5.16625	5.403	6.01467	8.37	7.26508	7.804	11.6352	6.03325	8.3775	12.03	2.4835	4.594	3.088	9.93	11.05	3.076	11.315	10.12	3.6475	9.757	14.035	17.635	7.62	10.715	6.3145	6.083	14.1	10.9	9.091	2.144
ENSG00000100249.4	C22orf31	0.110375	0.27615	0.0107733	0.1107	0.822642	0.15435	0.250275	0.1588	0.149568	0.2414	0.082895	0.2486	0	0.4171	0.3411	0.07884	0.3956	0.9943	0	0.8973	0.2124	0.53215	0.185	0.1372	0.15465	18.89	0.35415	0.1756	0.401	0
ENSG00000242259.4	C22orf39	20.7875	16.39	31.0833	30.95	24.245	19.135	24.9275	29.7425	27.08	23.85	14.91	10.29	5.777	18.77	13.38	54.145	29.83	23.6	9.7875	22.68	25.24	14.27	14.81	19.72	13.44	16.48	30.765	31.12	17.12	7.049
ENSG00000205856.3	C22orf42	0	0	0	0	0.808078	0	0.0080525	0	0	0	0	0	0	0	0	0	0	0	0.34145	2.688	0.6905	0	0.03097	0	0.0664	35.98	0	0	0	0
ENSG00000189269.8	C22orf43	1.147	1.266	0.8823	1.258	1.05815	1.7785	2.0749	1.13825	0.746733	2.45	0.27815	2.225	0.5743	1.7	1.386	0.21805	1.5605	4.495	1.157	3.32	2.6675	1.2005	1.819	2.646	0.8783	122.1	4.2325	2.832	1.841	1.287
ENSG00000184208.10	C22orf46	9.221	5.751	10.3077	12.24	16.0858	10.045	9.12175	9.7675	8.57417	11.08	4.927	5.324	4.114	8.843	6.539	3.9225	16.145	12.21	2.4025	16.37	13.54	6.8665	8.362	11.44	5.897	34.14	13.77	12.31	8.47	1.745
ENSG00000157617.12	C2CD2	40.1225	145.9	38.24	24.03	10.0179	29.045	21.68	14.4657	13.3367	18.68	4.1615	6.647	4.72	13.54	14.13	1.7865	33.23	34.04	6.4185	10.49	27.64	21.6	11.22	54.315	12.265	5.567	16.69	20.26	19.78	0.7819
ENSG00000172375.8	C2CD2L	9.2685	8.3785	10.974	10.47	24.8251	8.968	11.217	11.4975	10.2718	12.57	5.233	9.165	6.344	17.52	11.98	8.8295	15.395	10.06	6.0175	35.73	11.3	19.82	21.6	21.745	8.621	8.029	12.565	13.67	10.22	10.24
ENSG00000168014.12	C2CD3	5.22925	5.4235	5.65767	7.17	4.78127	6.416	8.23525	5.6875	5.233	7.886	2.6535	3.703	1.556	7.671	5.543	2.755	9.7065	9.123	2.02	11.55	8.235	5.6565	4.975	7.339	3.7705	15.73	12.525	9.987	6.805	3.171
ENSG00000198535.5	C2CD4A	0.0897075	0.1172	0.111977	0.1008	0.0797677	0.15635	0.126605	0.0969	0.0713283	0.1096	0.031655	1.27	0.1573	0.264	0.8047	0.081285	0.1223	0.07026	1.468	12.18	0.315	0.15375	0.2746	0.024025	0.7877	0.07679	0.093065	0.0794	0.05907	0
ENSG00000205502.3	C2CD4B	14.4135	0.44645	2.265	2.325	0.650642	6.048	3.17225	2.123	2.158	5.495	2.119	1.592	0.6108	8.015	1.533	0.9081	5.6305	0.6509	39.06	8.103	2.313	3.6515	2.804	0.58415	17.115	2.248	3.092	1.716	2.884	0.1888
ENSG00000183186.6	C2CD4C	4.79275	1.1425	0.622633	1.067	13.6609	4.9285	4.23075	2.01525	1.7353	4.743	1.43805	1.695	0.3988	2.882	0.4994	0.64085	2.0165	0.5034	0.7183	4.2	1.664	1.0117	2.041	1.454	0.96505	5.097	5.6545	2.223	1.647	0.03451
ENSG00000111731.8	C2CD5	20.2975	15.42	23.96	26.99	27.0242	21.715	33.815	24.5025	19.3133	31.76	7.248	13.23	6.052	22.6	21.2	6.277	32.335	36.02	9.0115	39.03	21.74	15.59	25.7	28.355	19.31	24.4	34.905	36.93	24.01	4.772
ENSG00000273045.1	C2ORF15	0.675875	1.0415	0.663667	3.139	2.23865	1.511	1.264	1.04115	0.883817	0.7169	0.17095	3.074	0.3546	1.597	2.615	0.1766	0.746	1.892	1.2975	10.85	1.915	1.827	2.417	1.4655	2.251	2.411	5.0385	1.339	1.4	0.3188
ENSG00000221843.2	C2orf16	0.3224	0.6923	0.394367	0.6076	0.299169	0.42545	0.415225	0.29455	0.439483	0.5099	0.16555	0.2633	0.6237	0.288	0.3602	0.06053	0.51605	1.032	0.2485	0.8749	0.5252	0.16605	0.2724	0.3497	0.53305	49.11	0.65225	0.4673	0.3144	0.04462
ENSG00000119147.5	C2orf40	28.2125	3.571	87.4433	44.09	4.82304	30.33	74.1925	21.47	48.3907	34.99	4.11	11.85	0.6188	15.84	9.57	2.4635	80.98	3.409	1.014	71.96	30.69	7.0805	5.654	12.455	18.23	45.01	81.445	28.51	28.36	0.1862
ENSG00000115998.3	C2orf42	6.4285	6.3095	8.00067	9.385	6.70781	6.9215	10.5515	5.9685	5.967	9.887	2.487	4.507	5.779	5.969	5.241	2.7605	10.55	10.49	2.809	9.603	8.4195	6.3155	5.957	9.72	4.435	63.22	9.0245	11.5	7.65	3.414
ENSG00000118961.10	C2orf43	7.1935	15.185	8.82867	11.71	3.76477	6.666	8.72975	7.8875	7.60567	6.771	2.1645	5.992	5.063	7.773	7.459	0.53555	11.2	9.445	3.137	8.183	8.6425	6.7755	6.964	9.714	6.443	6.764	7.553	9.453	7.579	1.526
ENSG00000163026.7	C2orf44	4.87725	5.552	6.42467	7.561	3.85854	4.8175	7.68975	6.35025	6.22317	7.96	2.2615	2.566	2.885	4.518	4.741	4.721	7.657	9.023	1.887	4.901	6.5825	3.436	5.156	7.229	3.753	10.42	5.4685	9.524	5.678	1.567
ENSG00000162972.6	C2orf47	18.3625	25.325	14.0033	19.17	10.665	19.61	17.0375	17.6025	16.3983	17.83	11.775	19.29	28.87	16.67	15.16	15.595	18.465	16.03	7.8555	12.15	15.165	17.035	18.49	16.795	17.16	11.5	18.44	17.61	16.89	5.54
ENSG00000135974.5	C2orf49	11.68	8.7225	13.9533	14.91	9.73685	12.39	17.245	11.2775	11.6067	18	5.1515	5.486	4.647	12.47	11.28	6.7785	16.77	24.1	5.6205	8.45	14.05	11.08	10.69	13.055	11.595	14.01	16.18	21.04	14.32	3.227
ENSG00000186143.6	C2orf53	0	0.016085	0	0.08679	0.00117385	0	0.101972	0	0	0.03146	0	0.01257	0.01685	0	0	0	0	0.02166	0	0	0.02426	0	0	0.02099	0.019515	371.5	0	0.0255	0	0
ENSG00000172478.13	C2orf54	0.0494375	0.04103	0.0541267	1.969	0.0768227	0.132	0.21005	0.53804	80.9357	0.4088	0.034465	3.982	2.969	11.95	2.38	0.029495	0.065035	0.07528	0.23475	0.1481	1.1525	62.585	0.7168	0.1956	2.7945	0.2183	0.096	0.09426	95.22	0.03233
ENSG00000177673.2	C2orf57	0.0122425	0	0.02882	0.0789	0.0210592	0.038815	0.147505	0.04707	0.0339367	0.1869	0	0.02472	0	0.07314	0	0	0.074255	0.06814	0.01505	0.1427	0.08037	0.035555	0.02287	0	0.024465	355.6	0.04449	0.1208	0.05835	0
ENSG00000158428.3	C2orf62	0.2255	0.33825	0.15542	0.2388	0.354054	0.21685	0.380025	0.115062	0.10209	3.619	0.055425	3.159	0.09041	3.123	0.08929	0	0.19065	0.6733	0.7171	2.815	1.973	0.03403	0.1205	1.07	0.21025	14.28	8.0055	0.6318	0.1997	1.692
ENSG00000168887.6	C2orf68	13.2425	10.875	14.92	20.41	7.46642	16.065	25.11	15.545	13.795	18.71	6.874	12.56	8.363	21.91	19.19	18.645	24.96	29.16	8.681	19.29	23.875	16.895	18.41	23	14.48	25.44	26.5	27.81	21.18	16.42
ENSG00000178074.5	C2orf69	10.799	13.975	9.141	9.607	12.0424	9.6125	8.2915	7.8025	7.539	9.251	4.038	4.795	3.88	9.51	8.113	7.24	8.791	8.368	4.446	8.681	7.2755	9.14	6.959	6.9595	5.8895	18.94	8.21	9.059	8.845	2.102
ENSG00000173557.10	C2orf70	0.0850675	0.28295	0.153533	0.1958	0.596508	0.21735	0.50865	0.33445	0.225603	0.4859	0.1998	0.5121	0	0.3683	1.456	0	0.5369	0.1045	0.5479	1.649	0.3382	0.1673	0.07431	0.06038	1.874	53.22	2.31	0.1243	0.09011	0
ENSG00000204128.5	C2orf72	0.142925	0.2118	0.0833	1.045	37.1385	1.5225	0.20715	9.6615	0.388967	0.3278	0.11831	2.249	98.59	1.678	0.2933	0.05247	2.1095	0.1127	8.2715	9.978	3.811	1.557	15.37	0.03841	11.085	3.598	0.12885	0.1257	0.2762	0.03453
ENSG00000177994.11	C2orf73	0.132325	0.3412	0.0998367	0.139	0.537558	0.18285	0.240275	0.063065	0.0708683	0.9064	0.04869	0.287	0	0.3478	0.05609	0	0.33405	0.5178	0.06474	1.64	0.2108	0.044905	0.02866	0.1482	0.040885	39.37	0.73295	0.2153	0.1164	0
ENSG00000186132.10	C2orf76	9.16	8.371	10.5637	8.529	6.69612	9.452	9.48975	6.794	7.81117	12.8	3.3435	4.77	2.089	6.915	5.328	2.208	11.76	10.54	3.2045	8.422	8.651	8.042	4.32	6.175	5.067	9.712	9.7205	11.08	8.538	1.849
ENSG00000187833.7	C2orf78	0	0	0	0.0161	0	0	0.0198425	0	0	0.01683	0	0	0.01842	0	0	0	0	0	0	0	0	0.013255	0	0	0	28.13	0	0	0	0
ENSG00000188674.6	C2orf80	0	0	0	0	19.9209	0	0	0.120387	0	0	0	0	0	0	0	0	0	0	0	0.6629	0	0	0.05258	0	0	0.2649	0	0	0	0
ENSG00000159239.7	C2orf81	2.6335	1.553	3.57433	5.855	4.41773	3.8035	8.48875	3.464	2.88183	7.702	1.0321	4.249	0.2829	3.626	2.63	0.2567	7.8775	6.896	1.082	26.87	7.5335	2.0755	3.155	5.1365	2.272	44.89	6.568	9.276	4.204	0.7621
ENSG00000182600.5	C2orf82	0.350025	0.46635	0.380433	0.8837	11.547	1.7095	0.610875	3.96495	0.5529	0.6198	0.2143	0.7686	2.579	0.5118	0.8131	0.2811	5.062	0.6869	0.38745	1.742	1.2805	7.011	3.853	0.8093	0.40585	7.112	0.4964	0.6373	0.6405	0.438
ENSG00000187699.6	C2orf88	2.10875	4.25	2.91133	5.068	3.53723	3.0945	16.5175	9.824	3.599	5.406	4.6575	2.094	0.9571	2.36	3.535	3.6885	27.52	2.182	4.0385	2.571	5.5435	2.827	11.37	3.0285	2.7285	24.36	3.543	4.865	8.799	2.148
ENSG00000125730.12	C3	628.025	440.55	248.7	394	23.3275	378.05	150.3	158.275	223.107	632.6	113.455	18.07	1660	319.7	225.9	24.055	200.95	221.4	77.76	24.93	48.4	72.2	214.2	4.4795	59.61	20.78	183.2	146.6	106	1.156
ENSG00000171860.4	C3AR1	21.5075	11.385	16.3203	8.69	3.66053	8.2485	7.7025	7.618	6.057	8.351	2.078	3.075	1.106	35.97	6.858	0.8154	18.27	3.991	1.989	3.139	5.2955	2.3935	12.3	37.89	4.197	2.593	4.044	6.062	4.203	90.02
ENSG00000114405.6	C3orf14	2.257	4.3665	3.90433	3.949	15.3804	4.375	2.31575	2.36525	3.46	2.004	1.10075	2.336	0.3686	2.571	3.518	0.1797	4.531	3.876	1.6285	13.45	6.023	4.555	1.266	1.4215	1.3465	12.83	2.9705	3.468	2.949	0.2969
ENSG00000163608.10	C3orf17	19.1125	13.22	22.03	23.19	12.5701	20.175	23.62	16.63	15.9367	23.64	8.1005	11.33	6.753	18.49	16.27	15.42	26.29	24.34	9.179	22.73	21.165	19.315	17.07	22.66	14.66	19.65	27.105	26.7	18.72	5.526
ENSG00000088543.10	C3orf18	7.8775	10.61	14.4833	12.15	26.9919	8.2055	16.035	11.747	11.7757	18.14	16.965	5.519	2.375	6.104	6.086	11.195	17.185	18.24	3.3825	19.15	13.64	3.5045	5.633	6.4455	9.877	36.32	14.84	21.02	10.22	1.396
ENSG00000131379.5	C3orf20	0.03856	0.01945	0.0290367	0.06066	0.0756581	0.064875	0.066805	0.03426	0.0256017	0.09162	0.026385	0.04155	0.02272	0.06522	0.07578	0.07154	0.103	0.07918	0.02898	0.09672	0.057585	0.072695	0.06388	0.102	0.032395	14.84	0.071245	0.06753	0.04371	0.06164
ENSG00000180697.4	C3orf22	0	0	0	0	0.0182912	0.020595	0.043925	0.007535	0	0.09375	0.006855	0.02097	0.05218	0	0	0.02347	0.05992	0.1426	0	0.02903	0.043275	0	0	0.01535	0	54.98	0.03372	0.05882	0.02153	0
ENSG00000163424.4	C3orf30	0	0	0	0.08113	0	0	0.0547925	0	0	0	0	0.0441	0	0	0	0	0	0	0	0.0301	0	0	0	0	0	135.6	0	0	0	0
ENSG00000174928.11	C3orf33	4.0915	14.49	5.19067	6.127	6.06819	5.29	8.76525	4.78175	3.69817	8.885	3.8765	4.396	2.065	4.492	4.412	3.605	10.515	10.31	4.6435	9.919	8.0445	2.276	3.491	4.0235	4.006	9.054	14.655	7.898	5.382	0.3877
ENSG00000179021.5	C3orf38	8.80025	6.832	8.406	7.961	5.24573	8.841	7.469	7.037	7.7815	9.305	3.152	3.605	3.502	9.003	7.179	3.14	9.498	8.889	2.7835	7.563	7.1255	8.2205	7.588	10.67	5.437	30.29	8.629	8.936	7.989	4.699
ENSG00000114529.8	C3orf52	0.799825	0.6514	1.54227	7.829	0.102113	1.1785	0.5057	2.66525	1.16847	1.1	0.70395	2.101	0.1009	5.781	4.264	0.1637	1.2365	0.1918	10.205	2.691	2.608	37.695	3.971	1.0095	11.21	4.297	10.775	0.7123	2.554	0.1566
ENSG00000181744.4	C3orf58	8.511	4.3295	15.7267	16.3	8.51177	7.543	13.02	8.60175	10.75	11.99	3.133	2.322	5.173	9.573	7.089	1.8805	7.843	20.14	1.808	4.075	8.456	9.13	5.337	7.132	5.0785	6.72	7.502	13.59	15.17	2.589
ENSG00000188315.3	C3orf62	7.79475	8.724	5.612	8.755	7.055	7.623	8.855	8.0715	8.74	13.62	3.0345	4.228	2.853	10.53	5.382	2.279	9.6475	15.57	1.7745	9.11	10.51	8.0245	6.922	15	4.312	18.16	9.948	10.59	8.382	14.91
ENSG00000163689.14	C3orf67	0.16045	0.58925	0.08788	0.07489	0.139464	0.17535	0.1731	0.097285	1.38862	0.2683	0.03376	0.1653	0.2277	0.1205	0.6849	0.008714	0.2483	0.195	0.076995	1.442	0.13245	0.1484	0.08446	0.09622	0.1045	11.72	0.13065	0.1059	1.377	0.007419
ENSG00000187068.2	C3orf70	3.14225	0.52515	12.4133	9.82	11.0121	2.5365	5.738	15.08	11.56	15.71	1.32645	0.51	0.1623	2.102	2.376	0.3156	9.509	4.836	0.20745	1.661	5.6305	2.3415	3.735	2.4625	1.755	9.708	2.7485	13.24	3.543	0.02569
ENSG00000206262.4	C3orf72	0.006035	2.406	0.0301933	0.03982	0.386238	0.026725	42.1725	0.006145	0.0566233	21.2	0	0	0	0	0.01782	0	0	132.8	0.041595	18.11	0.06975	0.096275	0	0	0	2.279	0.052695	11.35	6.631	0
ENSG00000236980.5	C3orf84	0	0	0	0	0	0	0	0	0	0	0	0	0	0	0	0	0	0	0	0	0	0	0	0	0	14.43	0	0	0	0
ENSG00000244731.3	C4A	5.1325	38.805	5.31367	6.203	1.68396	4.977	3.1725	6.62825	5.36523	6.079	2.835	7.391	49.85	6.487	4.313	0.2144	14.285	21.52	2.715	7.64	3.3065	0.64345	4.817	6.8145	2.502	2.43	21.515	6.537	1.149	0.2376
ENSG00000224389.4	C4B	4.76175	66.46	4.537	4.364	1.34722	4.919	3.59523	5.384	4.19943	9.282	2.2515	7.771	57.38	5.54	4.806	0.14345	14.085	20.08	2.2655	7.167	3.015	0.32155	4.564	7.2025	2.257	1.376	21.905	5.64	0.9068	0.09498
ENSG00000123838.6	C4BPA	0.119395	0.2209	0.12687	0.166	0.0853308	0.4862	0.265725	0.34685	0.0941967	0.567	0.04603	0.1254	411.3	58.37	0.481	0.0451	0.28645	1.552	3.394	0.1389	0.1606	0.04692	0.4262	0.60965	0.14235	0.3224	0.10865	0.2177	0.08021	1.327
ENSG00000123843.8	C4BPB	0.895825	0.17465	0.415293	0.8504	0.0285365	0.9727	0.137318	1.2211	0.156087	0.316	0.04642	0.252	234.5	3.068	0.6858	0.1025	0.2417	47.32	2.2265	0.07359	0.08994	0.2466	4.205	0.50515	6.371	1.635	0.0844	0.1378	0.09134	0.1433
ENSG00000138813.5	C4orf17	0	0	0	0	0	0	0.00363	0	0.00553	0	0	0	0	0	0	0	0	0	0	0	0	0	0	0	0	17.71	0	0	0	0
ENSG00000154274.10	C4orf19	1.551	0.0837	0.2094	2.543	1.10006	1.9645	4.40575	5.7734	0.53975	2.043	0.1266	5.695	10.87	2.745	14.26	0.096445	0.78035	0.2179	8.9685	1.199	1.5375	1.267	10.33	0.23405	6.2945	1.922	1.3255	2.999	1.879	0.3067
ENSG00000056050.6	C4orf27	30.0675	26.275	41.6433	32.79	30.9662	31.59	39.3	30.3075	31.1267	40.97	14.695	15.69	11.39	25.64	19.23	15.055	48.305	38.94	10.34	38.11	25.46	23.325	17.09	29.33	18.64	26.21	30.27	46.83	32.8	4.869
ENSG00000164096.10	C4orf3	144.325	93.285	219.533	148.7	107.05	142.6	233.425	118.058	174.4	179.8	58.22	85.92	55.74	136.5	92.78	40.56	154.6	164.3	32.64	115.9	134.15	150.7	88.05	114.3	48.735	59.64	138.3	189.5	239.7	93.77
ENSG00000174749.5	C4orf32	23.4775	2.443	7.28733	5.934	1.12429	18.985	5.03275	3.32575	5.14783	6.549	4.0375	2.038	1.656	7.228	4.906	3.049	5.685	2.917	0.97945	3.151	4.6025	5.427	2.665	4.341	4.0025	6.777	8.437	6.47	5.012	0.9253
ENSG00000164123.6	C4orf45	0.11007	0.019685	0.108837	0.07792	0.0873923	0.090755	0.052975	0.049335	0.040115	0.04378	0.046565	0.03885	0	0.1229	0.05297	0.02146	1.21	0.09046	0.01674	0.09434	0.06122	0.090455	0.03641	0.03036	0.039125	22.18	0.11725	0.1096	0.06157	0.02705
ENSG00000205208.4	C4orf46	3.785	2.983	4.035	3.811	2.20365	3.649	5.26325	3.4975	3.05783	4.427	1.692	1.644	0.8162	4.471	2.891	0.99685	5.066	5.674	1.893	2.628	3.479	2.811	3.097	4.322	2.558	17.66	6.1445	6.974	4.627	1.18
ENSG00000205129.4	C4orf47	0.75565	0.5469	1.34633	0.613	2.62104	1.147	0.92435	0.5652	0.764933	4.017	0.543	1.922	0.2602	1.571	1.141	0.1177	1.181	2.111	0.71075	7.354	1.362	0.92125	0.3027	0.4137	0.47075	28.38	9.064	1.297	0.7538	0.02901
ENSG00000243449.2	C4orf48	7.59075	12.435	3.76167	4.39	38.5631	7.241	5.25875	9.5435	2.68817	7.809	2.1228	8.21	1.127	6.616	6.144	0.3566	4.4555	5.135	5.0875	69.51	5.6875	2.191	15.72	15.545	6.0075	66.69	8.581	2.454	2.653	7.303
ENSG00000237136.2	C4orf51	0	0	0	0	0.00665423	0	0	0	0	0	0	0.05226	0	0.03773	0	0	0	0	0	0	0	0	0	0	0	13.19	0	0	0	0
ENSG00000106804.6	C5	4.323	2.653	7.575	6.355	2.21842	4.68	6.38125	3.73525	4.05633	6.668	0.8273	2.62	126.4	6.613	2.231	0.36975	14.42	6.86	9.0435	6.415	6.424	3.429	3.417	2.5935	6.858	3.534	3.6305	7.049	4.24	0.5925
ENSG00000197405.3	C5AR1	30.5075	11.56	28.5233	11.38	2.30389	10.455	11.8727	11.1188	5.38617	57.44	4.754	6.688	9.203	74.87	6.214	0.99415	29.735	7.888	2.5095	88.17	7.775	2.8555	7.159	58.89	4.9985	5.182	6.407	11.47	7.511	410.3
ENSG00000134830.3	C5AR2	5.05925	1.6525	3.03567	2.044	0.514535	3.644	2.63975	1.43025	1.083	2.125	0.9552	1.331	0.9382	10.82	1.954	0.1988	3.6985	1.078	0.2006	1.107	0.66135	1.8265	2.19	27.465	1.0025	6.732	1.682	1.05	2.089	50.87
ENSG00000113583.6	C5orf15	45.085	50.62	46.2367	32.88	17.9796	46.33	46.9175	28.7975	24.9017	44.34	21.605	32.2	28.21	51.94	38.04	14.04	49.555	62.62	15.375	39.65	36.51	35.305	40.69	41.695	25.225	35.49	56.425	45.75	38.59	11.46
[truncated: 13,374 more rows]

## Sheet: Table S2
Table S2. Tissue specificity τ values and maximum expression levels of the top 100 brain-specific protein-coding genes.
[truncated: 101 more rows]

## Sheet: Table S3
Table S3. PRKCG-like genes and their annotations.
[truncated: 543 more rows]
